# Supplementary material for: The hypoxia response pathway promotes PEP carboxykinase and gluconeogenesis in C. elegans
Source: Nat Commun. 2022 Oct 18;13:6168. doi: 10.1038/s41467-022-33849-x (PMC9579151; doi:10.1038/s41467-022-33849-x)
Supplement: Supplementary file 5 — Supplementary Data 2 [file 41467_2022_33849_MOESM5_ESM.xlsx]

## Sheet: Upregulated
Comparing the following 4 Lists:
Genes that are UPREGULATED in egl-9(sa307) compared to Wild Type, FDR<0.01
Genes that are UPREGULATED in egl-9(sa307) compared to egl-9(sa307) hif-1(ia4), FDR<0.01
Genes that are UPREGULATED in egl-9(sa307) hif-1(ia4) odIs131[hif-1::gfp] compared to Wild Type, FDR<0.01
Genes that are UPREGULATED in egl-9(sa307) hif-1(ia4) odIs131[hif-1::gfp] compared to egl-9(sa307) hif-1(ia4), FDR<0.01
INTERSECTION OF ALL 4 LISTS: 506 Common Genes
WormBase Gene ID	Public Name	Log2FC (egl-9 vs N2)
WBGene00001767	gst-19	10.1641
WBGene00000654	col-78	9.99476
WBGene00004994	spp-9	9.37177
WBGene00005117	srd-39	8.82572
WBGene00001706	grd-17	8.51741
WBGene00001387	far-3	8.26995
WBGene00005814	srw-67	8.23754
WBGene00003473	mtl-1	8.07871
WBGene00003647	nhr-57	6.68216
WBGene00001436	fkh-4	5.91294
WBGene00005912	srx-21	5.84932
WBGene00001477	fmo-2	5.83669
WBGene00004025	phy-2	4.73239
WBGene00004820	skr-14	4.35817
WBGene00000491	che-12	4.31425
WBGene00004813	skr-7	4.26508
WBGene00005242	srh-17	4.22104
WBGene00000749	col-176	4.06599
WBGene00001158	ech-9	3.9515
WBGene00001981	hnd-1	3.77827
WBGene00004750	sea-1	3.66112
WBGene00003551	nas-33	3.61371
WBGene00004997	spp-12	3.58213
WBGene00001435	fkh-3	3.49903
WBGene00004821	skr-15	3.42947
WBGene00001076	dpy-17	3.40625
WBGene00001178	egl-9	3.26667
WBGene00003610	nhr-11	3.20125
WBGene00000301	cav-1	3.09508
WBGene00001764	gst-16	2.95718
WBGene00004819	skr-13	2.85749
WBGene00001479	fmo-4	2.80569
WBGene00003091	lys-2	2.71716
WBGene00001523	gbh-2	2.69224
WBGene00006272	str-245	2.46432
WBGene00004354	rgs-11	2.44639
WBGene00003652	nhr-62	2.33039
WBGene00004353	rgs-10	2.3026
WBGene00004816	skr-10	2.22149
WBGene00002263	lea-1	1.99426
WBGene00003620	nhr-21	1.90079
WBGene00004811	skr-5	1.8998
WBGene00001553	gcy-33	1.89578
WBGene00004798	sip-1	1.87331
WBGene00003957	pcp-2	1.788
WBGene00000783	cpr-3	1.72263
WBGene00003530	nas-11	1.69123
WBGene00003601	nhr-2	1.6445
WBGene00006418	spl-2	1.6378
WBGene00000218	asp-5	1.62446
WBGene00006552	tbx-33	1.56055
WBGene00003090	lys-1	1.52422
WBGene00003603	nhr-4	1.49427
WBGene00006394	taf-11.2	1.44152
WBGene00001606	gln-5	1.43277
WBGene00001160	efk-1	1.41944
WBGene00001949	hlh-2	1.40427
WBGene00006619	try-1	1.38433
WBGene00000219	asp-6	1.36654
WBGene00000387	cdc-25.2	1.34269
WBGene00001685	gpd-3	1.3356
WBGene00003219	mes-1	1.31383
WBGene00003865	oma-2	1.28829
WBGene00001684	gpd-2	1.23541
WBGene00003613	nhr-14	1.19165
WBGene00002262	ldh-1	1.17815
WBGene00003702	nhr-112	1.16648
WBGene00001607	gln-6	1.14783
WBGene00000460	ceh-39	1.06424
WBGene00004728	sax-2	1.05476
WBGene00004078	pos-1	1.05136
WBGene00006601	tpi-1	0.949938
WBGene00006623	try-5	0.937904
WBGene00006630	tsp-4	0.937904
WBGene00006683	twk-31	0.937904
WBGene00006707	ubc-12	0.937904
WBGene00006804	unc-71	0.937904
WBGene00006939	wee-1.2	0.937904
WBGene00006977	zif-1	0.937904
WBGene00007150	acly-2	0.937904
WBGene00007153	clec-41	0.937904
WBGene00007162	fbxa-153	0.937904
WBGene00007183	B0462.4	0.937904
WBGene00007225	C01G6.3	0.937904
WBGene00007256	swsn-9	0.937904
WBGene00007275	C03D6.1	0.937904
WBGene00007283	clec-222	0.937904
WBGene00007363	stdh-1	0.937904
WBGene00007391	C06H2.7	0.937904
WBGene00007439	C08E8.3	0.937904
WBGene00007454	C08F11.7	0.937904
WBGene00007484	C09G1.2	0.937904
WBGene00007487	C09G1.5	0.937904
WBGene00007653	cysl-1	0.937904
WBGene00007682	C18D11.6	0.937904
WBGene00007707	fath-1	0.937904
WBGene00007709	clec-87	0.937904
WBGene00007711	lid-1	0.937904
WBGene00007773	C27C12.3	0.937904
WBGene00007836	C31C9.2	0.937904
WBGene00007850	C31G12.1	0.937904
WBGene00007864	irg-6	0.937904
WBGene00007873	dod-21	0.937904
WBGene00007875	dod-24	0.937904
WBGene00007876	dct-19	0.937904
WBGene00007878	C33A11.2	0.937904
WBGene00007886	ethe-1	0.937904
WBGene00007887	gadr-2	0.937904
WBGene00007913	cyp-36A1	0.937904
WBGene00007926	C34C12.7	0.937904
WBGene00007969	acs-19	0.937904
WBGene00007991	C37A5.7	0.937904
WBGene00007992	fipr-24	0.937904
WBGene00008110	C46C2.2	0.937904
WBGene00008127	ddo-1	0.937904
WBGene00008132	gale-1	0.937904
WBGene00008157	C47F8.1	0.937904
WBGene00008165	C47G2.4	0.937904
WBGene00008207	C49F5.3	0.937904
WBGene00008210	C49F5.6	0.937904
WBGene00008343	C56A3.4	0.937904
WBGene00008415	mce-1	0.937904
WBGene00008440	DY3.8	0.937904
WBGene00008492	F01D5.1	0.937904
WBGene00008495	F01D5.5	0.937904
WBGene00008526	F02D10.6	0.937904
WBGene00008538	sqrd-1	0.937904
WBGene00008575	scl-24	0.937904
WBGene00008583	ugt-65	0.937904
WBGene00008584	irg-4	0.937904
WBGene00008632	fbxa-88	0.937904
WBGene00008665	ercc-1	0.937904
WBGene00008681	scrm-4	0.937904
WBGene00008822	F14H3.3	0.937904
WBGene00008825	F14H3.6	0.937904
WBGene00008838	F15A4.2	0.937904
WBGene00008844	F15A4.10	0.937904
WBGene00008891	clec-42	0.937904
WBGene00008904	F17A2.13	0.937904
WBGene00009008	F21D5.3	0.937904
WBGene00009042	F22B5.4	0.937904
WBGene00009071	F23A7.6	0.937904
WBGene00009177	F26H9.5	0.937904
WBGene00009186	trcs-1	0.937904
WBGene00009243	F29C6.1	0.937904
WBGene00009300	F31F6.1	0.937904
WBGene00009302	F31F6.3	0.937904
WBGene00009396	clec-65	0.937904
WBGene00009397	clec-66	0.937904
WBGene00009427	fbxa-181	0.937904
WBGene00009429	irg-5	0.937904
WBGene00009431	dct-17	0.937904
WBGene00009441	wdr-48	0.937904
WBGene00009508	row-1	0.937904
WBGene00009531	F38B2.4	0.937904
WBGene00009600	F40G12.5	0.937904
WBGene00009701	egg-3	0.937904
WBGene00009778	F46C5.1	0.937904
WBGene00009963	fipr-26	0.937904
WBGene00010006	F53H2.3	0.937904
WBGene00010037	F54C8.4	0.937904
WBGene00010051	F54D5.5	0.937904
WBGene00010066	F54F7.6	0.937904
WBGene00010124	F55G11.4	0.937904
WBGene00010125	dod-22	0.937904
WBGene00010127	F55G11.7	0.937904
WBGene00010128	F55G11.8	0.937904
WBGene00010149	F56D5.5	0.937904
WBGene00010166	gmd-2	0.937904
WBGene00010234	ttr-50	0.937904
WBGene00010365	H04D03.4	0.937904
WBGene00010380	mpst-2	0.937904
WBGene00010382	H12D21.6	0.937904
WBGene00010383	mpst-3	0.937904
WBGene00010519	K03A11.1	0.937904
WBGene00010555	K04C1.5	0.937904
WBGene00010568	K04G2.10	0.937904
WBGene00010606	cyp-13B2	0.937904
WBGene00010609	dut-1	0.937904
WBGene00010659	K08D8.5	0.937904
WBGene00010665	K08E3.5	0.937904
WBGene00010759	cysl-2	0.937904
WBGene00010790	sodh-1	0.937904
WBGene00010815	M01F1.9	0.937904
WBGene00010878	M05D6.5	0.937904
WBGene00010879	taap-1	0.937904
WBGene00010931	M162.5	0.937904
WBGene00011010	R04D3.2	0.937904
WBGene00011038	R05H5.3	0.937904
WBGene00011050	agl-1	0.937904
WBGene00011242	R11D1.1	0.937904
WBGene00011292	allo-1	0.937904
WBGene00011293	R102.6	0.937904
WBGene00011299	ikke-1	0.937904
WBGene00011342	T01G5.7	0.937904
WBGene00011352	rskn-1	0.937904
WBGene00011362	cest-1.1	0.937904
WBGene00011409	T04A8.7	0.937904
WBGene00011410	T04A8.8	0.937904
WBGene00011474	aldo-1	0.937904
WBGene00011509	T05H10.4	0.937904
WBGene00011614	nfya-1	0.937904
WBGene00011615	lsd-1	0.937904
WBGene00011739	T12G3.4	0.937904
WBGene00011792	not found	0.937904
WBGene00011809	T16G12.8	0.937904
WBGene00011820	T18D3.1	0.937904
WBGene00011884	enol-1	0.937904
WBGene00011898	T21C9.13	0.937904
WBGene00011925	T22C8.4	0.937904
WBGene00011935	scrm-1	0.937904
WBGene00011979	sysm-1	0.937904
WBGene00011981	enri-2	0.937904
WBGene00011988	har-2	0.937904
WBGene00012020	gyg-2	0.937904
WBGene00012021	T25E12.6	0.937904
WBGene00012149	VF13D12L.3	0.937904
WBGene00012247	W04E12.2	0.937904
WBGene00012259	sulp-7	0.937904
WBGene00012299	W06D11.1	0.937904
WBGene00012322	W07A12.4	0.937904
WBGene00012323	oac-54	0.937904
WBGene00012324	rhy-1	0.937904
WBGene00012423	Y10G11A.1	0.937904
WBGene00012431	Y11D7A.7	0.937904
WBGene00012434	Y11D7A.10	0.937904
WBGene00012435	flh-1	0.937904
WBGene00012436	flh-3	0.937904
WBGene00012463	nadk-2	0.937904
WBGene00012512	ekl-5	0.937904
WBGene00012538	Y37A1B.5	0.937904
WBGene00012564	fbxa-107	0.937904
WBGene00012583	clec-4	0.937904
WBGene00012587	Y38E10A.9	0.937904
WBGene00012589	nspe-4	0.937904
WBGene00012590	nspe-3	0.937904
WBGene00012591	nspe-1	0.937904
WBGene00012594	nspe-5	0.937904
WBGene00012603	nspe-6	0.937904
WBGene00012604	nspe-2	0.937904
WBGene00012748	Y40H7A.11	0.937904
WBGene00012900	Y46G5A.8	0.937904
WBGene00012935	mcm-10	0.937904
WBGene00012958	Y47H10A.2	0.937904
WBGene00012982	jmjd-2	0.937904
WBGene00013208	Y54G9A.5	0.937904
WBGene00013215	Y54G11A.4	0.937904
WBGene00013216	Y54G11A.7	0.937904
WBGene00013254	tag-276	0.937904
WBGene00013266	Y57A10A.26	0.937904
WBGene00013319	ccch-5	0.937904
WBGene00013379	Y62E10A.13	0.937904
WBGene00013577	Y76A2B.5	0.937904
WBGene00013597	gpi-1	0.937904
WBGene00013799	athp-3	0.937904
WBGene00013805	bca-2	0.937904
WBGene00013862	wdr-5.3	0.937904
WBGene00013900	ugt-18	0.937904
WBGene00013963	sulp-8	0.937904
WBGene00013971	scl-19	0.937904
WBGene00014000	ZK550.6	0.937904
WBGene00014030	glb-1	0.937904
WBGene00014046	clec-60	0.937904
WBGene00014064	sdz-37	0.937904
WBGene00014117	clec-91	0.937904
WBGene00014166	ZK945.4	0.937904
WBGene00014202	mmcm-1	0.937904
WBGene00014206	nit-1	0.937904
WBGene00014213	ZK1073.1	0.937904
WBGene00014242	sdz-36	0.937904
WBGene00014732	F09F3.8	0.937904
WBGene00014769	F53B2.7	0.937904
WBGene00014771	F55G11.3	0.937904
WBGene00014793	H40L08.2	0.937904
WBGene00014907	fbxa-117	0.937904
WBGene00014954	Y102A5C.5	0.937904
WBGene00014955	Y102A5C.6	0.937904
WBGene00015052	clec-52	0.937904
WBGene00015112	B0281.5	0.937904
WBGene00015171	vang-1	0.937904
WBGene00015189	B0432.8	0.937904
WBGene00015200	lido-13	0.937904
WBGene00015204	B0495.5	0.937904
WBGene00015295	acl-12	0.937904
WBGene00015307	C01G5.5	0.937904
WBGene00015391	sdha-1	0.937904
WBGene00015624	C09B8.5	0.937904
WBGene00015733	C13B9.2	0.937904
WBGene00015757	C14C6.3	0.937904
WBGene00015758	nhr-155	0.937904
WBGene00015759	C14C6.5	0.937904
WBGene00015760	C14C6.6	0.937904
WBGene00015761	C14C6.7	0.937904
WBGene00015762	C14C6.8	0.937904
WBGene00015778	got-2.2	0.937904
WBGene00015807	C16A3.2	0.937904
WBGene00015899	C17E7.4	0.937904
WBGene00015911	C17F4.3	0.937904
WBGene00015933	C17H12.8	0.937904
WBGene00015971	swsn-2.2	0.937904
WBGene00016052	dod-3	0.937904
WBGene00016097	C25E10.8	0.937904
WBGene00016263	C30F12.4	0.937904
WBGene00016325	C32E8.9	0.937904
WBGene00016378	imp-3	0.937904
WBGene00016407	unk-1	0.937904
WBGene00016437	C35B1.8	0.937904
WBGene00016453	vet-2	0.937904
WBGene00016457	C35E7.5	0.937904
WBGene00016481	C36C5.12	0.937904
WBGene00016485	meg-4	0.937904
WBGene00016486	fbxa-170	0.937904
WBGene00016502	C37C3.10	0.937904
WBGene00016695	C45H4.14	0.937904
WBGene00016864	C52A10.3	0.937904
WBGene00016995	acly-1	0.937904
WBGene00017134	EEED8.3	0.937904
WBGene00017143	EEED8.15	0.937904
WBGene00017214	F07E5.9	0.937904
WBGene00017365	F10G2.4	0.937904
WBGene00017382	F11D5.5	0.937904
WBGene00017390	F12A10.1	0.937904
WBGene00017402	F12E12.1	0.937904
WBGene00017548	F18A1.7	0.937904
WBGene00017584	F19B10.2	0.937904
WBGene00017587	F19B10.5	0.937904
WBGene00017660	F21C10.11	0.937904
WBGene00017696	polk-1	0.937904
WBGene00017789	F25E5.8	0.937904
WBGene00017828	F26F4.6	0.937904
WBGene00017864	pcca-1	0.937904
WBGene00017934	F30B5.4	0.937904
WBGene00017992	F32E10.5	0.937904
WBGene00018006	gpaa-1	0.937904
WBGene00018011	F33E11.3	0.937904
WBGene00018095	not found	0.937904
WBGene00018110	F36H9.1	0.937904
WBGene00018150	epg-4	0.937904
WBGene00018223	bath-13	0.937904
WBGene00018269	acs-11	0.937904
WBGene00018286	F41E6.5	0.937904
WBGene00018302	F41G3.6	0.937904
WBGene00018433	ceh-82	0.937904
WBGene00018438	btb-6	0.937904
WBGene00018439	fbxa-184	0.937904
WBGene00018446	ceh-83	0.937904
WBGene00018491	mdh-1	0.937904
WBGene00018578	F47G3.3	0.937904
WBGene00018601	F48C1.9	0.937904
WBGene00018643	drd-50	0.937904
WBGene00018646	mul-1	0.937904
WBGene00018647	F49F1.7	0.937904
WBGene00018678	tdpo-1	0.937904
WBGene00018689	F52D2.7	0.937904
WBGene00018701	pccb-1	0.937904
WBGene00018707	oac-31	0.937904
WBGene00018802	F54D8.6	0.937904
WBGene00018971	clec-67	0.937904
WBGene00018986	cdo-1	0.937904
WBGene00018996	F57B9.1	0.937904
WBGene00019001	ipgm-1	0.937904
WBGene00019082	pup-3	0.937904
WBGene00019090	F59A7.2	0.937904
WBGene00019153	H04M03.3	0.937904
WBGene00019196	H14A12.3	0.937904
WBGene00019203	ttr-47	0.937904
WBGene00019354	K03B4.2	0.937904
WBGene00019394	K04F10.1	0.937904
WBGene00019449	K06H6.1	0.937904
WBGene00019450	K06H6.2	0.937904
WBGene00019451	nstp-7	0.937904
WBGene00019452	K06H6.4	0.937904
WBGene00019454	K06H6.6	0.937904
WBGene00019578	K09E3.7	0.937904
WBGene00019595	dscc-1	0.937904
WBGene00019606	clec-88	0.937904
WBGene00019621	K10C2.6	0.937904
WBGene00019625	K10C9.4	0.937904
WBGene00019628	pup-2	0.937904
WBGene00019656	slc-25A10	0.937904
WBGene00019657	K11G12.6	0.937904
WBGene00019779	endu-2	0.937904
WBGene00019811	egg-2	0.937904
WBGene00019827	mop-25.1	0.937904
WBGene00019842	R02F11.4	0.937904
WBGene00019922	fbxc-28	0.937904
WBGene00019961	R08E5.1	0.937904
WBGene00019962	cysl-3	0.937904
WBGene00019963	R08E5.3	0.937904
WBGene00019967	cyp-33C8	0.937904
WBGene00019979	R09B5.11	0.937904
WBGene00020156	T02B11.4	0.937904
WBGene00020185	pgk-1	0.937904
WBGene00020236	lgc-1	0.937904
WBGene00020238	T05B4.4	0.937904
WBGene00020242	phat-5	0.937904
WBGene00020244	T05B4.13	0.937904
WBGene00020259	T05E7.3	0.937904
WBGene00020268	hpo-19	0.937904
WBGene00020276	T05H4.15	0.937904
WBGene00020438	T12A2.3	0.937904
WBGene00020696	pygl-1	0.937904
WBGene00020758	T24C4.2	0.937904
WBGene00020771	T24E12.1	0.937904
WBGene00020778	T24E12.11	0.937904
WBGene00020865	T27E4.7	0.937904
WBGene00021043	pck-1	0.937904
WBGene00021089	W08E12.8	0.937904
WBGene00021128	W10C8.5	0.937904
WBGene00021178	Y9C9A.8	0.937904
WBGene00021186	Y9D1A.1	0.937904
WBGene00021241	Y22D7AL.1	0.937904
WBGene00021249	Y22D7AL.11	0.937904
WBGene00021344	rev-3	0.937904
WBGene00021478	Y39H10A.1	0.937904
WBGene00021518	hpo-6	0.937904
WBGene00021583	clec-72	0.937904
WBGene00021596	spsb-2	0.937904
WBGene00021605	Y46H3C.5	0.937904
WBGene00021658	Y48G1A.2	0.937904
WBGene00021772	math-45	0.937904
WBGene00021818	Y53G8B.2	0.937904
WBGene00022014	Y61A9LA.1	0.937904
WBGene00022037	acs-13	0.937904
WBGene00022167	Y71H2AM.2	0.937904
WBGene00022261	clec-210	0.937904
WBGene00022292	Y75D11A.3	0.937904
WBGene00022321	fbxa-25	0.937904
WBGene00022438	Y110A2AL.1	0.937904
WBGene00022455	tyms-1	0.937904
WBGene00022466	Y119C1A.1	0.937904
WBGene00022508	ZC53.1	0.937904
WBGene00022554	duxl-1	0.937904
WBGene00022586	ZC308.4	0.937904
WBGene00022669	ZK177.1	0.937904
WBGene00022757	ZK488.5	0.937904
WBGene00022758	ZK488.6	0.937904
WBGene00023417	swm-1	0.937904
WBGene00043062	clec-80	0.937904
WBGene00044073	tag-244	0.937904
WBGene00044200	H37A05.4	0.937904
WBGene00044212	Y68A4A.13	0.937904
WBGene00044213	Y102A5C.36	0.937904
WBGene00044515	K10C9.9	0.937904
WBGene00045291	F23D12.10	0.937904
WBGene00045410	E01G4.7	0.937904
WBGene00045419	lsy-12	0.937904
WBGene00045535	21ur-2337	0.937904
WBGene00047725	21ur-5163	0.937904
WBGene00047835	21ur-199	0.937904
WBGene00048610	21ur-3151	0.937904
WBGene00049670	21ur-278	0.937904
WBGene00049888	21ur-1334	0.937904
WBGene00077692	C08E8.10	0.937904
WBGene00165479	21ur-5998	0.937904
WBGene00165575	21ur-7394	0.937904
WBGene00169514	21ur-15671	0.937904
WBGene00170609	21ur-8543	0.937904
WBGene00170950	21ur-8123	0.937904
WBGene00171479	21ur-9213	0.937904
WBGene00172406	21ur-15622	0.937904
WBGene00172714	21ur-13201	0.937904
WBGene00172819	21ur-6344	0.937904
WBGene00174270	21ur-6354	0.937904
WBGene00194695	B0462.5	0.937904
WBGene00199860	K06H6.8	0.937904
WBGene00206389	C29F7.10	0.937904
WBGene00219313	C17E4.20	0.937904
WBGene00220138	Y32F6B.8	0.937904
WBGene00235114	ZK105.13	0.937904
WBGene00000762	coq-2	0.922137
WBGene00001647	gna-2	0.896184
WBGene00004246	puf-10	0.885556
WBGene00000913	daf-18	0.849842
WBGene00001119	dyf-3	0.810605
WBGene00001755	gst-7	0.806359
WBGene00006562	tdc-1	0.803837
WBGene00000781	cpr-1	0.783763
WBGene00003183	mei-1	0.779849
WBGene00003395	mom-2	0.774793
WBGene00003636	nhr-46	0.763452
WBGene00000004	aat-3	0.732863
WBGene00004392	rnr-2	0.725694
WBGene00003086	lst-4	0.684574
WBGene00006349	sur-2	0.666615
WBGene00000156	apr-1	0.663926
WBGene00004747	sdc-3	0.652798
WBGene00006618	trt-1	0.648321
WBGene00004721	san-1	0.646033
WBGene00003499	mut-2	0.645409
WBGene00000250	bir-2	0.642424
WBGene00006402	fut-3	0.595994
WBGene00001470	baz-2	0.587217
WBGene00003479	mtm-9	0.564235
WBGene00004391	rnr-1	0.562233
WBGene00001653	gon-4	0.537117
WBGene00001835	hda-2	0.525713
WBGene00004804	skn-1	0.518878
WBGene00000408	cdk-7	0.513809
WBGene00003373	mlh-1	0.495617
WBGene00002985	lig-1	0.485412
WBGene00004781	set-1	0.445581
WBGene00006324	sup-17	0.445409
WBGene00001022	dnj-4	0.432026
WBGene00001050	dom-3	0.420325
WBGene00000898	daf-2	0.397928

## Sheet: Downregulated
Comparing the following 4 Lists:
Genes that are DOWNREGULATED in egl-9(sa307) compared to Wild Type, FDR<0.01
Genes that are DOWNREGULATED in egl-9(sa307) compared to egl-9(sa307) hif-1(ia4), FDR<0.01
Genes that are DOWNREGULATED in egl-9(sa307) hif-1(ia4) odIs131[hif-1::gfp] compared to Wild Type, FDR<0.01
Genes that are DOWNREGULATED in egl-9(sa307) hif-1(ia4) odIs131[hif-1::gfp] compared to egl-9(sa307) hif-1(ia4), FDR<0.01
INTERSECTION OF ALL 4 LISTS: 387 Common Genes
Wormbase Gene ID	Public Name	Log2FC (egl-9 vs N2)
WBGene00011244	R11D1.3	-7.72356
WBGene00018055	F35F10.5	-7.26736
WBGene00015878	C17B7.4	-7.21888
WBGene00020617	T20D4.11	-6.76401
WBGene00020616	T20D4.10	-6.66179
WBGene00017019	D1014.6	-6.62128
WBGene00011167	chil-23	-6.47871
WBGene00020620	T20D4.15	-6.40844
WBGene00044807	T19H5.6	-6.30296
WBGene00015884	C17B7.10	-6.25955
WBGene00009213	thn-1	-6.12202
WBGene00018062	F35F10.13	-6.03254
WBGene00015876	C17B7.2	-5.82975
WBGene00020618	T20D4.12	-5.44227
WBGene00015877	C17B7.3	-5.16363
WBGene00020881	T28A11.19	-5.1169
WBGene00012597	nhr-235	-5.02365
WBGene00044340	nspc-5	-4.89303
WBGene00017501	pud-3	-4.75917
WBGene00015710	C12D5.9	-4.75411
WBGene00020622	T20D4.17	-4.69636
WBGene00009215	thn-2	-4.58355
WBGene00020243	T05B4.12	-4.51946
WBGene00008786	oac-16	-4.44008
WBGene00015886	C17B7.12	-4.25165
WBGene00022083	Y69A2AR.12	-4.08212
WBGene00020016	lipl-3	-3.94956
WBGene00045493	F55G7.4	-3.91112
WBGene00020869	T28A11.2	-3.87363
WBGene00013058	clec-247	-3.86647
WBGene00017524	F16G10.9	-3.82804
WBGene00194898	C17B7.14	-3.80532
WBGene00020619	T20D4.13	-3.7927
WBGene00018535	F47B7.4	-3.58449
WBGene00013073	hmit-1.1	-3.5043
WBGene00003099	lys-10	-3.4683
WBGene00009048	cth-1	-3.46537
WBGene00020878	T28A11.16	-3.33584
WBGene00017020	D1014.7	-3.32431
WBGene00015882	C17B7.8	-3.31798
WBGene00008220	C50B6.7	-3.23619
WBGene00008290	bgnt-1.8	-3.19242
WBGene00022082	Y69A2AR.11	-3.18699
WBGene00011165	R09D1.9	-3.18483
WBGene00006193	str-146	-3.18405
WBGene00017498	pud-4	-3.14558
WBGene00012249	W04E12.4	-3.11895
WBGene00194674	F23D12.11	-3.05807
WBGene00015465	C05C8.8	-3.05551
WBGene00008793	F14D7.6	-3.00055
WBGene00011162	chil-19	-2.97538
WBGene00011339	T01G5.1	-2.91728
WBGene00016004	C18H9.6	-2.88126
WBGene00018809	F54D10.8	-2.8804
WBGene00009597	F40G12.2	-2.87646
WBGene00019917	clec-43	-2.87471
WBGene00009146	F26C11.1	-2.84698
WBGene00017691	ilys-5	-2.83632
WBGene00009467	F36D1.8	-2.80645
WBGene00019105	asp-8	-2.6725
WBGene00013329	Y57G11C.40	-2.66646
WBGene00010509	K02E2.8	-2.66297
WBGene00010456	K01C8.1	-2.57098
WBGene00000111	alh-5	-2.47525
WBGene00019563	K09C6.9	-2.45129
WBGene00009824	gpdh-1	-2.45035
WBGene00017131	E04F6.15	-2.3538
WBGene00009854	clec-31	-2.2785
WBGene00022641	ZK6.6	-2.27642
WBGene00044339	nspc-4	-2.27489
WBGene00017703	F22E5.1	-2.26002
WBGene00022657	ZK105.6	-2.25188
WBGene00009232	nkat-1	-2.17204
WBGene00077757	E02H4.7	-2.15039
WBGene00004171	pqn-91	-2.14006
WBGene00015198	clec-2	-2.13907
WBGene00015268	BE0003N10.3	-2.13351
WBGene00018393	msra-1	-2.11975
WBGene00016274	C30G12.2	-2.07222
WBGene00015433	C04E12.2	-2.00621
WBGene00012664	Y39B6A.1	-1.9863
WBGene00219274	T25G12.13	-1.95323
WBGene00044469	clec-173	-1.94902
WBGene00006886	vap-1	-1.93236
WBGene00005653	srr-2	-1.91765
WBGene00016577	clec-3	-1.91222
WBGene00015050	clec-51	-1.90434
WBGene00219592	linc-84	-1.88425
WBGene00016912	clec-86	-1.8613
WBGene00018261	cyp-33C5	-1.84546
WBGene00011340	ugt-30	-1.83451
WBGene00004157	pqn-75	-1.80731
WBGene00013116	Y51H4A.22	-1.80527
WBGene00013830	ZC15.1	-1.79937
WBGene00044182	F09C6.12	-1.78462
WBGene00009240	F28H7.7	-1.78109
WBGene00015693	ugt-28	-1.73208
WBGene00017376	F11C7.2	-1.72927
WBGene00004020	pho-1	-1.72441
WBGene00015578	C07G3.10	-1.71775
WBGene00012778	Y42A5A.3	-1.71164
WBGene00008634	F10A3.4	-1.70754
WBGene00015577	ugt-64	-1.69727
WBGene00015676	mct-6	-1.69561
WBGene00000003	aat-2	-1.6693
WBGene00018375	F43C9.1	-1.66704
WBGene00016558	pks-1	-1.65388
WBGene00021875	Y54G2A.10	-1.5972
WBGene00003683	nhr-93	-1.59105
WBGene00020590	T19H12.6	-1.51807
WBGene00015392	nspc-7	-1.49972
WBGene00001392	far-8	-1.46654
WBGene00007112	B0035.13	-1.45509
WBGene00019846	gpx-7	-1.44613
WBGene00016892	pgph-3	-1.44372
WBGene00000799	crn-6	-1.44002
WBGene00021160	gba-4	-1.41628
WBGene00012302	dot-1.3	-1.41537
WBGene00009062	not found	-1.40063
WBGene00017658	F21C10.9	-1.38679
WBGene00020810	not found	-1.37998
WBGene00011670	fbxa-84	-1.36774
WBGene00001623	glt-5	-1.36618
WBGene00001776	gst-28	-1.35794
WBGene00000430	ceh-5	-1.3544
WBGene00019164	H06H21.8	-1.34721
WBGene00023489	F42A10.9	-1.34074
WBGene00007950	C35A5.6	-1.34021
WBGene00009265	not found	-1.33574
WBGene00010034	F54B11.11	-1.33176
WBGene00010123	F55G11.2	-1.32881
WBGene00013037	Y49E10.18	-1.31039
WBGene00000644	col-68	-1.30913
WBGene00018502	F46F5.11	-1.30878
WBGene00219318	R08A2.9	-1.30716
WBGene00019619	asp-14	-1.30152
WBGene00010743	K10D6.3	-1.29866
WBGene00010516	K02E11.7	-1.29219
WBGene00011369	T02C12.4	-1.26359
WBGene00012426	Y11D7A.1	-1.26289
WBGene00020140	ant-1.4	-1.26219
WBGene00019895	aagr-2	-1.26206
WBGene00007862	kvs-2	-1.23683
WBGene00010116	cest-13	-1.22921
WBGene00014003	ZK593.3	-1.22571
WBGene00022654	ZK105.3	-1.2121
WBGene00219646	linc-89	-1.20079
WBGene00015202	B0478.3	-1.20068
WBGene00018143	oac-23	-1.19581
WBGene00011708	T11B7.5	-1.19129
WBGene00006979	zig-2	-1.18567
WBGene00014300	D2023.1	-1.1844
WBGene00008556	F07D3.3	-1.1804
WBGene00220250	C09B9.85	-1.16998
WBGene00017035	D1065.3	-1.16636
WBGene00009896	scl-3	-1.16423
WBGene00010554	mlc-6	-1.16128
WBGene00016515	not found	-1.1584
WBGene00044250	F56G4.7	-1.14635
WBGene00011484	T05E11.8	-1.14014
WBGene00010513	K02E11.4	-1.13445
WBGene00010541	ttr-1	-1.13335
WBGene00008013	C38D9.5	-1.12832
WBGene00009526	clec-169	-1.12494
WBGene00010386	H12D21.10	-1.12066
WBGene00020292	nep-19	-1.11905
WBGene00008282	C53D6.5	-1.09511
WBGene00015360	C02G6.2	-1.0906
WBGene00005655	srr-4	-1.08586
WBGene00013875	cest-2.1	-1.0818
WBGene00018574	not found	-1.07772
WBGene00020707	wago-10	-1.06811
WBGene00004903	snf-4	-1.06705
WBGene00000283	cah-5	-1.06376
WBGene00020116	moa-1	-1.05869
WBGene00007169	B0393.4	-1.05179
WBGene00016884	C52E2.5	-1.04818
WBGene00000023	abt-5	-1.04609
WBGene00020254	T05C3.2	-1.04298
WBGene00008596	clec-54	-1.04059
WBGene00009192	asah-2	-1.03352
WBGene00008861	F15D4.4	-1.02987
WBGene00021265	Y22D7AR.12	-1.02907
WBGene00010485	ant-1.3	-1.02641
WBGene00018495	F46F5.4	-1.00582
WBGene00012753	Y41C4A.6	-1.0024
WBGene00010925	mfsd-11	-1.00031
WBGene00009968	fig-1	-0.999768
WBGene00011289	R102.2	-0.997986
WBGene00021907	Y55B1AR.3	-0.995186
WBGene00015141	ugt-46	-0.994504
WBGene00002257	lbp-5	-0.993081
WBGene00013158	Y53F4B.11	-0.982285
WBGene00021632	Y47D9A.5	-0.981208
WBGene00001414	fer-1	-0.980772
WBGene00016286	C31H1.1	-0.979069
WBGene00009752	F46A8.9	-0.978842
WBGene00009416	F35E2.9	-0.977961
WBGene00015511	C06A6.7	-0.976085
WBGene00013049	Y50E8A.6	-0.967756
WBGene00020864	oac-50	-0.962792
WBGene00013524	Y73F8A.15	-0.960186
WBGene00000057	acr-18	-0.959467
WBGene00219688	linc-21	-0.957984
WBGene00019257	dhhc-13	-0.957941
WBGene00014100	ZK849.1	-0.954752
WBGene00007987	C36H8.1	-0.951228
WBGene00008333	C55A6.4	-0.951078
WBGene00015628	best-6	-0.946527
WBGene00014996	ZK1251.5	-0.945399
WBGene00043998	T21C12.8	-0.934061
WBGene00020435	T11F8.4	-0.930523
WBGene00020992	W03F8.2	-0.929754
WBGene00016800	C50C3.2	-0.927442
WBGene00019572	K09E2.3	-0.927298
WBGene00011290	R102.3	-0.920862
WBGene00016883	C52E2.4	-0.918324
WBGene00020656	T21E12.5	-0.918265
WBGene00007559	C14A4.8	-0.917989
WBGene00010245	F58D5.6	-0.917348
WBGene00012514	Y26E6A.3	-0.915015
WBGene00009830	cutl-18	-0.91481
WBGene00011027	R05D7.2	-0.914601
WBGene00007461	C08F11.14	-0.914447
WBGene00014241	ZK1251.3	-0.914394
WBGene00007117	spe-42	-0.909999
WBGene00020526	T15B7.14	-0.908588
WBGene00009193	F27E5.3	-0.907379
WBGene00008186	best-11	-0.902647
WBGene00013478	Y69E1A.8	-0.896218
WBGene00001245	elo-7	-0.89542
WBGene00044270	F35E2.10	-0.889718
WBGene00005650	srp-9	-0.886009
WBGene00011374	T02D1.8	-0.882122
WBGene00019586	K09F6.3	-0.8803
WBGene00015421	C04E6.4	-0.875916
WBGene00008272	C53B4.2	-0.869206
WBGene00007734	C25G4.7	-0.868596
WBGene00013785	nep-23	-0.867823
WBGene00010871	M05B5.3	-0.867561
WBGene00009079	F23B12.1	-0.866503
WBGene00019216	H20J04.1	-0.86286
WBGene00020989	W03D8.8	-0.853059
WBGene00011683	phat-6	-0.852587
WBGene00008192	C49C3.2	-0.849277
WBGene00022732	ZK418.2	-0.848803
WBGene00015786	C15B12.4	-0.845686
WBGene00020256	T05C3.6	-0.844642
WBGene00015802	kynu-1	-0.84345
WBGene00010147	F56D5.2	-0.84189
WBGene00018580	F47G6.3	-0.839682
WBGene00011467	decr-1.3	-0.83565
WBGene00010167	bgnt-1.6	-0.835522
WBGene00016398	C34D4.2	-0.835204
WBGene00017554	nep-9	-0.835176
WBGene00016780	not found	-0.834656
WBGene00004906	snf-7	-0.82939
WBGene00017545	F18A1.1	-0.82796
WBGene00001149	bcat-1	-0.826694
WBGene00007489	C09G5.7	-0.825658
WBGene00014091	ZK822.4	-0.824677
WBGene00019555	not found	-0.820695
WBGene00007688	C18E9.8	-0.818879
WBGene00009217	spe-45	-0.817578
WBGene00018783	cbs-2	-0.817239
WBGene00020914	sulp-6	-0.81622
WBGene00004958	spe-4	-0.816011
WBGene00015030	B0207.7	-0.810663
WBGene00016614	trpp-12	-0.805531
WBGene00014032	ZK637.15	-0.804589
WBGene00022530	ZC155.2	-0.803472
WBGene00013388	Y62F5A.10	-0.802603
WBGene00003562	ncr-2	-0.801425
WBGene00019949	R08C7.5	-0.800385
WBGene00017392	basl-2	-0.799497
WBGene00045247	F54H12.8	-0.794104
WBGene00011793	T16A9.3	-0.791528
WBGene00235369	K08D10.18	-0.791338
WBGene00000515	ckc-1	-0.790689
WBGene00011379	T02E1.7	-0.790458
WBGene00006645	tsp-19	-0.788785
WBGene00017667	ttr-37	-0.788231
WBGene00008554	F07C6.3	-0.788123
WBGene00006449	alg-4	-0.787204
WBGene00044158	Y53C12A.8	-0.786432
WBGene00013310	Y57G11C.14	-0.784208
WBGene00017441	F13H8.8	-0.783979
WBGene00013053	Y50E8A.10	-0.778863
WBGene00008079	C44B9.2	-0.777134
WBGene00015855	C16C8.18	-0.775515
WBGene00008821	best-12	-0.774471
WBGene00014048	ZK666.8	-0.774357
WBGene00012401	irld-57	-0.774301
WBGene00014103	best-26	-0.771844
WBGene00018428	fbxa-183	-0.771559
WBGene00044134	D1025.10	-0.771341
WBGene00008994	F21A3.4	-0.76848
WBGene00010247	F58D5.8	-0.762997
WBGene00016462	C35E7.10	-0.762175
WBGene00019229	ipla-5	-0.76077
WBGene00022228	Y73B6A.1	-0.760476
WBGene00045508	D1081.10	-0.758775
WBGene00022760	ZK546.3	-0.755749
WBGene00019425	K06A1.2	-0.752183
WBGene00013374	Y62E10A.3	-0.747474
WBGene00020066	dhhc-5	-0.744759
WBGene00015516	C06A8.6	-0.738533
WBGene00011053	arrd-12	-0.737873
WBGene00020802	btb-2	-0.736104
WBGene00014854	W05B2.3	-0.735226
WBGene00015634	C09D4.3	-0.735133
WBGene00017975	F32B5.1	-0.734843
WBGene00044229	T03F6.8	-0.732159
WBGene00015615	fbxc-48	-0.729013
WBGene00019643	K11C4.2	-0.722105
WBGene00008358	nspc-18	-0.720694
WBGene00009238	selt-1.2	-0.717165
WBGene00008743	F13D12.9	-0.716081
WBGene00016010	C23G10.1	-0.710371
WBGene00015306	C01G5.4	-0.702982
WBGene00045036	K08E4.7	-0.698994
WBGene00011789	T15H9.4	-0.697486
WBGene00022076	daao-1	-0.696716
WBGene00011910	alg-3	-0.696447
WBGene00007323	fbxa-155	-0.692979
WBGene00189952	K10D2.8	-0.6919
WBGene00021380	Y37E11B.9	-0.691474
WBGene00012979	Y48B6A.5	-0.691181
WBGene00011200	R10E4.3	-0.688168
WBGene00021858	Y54F10BM.3	-0.681772
WBGene00022876	ZK1248.5	-0.681196
WBGene00016212	C29F5.3	-0.679398
WBGene00018589	F48B9.3	-0.678432
WBGene00018127	F36H12.14	-0.677874
WBGene00008383	D1081.5	-0.675341
WBGene00021110	W09C3.2	-0.675196
WBGene00022628	ZC513.3	-0.674921
WBGene00018885	drd-5	-0.67428
WBGene00015684	C10G8.8	-0.672136
WBGene00018340	anmt-2	-0.668699
WBGene00016362	C33G8.4	-0.666321
WBGene00016356	C33F10.8	-0.666272
WBGene00013874	cest-2.2	-0.664875
WBGene00013198	Y54E5A.2	-0.660756
WBGene00045272	F59C12.4	-0.659869
WBGene00021889	Y54G2A.24	-0.657417
WBGene00016953	C55C3.3	-0.656668
WBGene00011777	T14G10.8	-0.6495
WBGene00014997	AC7.3	-0.642797
WBGene00012684	Y39B6A.25	-0.633348
WBGene00013449	Y67A6A.1	-0.633288
WBGene00006058	sst-20	-0.632898
WBGene00012717	Y39E4B.6	-0.631708
WBGene00194643	C48D1.9	-0.62834
WBGene00007512	C10C6.3	-0.60898
WBGene00020841	T27A3.5	-0.608572
WBGene00012720	Y39E4B.11	-0.598306
WBGene00021819	Y53G8B.3	-0.596064
WBGene00021650	Y47G6A.26	-0.595077
WBGene00009413	oac-19	-0.595004
WBGene00021532	Y42G9A.2	-0.594838
WBGene00007948	C35A5.4	-0.591942
WBGene00013424	Y66A7A.4	-0.589668
WBGene00015390	C03F11.4	-0.587558
WBGene00015278	C01B10.3	-0.586751
WBGene00019744	M02H5.8	-0.58398
WBGene00012225	W03G11.3	-0.579379
WBGene00016942	C55B7.3	-0.578743
WBGene00011936	pgrn-1	-0.572382
WBGene00009239	irld-6	-0.558725
WBGene00009577	F40F8.4	-0.554587
WBGene00010289	F58H1.6	-0.548653
WBGene00012379	Y1A5A.1	-0.545171
WBGene00018135	F37A4.5	-0.543226
WBGene00021817	Y53G8B.1	-0.54011
WBGene00044777	T02B11.9	-0.524698
WBGene00017621	txt-17	-0.523952
WBGene00000771	cpb-2	-0.523471
WBGene00011181	R09H10.3	-0.520716
WBGene00009605	F40G12.10	-0.519934
WBGene00009634	nspc-9	-0.490325
WBGene00000780	cpn-4	-0.489088
WBGene00008661	F10G8.1	-0.487261
WBGene00017427	acp-5	-0.485319
WBGene00005001	spp-16	-0.458656
WBGene00006353	sur-7	-0.450872
WBGene00009995	F53F4.13	-0.445854

## Sheet: egl-9_v_egl-9hif-1
	logFC	logCPM	LR	PValue	FDR
WBGene00022758	11.3671	0.981538	301.779	1.35e-67	8.21e-65
WBGene00001767	11.3604	6.44688	2018.84	0	0
WBGene00019450	10.8062	4.16045	270.361	9.47e-61	4.89e-58
WBGene00015757	10.1297	1.27962	302.62	8.85e-68	5.51e-65
WBGene00019449	10.1032	3.13988	396.425	3.31e-88	3.12e-85
WBGene00008538	9.9298	7.2685	1773.84	0	0
WBGene00019451	9.79563	-0.417407	187.883	9.21e-43	2.57e-40
WBGene00012590	9.78096	4.40662	689.156	6.82e-152	1.7e-148
WBGene00000654	9.34153	1.37324	596.984	7.58e-132	1.3e-128
WBGene00017019	-9.3018	2.99343	105.26	1.07e-24	1.4e-22
WBGene00015760	8.95724	2.25907	375.312	1.31e-83	1.12e-80
WBGene00019963	8.91618	9.10239	825.082	1.9e-181	7.43e-178
WBGene00012587	8.69961	1.49942	215.706	7.82e-49	2.61e-46
WBGene00019454	8.55453	-1.52253	118.342	1.46e-27	2.28e-25
WBGene00045069	8.53478	-1.77272	251.106	1.49e-56	6.8e-54
WBGene00049888	8.45712	-0.940674	195.361	2.15e-44	6.47e-42
WBGene00019961	8.38066	3.9928	381.541	5.75e-85	5.08e-82
WBGene00013971	8.26666	-0.799768	160.852	7.37e-37	1.63e-34
WBGene00019452	8.21821	-0.549826	175.674	4.27e-40	1.11e-37
WBGene00007183	8.08167	5.17268	1247.13	3.5e-273	3.19e-269
WBGene00010166	8.06242	3.71137	234.093	7.63e-53	3.03e-50
WBGene00020616	-7.82791	2.84493	679.285	9.56e-150	2.18e-146
WBGene00015761	7.81611	0.443559	268.57	2.33e-60	1.18e-57
WBGene00021241	7.6981	-2.25479	119.871	6.75e-28	1.07e-25
WBGene00018055	-7.65255	2.32022	488.608	2.86e-108	3.41e-105
WBGene00015878	-7.54243	0.133677	221.837	3.6e-50	1.3e-47
WBGene00012589	7.51946	5.11806	346.665	2.26e-77	1.72e-74
WBGene00020244	7.48647	-0.712853	130.857	2.66e-30	4.55e-28
WBGene00014206	7.45268	5.96399	744.278	7.04e-164	2.14e-160
WBGene00013973	7.44511	-1.47418	112.532	2.73e-26	3.96e-24
WBGene00018110	7.43487	1.13612	297.768	1.01e-66	6.01e-64
WBGene00005117	7.42332	-1.20674	157.969	3.14e-36	6.83e-34
WBGene00002102	7.41242	-2.523	59.858	1.02e-14	7.46e-13
WBGene00010999	7.36173	-2.42883	74.0734	7.53e-18	6.73e-16
WBGene00010759	7.34787	9.27388	902.446	2.88e-198	1.58e-194
WBGene00007873	7.29013	-2.56356	123.197	1.26e-28	2.04e-26
WBGene00020617	-7.24955	3.10936	597.966	4.64e-132	8.46e-129
WBGene00020620	-7.24518	0.395974	176.284	3.14e-40	8.26e-38
WBGene00011244	-7.1597	2.29234	434.419	1.77e-96	1.8e-93
WBGene00015758	7.13813	1.63214	345.351	4.36e-77	3.23e-74
WBGene00015876	-7.13766	0.0339539	140.032	2.62e-32	4.88e-30
WBGene00021491	7.12009	4.057	157.069	4.95e-36	1.06e-33
WBGene00012323	7.04595	3.76944	726.492	5.19e-160	1.42e-156
WBGene00007875	7.01296	6.73941	605.458	1.09e-133	2.13e-130
WBGene00020881	-6.66678	-0.639992	133.584	6.74e-31	1.18e-28
WBGene00194843	6.65718	-2.63571	54.6566	1.44e-13	9.82e-12
WBGene00199860	6.61925	-2.81038	58.7513	1.79e-14	1.29e-12
WBGene00015884	-6.60659	0.198203	135.045	3.23e-31	5.85e-29
WBGene00220138	6.58898	-1.15091	226.605	3.28e-51	1.23e-48
WBGene00012603	6.56586	5.80633	150.539	1.32e-34	2.72e-32
WBGene00022757	6.55756	0.126039	236.969	1.8e-53	7.25e-51
WBGene00010382	6.51906	0.143012	312.137	7.47e-70	4.76e-67
WBGene00018062	-6.51869	0.711073	245.965	1.97e-55	8.42e-53
WBGene00003647	6.48525	6.96877	646.893	1.06e-142	2.23e-139
WBGene00005912	6.44114	-1.4359	100.454	1.21e-23	1.51e-21
WBGene00004994	6.41009	3.11046	89.1509	3.66e-21	4.09e-19
WBGene00016828	6.35391	-0.572301	331.583	4.35e-74	2.9e-71
WBGene00012597	-6.32835	-0.446987	133.936	5.64e-31	1e-28
WBGene00020618	-6.16928	0.126774	212.018	4.98e-48	1.62e-45
WBGene00012324	6.16483	8.31653	372.886	4.4e-83	3.65e-80
WBGene00017020	-6.1067	2.15745	76.0363	2.78e-18	2.56e-16
WBGene00017524	-6.09862	-0.977241	81.9968	1.36e-19	1.39e-17
WBGene00015877	-6.07484	-0.761504	105.736	8.42e-25	1.11e-22
WBGene00023391	6.03869	-1.49649	112.219	3.2e-26	4.58e-24
WBGene00010127	5.99645	-0.599535	217.076	3.93e-49	1.36e-46
WBGene00015886	-5.9644	-0.275086	125.109	4.82e-29	7.85e-27
WBGene00001436	5.91294	-2.93807	28.075	1.17e-07	3.79e-06
WBGene00017501	-5.91132	4.17265	45.8234	1.29e-11	7.14e-10
WBGene00169514	5.87822	-3.12262	48.883	2.72e-12	1.62e-10
WBGene00020236	5.84443	1.36759	237.592	1.32e-53	5.38e-51
WBGene00022263	-5.76441	-2.41534	43.9912	3.3e-11	1.75e-09
WBGene00020622	-5.72452	-2.49533	32.8513	9.95e-09	3.88e-07
WBGene00000133	-5.679	1.92261	42.1156	8.6e-11	4.4e-09
WBGene00005814	5.65717	-1.4251	146.213	1.17e-33	2.28e-31
WBGene00012604	5.6232	4.27965	334.938	8.08e-75	5.67e-72
WBGene00013058	-5.59918	0.0518278	62.7826	2.31e-15	1.8e-13
WBGene00003473	5.59431	4.81729	364.225	3.39e-81	2.73e-78
WBGene00011515	-5.55872	-0.764157	85.8479	1.94e-20	2.05e-18
WBGene00015911	5.55866	-0.136753	181.709	2.05e-41	5.56e-39
WBGene00010126	5.55724	-2.6899	53.3806	2.75e-13	1.83e-11
WBGene00219234	-5.53646	-3.27127	32.0923	1.47e-08	5.61e-07
WBGene00044807	-5.52554	-0.603982	68.4533	1.3e-16	1.1e-14
WBGene00016437	5.51578	2.00554	390.481	6.51e-87	5.94e-84
WBGene00047725	5.50989	-3.00954	31.3691	2.13e-08	7.95e-07
WBGene00011167	-5.45894	0.532162	118.274	1.51e-27	2.35e-25
WBGene00170609	5.43447	-2.16201	84.4379	3.96e-20	4.13e-18
WBGene00045535	5.41368	-2.01191	72.8025	1.43e-17	1.27e-15
WBGene00007283	5.33245	0.699471	50.5434	1.17e-12	7.25e-11
WBGene00010380	5.28611	-1.7335	165.264	8.01e-38	1.86e-35
WBGene00021580	5.26596	-0.266656	110.772	6.64e-26	9.22e-24
WBGene00018809	-5.25448	1.07192	55.9136	7.57e-14	5.26e-12
WBGene00196985	5.24073	-2.91441	47.6475	5.1e-12	2.93e-10
WBGene00021043	5.23127	9.55774	887.962	4.06e-195	1.85e-191
WBGene00001477	5.22312	2.71548	163.179	2.29e-37	5.13e-35
WBGene00007439	5.19765	-0.194963	150.401	1.42e-34	2.89e-32
WBGene00020438	5.18242	-3.35207	17.6484	2.66e-05	0.000498272
WBGene00020308	5.17642	-3.48233	20.5193	5.9e-06	0.000134443
WBGene00220143	5.15813	-3.27368	13.2887	0.000267006	0.00350902
WBGene00172714	5.15788	-3.33257	25.7912	3.8e-07	1.12e-05
WBGene00010165	5.15474	-3.56156	21.5026	3.53e-06	8.56e-05
WBGene00219706	5.11602	-2.52467	47.9979	4.27e-12	2.47e-10
WBGene00017678	5.11261	6.90177	165.767	6.22e-38	1.47e-35
WBGene00197482	5.11216	-3.5282	16.0808	6.07e-05	0.00101562
WBGene00009429	5.10917	6.81483	94.5548	2.38e-22	2.85e-20
WBGene00012021	5.10644	-2.08857	51.261	8.09e-13	5.1e-11
WBGene00017498	-5.08647	2.93372	40.7324	1.75e-10	8.63e-09
WBGene00019857	-5.07959	-3.16499	28.6287	8.77e-08	2.92e-06
WBGene00008295	5.04333	-3.59367	10.4118	0.00125215	0.0121294
WBGene00005091	5.00633	-3.55779	25.7613	3.86e-07	1.14e-05
WBGene00045061	4.97811	-3.00692	16.4313	5.04e-05	0.000867988
WBGene00007864	4.97417	-0.124343	147.735	5.42e-34	1.08e-31
WBGene00021042	4.94627	-1.7165	75.8914	3e-18	2.74e-16
WBGene00001700	-4.93382	0.758776	84.1058	4.69e-20	4.86e-18
WBGene00009213	-4.91294	0.895181	153.121	3.6e-35	7.53e-33
WBGene00018601	4.9105	0.8752	168.985	1.23e-38	3.01e-36
WBGene00004813	4.90019	-0.126276	45.9917	1.19e-11	6.63e-10
WBGene00008631	4.89947	-2.67427	47.0523	6.91e-12	3.94e-10
WBGene00005903	4.89121	-0.216169	104.862	1.31e-24	1.7e-22
WBGene00049670	4.8651	-3.49847	24.0731	9.27e-07	2.52e-05
WBGene00010149	4.86478	-2.26069	28.5715	9.03e-08	2.99e-06
WBGene00005829	4.85669	-3.3764	20.1972	6.99e-06	0.0001556
WBGene00199674	4.85122	-3.05893	24.0689	9.29e-07	2.53e-05
WBGene00010748	4.82052	-3.56962	20.2699	6.73e-06	0.000150409
WBGene00015439	-4.80456	-2.35739	30.0563	4.2e-08	1.49e-06
WBGene00196712	4.80277	-3.66189	20.4194	6.22e-06	0.000140596
WBGene00014030	4.78353	4.47219	253.327	4.89e-57	2.27e-54
WBGene00009485	-4.74976	1.10595	26.797	2.26e-07	6.99e-06
WBGene00008290	-4.69627	-1.16299	43.1817	4.99e-11	2.59e-09
WBGene00001158	4.68354	2.1724	166.913	3.49e-38	8.39e-36
WBGene00016829	4.67389	-3.02628	48.2835	3.69e-12	2.16e-10
WBGene00001782	-4.66686	-1.40201	40.6841	1.79e-10	8.79e-09
WBGene00009042	4.65946	5.47703	757.136	1.13e-166	3.86e-163
WBGene00009600	4.64985	-0.629814	175.445	4.79e-40	1.22e-37
WBGene00023375	4.625	-3.18761	31.5434	1.95e-08	7.31e-07
WBGene00007876	4.61535	-1.20485	148.609	3.49e-34	7.08e-32
WBGene00018643	4.61421	2.20092	128.115	1.06e-29	1.79e-27
WBGene00006216	4.58989	-3.38975	15.5643	7.97e-05	0.00127963
WBGene00010071	4.58013	-1.73539	80.0153	3.72e-19	3.67e-17
WBGene00018647	4.57865	2.92421	148.439	3.8e-34	7.66e-32
WBGene00019925	4.54323	-3.37352	18.2895	1.9e-05	0.000373168
WBGene00022262	4.53694	-3.51499	10.8778	0.000973214	0.00997818
WBGene00011979	4.52223	4.00034	268.349	2.6e-60	1.29e-57
WBGene00020869	-4.48895	4.49633	513.394	1.16e-113	1.51e-110
WBGene00022438	4.48507	-3.46409	13.6935	0.0002152	0.00295325
WBGene00013943	-4.48414	-3.77701	17.4043	3.02e-05	0.000555862
WBGene00010509	-4.475	2.51523	65.9142	4.71e-16	3.84e-14
WBGene00010210	-4.46871	-1.98755	52.7603	3.77e-13	2.48e-11
WBGene00005832	4.4527	1.10579	105.62	8.93e-25	1.17e-22
WBGene00171541	4.4467	-3.69737	13.0825	0.00029806	0.00384514
WBGene00044212	4.44466	0.613761	205.754	1.16e-46	3.65e-44
WBGene00199278	-4.3826	-3.71596	14.3286	0.000153517	0.00223539
WBGene00044449	4.3723	-0.981717	112.832	2.35e-26	3.44e-24
WBGene00020870	-4.35993	-2.55979	27.6275	1.47e-07	4.71e-06
WBGene00008786	-4.35946	-2.52796	30.8172	2.84e-08	1.03e-06
WBGene00003551	4.34981	3.0579	334.886	8.29e-75	5.68e-72
WBGene00044340	-4.33995	-1.8057	48.2595	3.73e-12	2.18e-10
WBGene00044535	4.33879	3.92678	32.0875	1.47e-08	5.62e-07
WBGene00235272	4.33329	-3.4634	15.6944	7.44e-05	0.00120804
WBGene00077535	4.33009	-1.5151	100.193	1.38e-23	1.71e-21
WBGene00005242	4.30225	-1.38353	89.4744	3.11e-21	3.49e-19
WBGene00010383	4.28166	6.9988	972.417	1.78e-213	1.22e-209
WBGene00165479	4.26368	-2.74285	53.7613	2.26e-13	1.52e-11
WBGene00004025	4.23917	8.65099	461.757	1.99e-102	2.27e-99
WBGene00020406	4.23248	-3.62197	15.3428	8.97e-05	0.00141964
WBGene00009467	-4.22089	0.375952	106.236	6.55e-25	8.66e-23
WBGene00171479	4.19995	-1.95062	77.5453	1.3e-18	1.22e-16
WBGene00014046	4.18178	1.50405	215.075	1.07e-48	3.54e-46
WBGene00015268	-4.18011	5.23457	47.5769	5.29e-12	3.04e-10
WBGene00014184	-4.1498	-0.548814	81.2504	1.99e-19	1.99e-17
WBGene00007872	4.13859	-3.4605	21.6408	3.29e-06	8.02e-05
WBGene00005412	-4.13174	-2.84531	17.9388	2.28e-05	0.000435796
WBGene00195730	-4.12933	-3.45457	14.9223	0.000112033	0.00171431
WBGene00013662	4.1287	0.430313	216.5	5.25e-49	1.8e-46
WBGene00199689	-4.10655	-3.65616	9.96154	0.00159845	0.0145761
WBGene00165575	4.09693	-1.9509	64.4898	9.7e-16	7.76e-14
WBGene00235308	4.08772	-2.10781	81.5755	1.69e-19	1.71e-17
WBGene00000491	4.08604	3.3093	436.86	5.22e-97	5.5e-94
WBGene00020878	-4.07345	1.72782	248.758	4.84e-56	2.17e-53
WBGene00012538	4.07156	8.83928	220.195	8.2e-50	2.88e-47
WBGene00009154	-4.07018	-1.27083	17.0018	3.73e-05	0.000666864
WBGene00004820	4.06675	-1.14786	30.5207	3.3e-08	1.19e-06
WBGene00020611	-4.05769	0.671482	23.2436	1.43e-06	3.74e-05
WBGene00175028	4.05676	-2.71018	15.563	7.98e-05	0.00127977
WBGene00048793	4.056	-3.8347	5.82103	0.0158357	0.0829985
WBGene00015762	4.05355	1.45002	175.487	4.69e-40	1.21e-37
WBGene00019964	4.04302	-2.62882	37.8927	7.47e-10	3.34e-08
WBGene00013330	-4.04144	-0.124875	131.318	2.11e-30	3.63e-28
WBGene00007806	-4.03753	2.61107	43.1014	5.2e-11	2.69e-09
WBGene00004052	-4.02412	3.14157	108.029	2.65e-25	3.55e-23
WBGene00194898	-4.00108	-1.56639	57.5397	3.31e-14	2.34e-12
WBGene00011753	-3.98914	5.02234	39.5541	3.19e-10	1.51e-08
WBGene00009963	3.98881	2.62338	38.8856	4.49e-10	2.07e-08
WBGene00023506	-3.98626	-3.51837	13.4307	0.000247534	0.00331357
WBGene00014983	-3.98562	-3.39061	13.1047	0.00029456	0.00381257
WBGene00021174	3.98229	-3.75706	11.992	0.000534296	0.00618974
WBGene00010931	3.97726	3.65282	545.724	1.07e-120	1.54e-117
WBGene00016694	3.97164	-3.33465	19.2356	1.16e-05	0.000241372
WBGene00003355	3.96975	-3.54384	11.3813	0.00074189	0.0079832
WBGene00043065	-3.96136	-2.26856	25.6322	4.13e-07	1.21e-05
WBGene00044537	3.95819	-3.12276	22.5615	2.04e-06	5.16e-05
WBGene00200577	3.9571	-3.84196	10.9892	0.000916461	0.00948511
WBGene00001435	3.95226	-1.57994	29.1345	6.75e-08	2.28e-06
WBGene00004512	3.95195	-3.80397	5.17777	0.0228777	0.108072
WBGene00013583	-3.95001	-2.17438	37.6851	8.31e-10	3.68e-08
WBGene00016307	3.93391	-3.73151	7.08799	0.00776023	0.0488926
WBGene00003664	-3.92238	-0.859203	49.4093	2.08e-12	1.26e-10
WBGene00019684	-3.91388	-2.142	15.477	8.35e-05	0.00133128
WBGene00206509	-3.90902	-2.89713	25.8549	3.68e-07	1.09e-05
WBGene00020016	-3.90801	0.10062	77.6708	1.22e-18	1.15e-16
WBGene00010519	3.90534	-1.3137	48.618	3.11e-12	1.84e-10
WBGene00001981	3.89729	-2.65838	26.0775	3.28e-07	9.81e-06
WBGene00008838	3.89141	-2.25424	36.8885	1.25e-09	5.38e-08
WBGene00008872	-3.89025	-3.39504	8.15848	0.00428604	0.0310562
WBGene00015882	-3.88165	0.257704	132.657	1.07e-30	1.86e-28
WBGene00013059	-3.86791	-3.11684	9.76139	0.00178215	0.0158707
WBGene00014183	-3.85789	4.45259	62.7685	2.32e-15	1.81e-13
WBGene00003099	-3.84795	1.58204	112.48	2.81e-26	4.04e-24
WBGene00169065	3.84468	-3.02622	24.9542	5.87e-07	1.65e-05
WBGene00044242	3.84347	-3.90406	11.3613	0.000749886	0.00805973
WBGene00022433	3.84256	-3.62244	11.5143	0.000690624	0.00755025
WBGene00219217	3.84194	-3.75341	11.4098	0.000730579	0.00789874
WBGene00008575	3.83404	-2.10743	57.0582	4.23e-14	2.97e-12
WBGene00014898	-3.83115	-3.64332	10.5285	0.00117548	0.0115626
WBGene00008583	3.82581	4.4363	116.112	4.49e-27	6.79e-25
WBGene00007682	3.81455	0.801929	85.3749	2.47e-20	2.59e-18
WBGene00010568	3.81344	-0.566868	51.4049	7.51e-13	4.75e-11
WBGene00166765	3.81086	-3.81534	7.46483	0.00629159	0.0417229
WBGene00008187	3.81015	-3.12099	37.8787	7.53e-10	3.36e-08
WBGene00020609	-3.80097	1.77959	26.4423	2.72e-07	8.24e-06
WBGene00009215	-3.79304	4.99486	285.949	3.8e-64	2.16e-61
WBGene00005698	3.79221	-3.20868	18.479	1.72e-05	0.000341022
WBGene00018535	-3.77882	-1.4446	33.8465	5.96e-09	2.37e-07
WBGene00009892	-3.7723	-3.63821	9.6409	0.00190292	0.016707
WBGene00016502	3.76482	0.660848	146.775	8.79e-34	1.73e-31
WBGene00047835	3.72835	-1.8141	75.3448	3.95e-18	3.59e-16
WBGene00050875	-3.72053	1.44813	67.2076	2.44e-16	2.04e-14
WBGene00005051	3.7177	-3.5409	8.98767	0.00271808	0.021962
WBGene00012682	3.71719	-3.17113	24.1209	9.05e-07	2.47e-05
WBGene00009048	-3.71368	5.97912	88.3856	5.39e-21	5.92e-19
WBGene00022082	-3.71236	-1.35975	61.8379	3.73e-15	2.84e-13
WBGene00172819	3.70803	-2.16644	41.8374	9.92e-11	5.04e-09
WBGene00000721	-3.70464	-0.909392	68.7546	1.12e-16	9.51e-15
WBGene00004750	3.69898	0.0335766	23.3093	1.38e-06	3.63e-05
WBGene00014041	3.69483	-3.87934	7.61044	0.00580313	0.0392152
WBGene00016695	3.6891	-1.19777	34.6576	3.93e-09	1.6e-07
WBGene00020619	-3.68905	-1.12243	46.1662	1.09e-11	6.08e-10
WBGene00008847	3.68558	-3.83742	10.2367	0.00137672	0.0130362
WBGene00017598	3.68553	-3.79104	10.2371	0.00137641	0.0130362
WBGene00197930	3.68537	-3.73743	10.2371	0.00137644	0.0130362
WBGene00005365	3.68521	-3.69118	10.2369	0.0013766	0.0130362
WBGene00202054	3.68485	-3.86097	10.2325	0.00137984	0.0130612
WBGene00001706	3.67569	-1.16539	63.5903	1.53e-15	1.21e-13
WBGene00166506	3.66117	-3.40074	14.5174	0.000138872	0.00205716
WBGene00017564	3.65864	-3.92855	9.40572	0.00216309	0.0183996
WBGene00008894	-3.65732	-1.59593	48.046	4.16e-12	2.42e-10
WBGene00170860	-3.64975	-3.65837	10.4511	0.00122579	0.0119444
WBGene00005771	-3.64927	-3.88041	10.4456	0.00122942	0.0119642
WBGene00014189	-3.64892	-3.69147	10.4464	0.00122889	0.0119642
WBGene00196982	-3.64885	-3.85906	10.4437	0.00123066	0.011972
WBGene00017117	3.6445	-3.52804	8.53857	0.00347698	0.0263829
WBGene00008672	-3.6362	-3.6177	8.79451	0.00302138	0.0237429
WBGene00172406	3.6327	-2.84743	27.9307	1.26e-07	4.05e-06
WBGene00004821	3.63173	-0.532129	38.6049	5.19e-10	2.38e-08
WBGene00013254	3.63022	-1.87709	34.4516	4.37e-09	1.77e-07
WBGene00011342	3.62942	-7.63e-05	30.9949	2.59e-08	9.46e-07
WBGene00019625	3.62707	-0.168868	133.354	7.57e-31	1.32e-28
WBGene00196990	-3.61955	-3.79327	9.48656	0.00206983	0.0178013
WBGene00169226	3.61392	-3.01962	17.4747	2.91e-05	0.000538531
WBGene00009706	-3.6102	4.6151	52.3287	4.69e-13	3.05e-11
WBGene00044718	-3.60846	-2.20743	36.4216	1.59e-09	6.74e-08
WBGene00019962	3.60825	4.7584	349.336	5.91e-78	4.63e-75
WBGene00010211	-3.59773	-1.31041	108.928	1.68e-25	2.27e-23
WBGene00022756	3.59431	-2.67775	27.5272	1.55e-07	4.94e-06
WBGene00199161	-3.58647	-3.89674	5.4035	0.0200965	0.0981868
WBGene00000111	-3.5693	4.10958	193.413	5.72e-44	1.68e-41
WBGene00021797	-3.56058	2.65746	102.116	5.24e-24	6.55e-22
WBGene00013286	-3.55423	-3.67423	7.75683	0.00535099	0.0368604
WBGene00021233	3.53201	-3.18955	13.8347	0.000199612	0.00277098
WBGene00015962	3.52761	-3.85645	7.65519	0.00566091	0.038463
WBGene00004819	3.52682	-2.32393	29.0578	7.03e-08	2.36e-06
WBGene00009596	3.52539	-2.56945	26.0636	3.3e-07	9.87e-06
WBGene00012594	3.52189	-1.13099	50.6311	1.11e-12	6.95e-11
WBGene00007211	3.51767	-2.14061	46.9654	7.23e-12	4.11e-10
WBGene00008011	-3.51583	-3.79854	6.72562	0.00950375	0.0571853
WBGene00018063	-3.51486	-2.56569	25.2092	5.14e-07	1.47e-05
WBGene00019621	3.51483	-2.12113	56.7667	4.91e-14	3.44e-12
WBGene00201933	3.51448	-3.77062	8.41187	0.0037278	0.0278289
WBGene00049064	3.50862	-3.87918	8.95812	0.00276239	0.0222217
WBGene00020641	3.50832	-3.67471	8.95899	0.00276108	0.0222177
WBGene00005167	3.50831	-3.92742	8.95614	0.00276539	0.0222327
WBGene00006223	3.50824	-3.81581	8.9571	0.00276393	0.0222276
WBGene00044168	3.50243	-0.449446	44.3579	2.74e-11	1.47e-09
WBGene00007886	3.50105	3.88904	409.694	4.27e-91	4.18e-88
WBGene00165222	3.49072	-3.88143	8.47621	0.00359821	0.0270747
WBGene00000562	-3.48052	2.90514	145.704	1.51e-33	2.9e-31
WBGene00014049	3.47912	-3.71252	7.17418	0.00739602	0.0471949
WBGene00018327	-3.47204	-3.74876	6.72543	0.00950478	0.0571853
WBGene00009610	-3.46765	-3.83454	8.61878	0.00332714	0.0254913
WBGene00020614	-3.46123	-2.12848	38.9689	4.31e-10	1.99e-08
WBGene00015394	3.46033	-3.5909	17.8149	2.43e-05	0.000461241
WBGene00199738	-3.45797	-3.59894	8.35883	0.00383818	0.0285284
WBGene00013900	3.45032	0.868228	78.7733	6.97e-19	6.71e-17
WBGene00021136	-3.44839	0.517593	21.0205	4.54e-06	0.000107417
WBGene00015198	-3.44732	-1.44019	50.7796	1.03e-12	6.46e-11
WBGene00002096	-3.44697	-3.65416	8.96308	0.0027549	0.0221897
WBGene00198538	-3.44672	-3.85437	8.95999	0.00275956	0.022212
WBGene00015881	-3.44646	-3.32819	8.96369	0.00275398	0.0221897
WBGene00003976	3.443	-1.38834	20.817	5.05e-06	0.000117532
WBGene00019027	-3.44131	-3.71373	8.82833	0.00296589	0.0234386
WBGene00015710	-3.44026	1.53904	188.196	7.87e-43	2.22e-40
WBGene00048610	3.43985	-2.01075	51.6705	6.56e-13	4.18e-11
WBGene00009431	3.43191	4.45365	240.016	3.9e-54	1.64e-51
WBGene00008157	3.43183	-1.84431	30.5074	3.33e-08	1.19e-06
WBGene00012593	3.43003	2.20646	67.6301	1.97e-16	1.66e-14
WBGene00007523	3.42974	-3.95039	6.40353	0.0113894	0.0653039
WBGene00018971	3.42842	3.91868	82.2418	1.2e-19	1.23e-17
WBGene00011420	3.42094	-3.85956	5.83134	0.0157431	0.0826811
WBGene00009177	3.42047	7.35557	286.682	2.63e-64	1.53e-61
WBGene00010128	3.41969	4.67537	276.564	4.21e-62	2.31e-59
WBGene00005177	-3.41527	-3.77421	8.04478	0.00456349	0.0325581
WBGene00005895	-3.39871	-3.83607	4.81427	0.028225	0.125762
WBGene00008057	-3.3923	-3.73385	7.83883	0.00511358	0.0355741
WBGene00014874	3.3866	-3.40196	16.2572	5.53e-05	0.000943173
WBGene00170950	3.38296	-2.00276	63.3705	1.71e-15	1.35e-13
WBGene00016670	-3.3627	0.5423	47.8037	4.71e-12	2.72e-10
WBGene00020221	3.36242	-2.20152	31.8536	1.66e-08	6.29e-07
WBGene00047252	3.36124	-2.43885	27.3467	1.7e-07	5.39e-06
WBGene00021032	3.35022	-0.881534	114.616	9.55e-27	1.43e-24
WBGene00005962	3.33867	-3.94572	6.76628	0.00928963	0.0561253
WBGene00195069	-3.33382	-3.53848	5.95412	0.0146829	0.0788129
WBGene00016685	3.32329	-3.92227	6.91547	0.0085453	0.0525798
WBGene00014242	3.31778	-3.10728	15.4483	8.48e-05	0.00134957
WBGene00015338	3.31744	-1.58272	76.1304	2.66e-18	2.46e-16
WBGene00005200	-3.31669	-3.9416	6.27077	0.0122745	0.0690186
WBGene00020243	-3.31624	-1.06828	36.7812	1.32e-09	5.65e-08
WBGene00022922	3.31617	-3.9268	6.34005	0.0118042	0.0671528
WBGene00016298	3.31472	-3.70779	5.58169	0.0181492	0.0915655
WBGene00020238	3.31062	-1.19506	51.0761	8.89e-13	5.58e-11
WBGene00021230	3.30979	-3.89951	7.36687	0.00664363	0.0435824
WBGene00174824	3.30783	-3.85766	7.68331	0.00557339	0.0380573
WBGene00017911	3.30758	-3.72784	7.57368	0.00592267	0.0398068
WBGene00169578	3.30739	-3.89907	7.68125	0.00557974	0.0380582
WBGene00020351	3.30739	-3.83103	7.6818	0.00557805	0.0380582
WBGene00044375	3.30709	-3.92377	7.67984	0.00558411	0.0380582
WBGene00018449	3.30699	-3.90282	7.67965	0.00558471	0.0380582
WBGene00170846	3.30698	-3.83764	7.68015	0.00558315	0.0380582
WBGene00045068	3.30698	-3.85812	7.67997	0.00558372	0.0380582
WBGene00046174	3.30691	-3.97139	7.67873	0.00558754	0.0380582
WBGene00005115	3.30661	-3.92546	7.67795	0.00558997	0.0380582
WBGene00010099	3.30659	-3.97214	7.67747	0.00559144	0.0380582
WBGene00255420	3.30642	-3.54238	7.68026	0.0055828	0.0380582
WBGene00013602	-3.30604	3.58723	62.1988	3.1e-15	2.39e-13
WBGene00000708	3.30151	2.77781	11.1593	0.000836135	0.00879339
WBGene00011818	3.29822	-3.83555	6.21136	0.0126933	0.0709175
WBGene00006272	3.29084	-1.66222	88.4126	5.31e-21	5.86e-19
WBGene00006016	3.28635	0.499553	151.334	8.86e-35	1.84e-32
WBGene00015114	-3.28323	-3.63415	6.15168	0.0131287	0.0726058
WBGene00019043	3.28253	-3.81862	5.58025	0.0181641	0.0916069
WBGene00046538	3.2803	-3.92443	6.96495	0.00831217	0.0515042
WBGene00044228	3.27443	-3.79329	6.57944	0.0103164	0.0606812
WBGene00019578	3.26953	0.479165	30.5403	3.27e-08	1.18e-06
WBGene00044047	3.26931	-3.88138	6.69079	0.0096912	0.0580137
WBGene00016864	3.26453	-2.50696	20.1702	7.08e-06	0.000157676
WBGene00015052	3.25154	6.37962	542.348	5.82e-120	7.96e-117
WBGene00219274	-3.24735	1.35772	63.4346	1.66e-15	1.31e-13
WBGene00013799	3.24718	-1.53222	44.2492	2.89e-11	1.55e-09
WBGene00015342	3.24609	-2.73408	39.2373	3.75e-10	1.75e-08
WBGene00016481	3.24505	2.85345	186.324	2.02e-42	5.58e-40
WBGene00005741	3.24483	-3.79293	6.50418	0.0107621	0.0625771
WBGene00022261	3.24459	3.58827	153.384	3.16e-35	6.65e-33
WBGene00235317	3.24071	-3.68725	11.3439	0.000756974	0.00811361
WBGene00077609	3.23879	-3.73105	5.64821	0.0174732	0.0889085
WBGene00206494	-3.23412	-3.50357	6.79251	0.00915413	0.0555149
WBGene00219209	-3.22462	-3.48613	6.92034	0.00852207	0.0525077
WBGene00011362	3.22441	2.83981	107.279	3.87e-25	5.14e-23
WBGene00016991	-3.22386	-0.356322	34.0553	5.36e-09	2.15e-07
WBGene00077581	3.22323	-3.66289	6.68332	0.00973192	0.058143
WBGene00021188	3.22256	-3.39733	14.351	0.000151698	0.00221478
WBGene00009658	3.22231	-3.40077	14.3485	0.000151904	0.00221544
WBGene00022641	-3.211	2.75395	264.238	2.05e-59	1e-56
WBGene00219822	-3.21007	-3.81678	7.46979	0.00627428	0.0416788
WBGene00015108	-3.20992	-3.55611	7.47102	0.00627002	0.0416606
WBGene00005894	-3.20961	-3.79079	6.58039	0.0103109	0.0606618
WBGene00077718	-3.20959	-3.87868	7.46759	0.00628195	0.0416994
WBGene00195240	-3.20916	-3.5434	7.46833	0.00627938	0.0416994
WBGene00020871	-3.20915	-3.59525	7.46795	0.00628071	0.0416994
WBGene00196578	-3.20913	-3.97067	7.46524	0.00629016	0.0417229
WBGene00198975	-3.20882	-3.68814	6.83758	0.00892596	0.0543963
WBGene00020856	3.20781	-2.22769	46.5616	8.88e-12	5.02e-10
WBGene00018433	3.20654	-2.25652	30.0007	4.32e-08	1.53e-06
WBGene00000008	-3.19243	0.45286	28.7936	8.05e-08	2.7e-06
WBGene00001387	3.1864	8.34814	62.0401	3.37e-15	2.58e-13
WBGene00195249	-3.18417	-3.36375	13.3222	0.000262288	0.00346476
WBGene00011165	-3.18074	-1.27402	80.7328	2.58e-19	2.57e-17
WBGene00003663	-3.1762	-3.5503	13.4643	0.000243149	0.00326765
WBGene00014064	3.17406	-2.67383	31.866	1.65e-08	6.27e-07
WBGene00008526	3.1729	-1.94898	50.0933	1.47e-12	8.94e-11
WBGene00050932	-3.17229	-2.0624	17.9199	2.3e-05	0.000439218
WBGene00044515	3.16993	0.555665	118.466	1.37e-27	2.16e-25
WBGene00009488	-3.16881	4.17227	56.7589	4.93e-14	3.44e-12
WBGene00019178	-3.16879	-3.61135	6.77277	0.00925592	0.0559834
WBGene00007282	3.167	2.75815	18.9353	1.35e-05	0.000277081
WBGene00007836	3.16668	8.64787	52.0535	5.4e-13	3.49e-11
WBGene00005544	-3.16655	-3.00882	10.6569	0.00109658	0.0109438
WBGene00005691	3.15806	-3.58321	11.7288	0.000615387	0.00691415
WBGene00004354	3.15722	0.298734	27.5227	1.55e-07	4.95e-06
WBGene00045410	3.15509	4.81197	323.929	2.02e-72	1.32e-69
WBGene00017365	3.15326	-2.3036	25.3933	4.68e-07	1.35e-05
WBGene00235296	3.15307	-1.75361	76.6214	2.07e-18	1.93e-16
WBGene00019856	-3.13527	-2.29732	18.0493	2.15e-05	0.00041498
WBGene00014653	3.13412	-3.92275	4.70896	0.0300058	0.131532
WBGene00013947	-3.13003	5.37281	93.9039	3.31e-22	3.89e-20
WBGene00006953	3.12975	-2.28017	28.5502	9.13e-08	3.02e-06
WBGene00011992	3.12906	-3.92083	5.61284	0.0178293	0.0903178
WBGene00018646	3.1275	0.811873	164.342	1.27e-37	2.88e-35
WBGene00012591	3.12552	5.24846	172.325	2.3e-39	5.77e-37
WBGene00197710	-3.1241	-3.8326	5.92329	0.0149421	0.079797
WBGene00044202	3.12367	-3.05466	12.6111	0.000383461	0.00471998
WBGene00009243	3.11222	5.46729	191.229	1.71e-43	4.94e-41
WBGene00013086	3.107	-3.08735	11.351	0.000754085	0.00809578
WBGene00018095	3.09749	-3.02736	19.8513	8.37e-06	0.000183272
WBGene00044238	3.09628	-0.901584	96.7349	7.93e-23	9.6e-21
WBGene00019927	3.09392	-3.81899	5.71336	0.0168363	0.0866668
WBGene00018094	3.09294	-3.24422	15.8828	6.74e-05	0.00111063
WBGene00019922	3.09143	-2.77284	29.5726	5.39e-08	1.85e-06
WBGene00017182	3.09114	-3.96828	5.6997	0.0169678	0.0871471
WBGene00020665	3.0908	-3.24079	9.0528	0.00262292	0.0213762
WBGene00255575	3.08954	-3.96957	4.40868	0.0357566	0.148646
WBGene00220170	3.08954	-3.78911	6.2502	0.0124179	0.06966
WBGene00009747	3.08856	-3.32012	6.13737	0.0132354	0.0730482
WBGene00005388	3.08568	-3.94479	5.95465	0.0146785	0.0788121
WBGene00010125	3.08373	2.57447	90.7035	1.67e-21	1.89e-19
WBGene00022638	3.08192	-3.55023	7.87125	0.0050227	0.0350399
WBGene00001178	3.07563	6.32934	511.31	3.29e-113	4.09e-110
WBGene00195077	3.07543	-3.85337	6.35815	0.0116843	0.066554
WBGene00196376	3.07346	-3.81075	6.40427	0.0113846	0.0653039
WBGene00006206	3.07306	-3.76783	6.4032	0.0113915	0.0653039
WBGene00174329	3.07306	-3.90336	6.40242	0.0113965	0.0653039
WBGene00197153	3.07301	-3.79537	6.4029	0.0113934	0.0653039
WBGene00202511	3.07301	-3.87619	6.40243	0.0113965	0.0653039
WBGene00044359	3.07294	-3.92257	6.40192	0.0113997	0.0653039
WBGene00202483	3.07273	-3.41858	6.40393	0.0113868	0.0653039
WBGene00004176	3.07271	-3.86197	6.40153	0.0114022	0.0653039
WBGene00195882	3.0727	-3.92671	6.40111	0.0114049	0.0653039
WBGene00010862	3.07265	-3.92502	6.40096	0.0114059	0.0653039
WBGene00206365	3.07265	-3.67092	6.4024	0.0113966	0.0653039
WBGene00018810	3.07265	-3.76004	6.4019	0.0113999	0.0653039
WBGene00008126	3.07261	-3.83543	6.40134	0.0114035	0.0653039
WBGene00200485	3.07221	-3.85795	6.3999	0.0114126	0.0653054
WBGene00049393	3.07176	-3.94625	6.27232	0.0122638	0.0689935
WBGene00008891	3.07125	0.323853	125.303	4.37e-29	7.2e-27
WBGene00049674	3.0712	-3.74984	5.98857	0.0143989	0.0779299
WBGene00201896	-3.07048	-3.96682	4.3754	0.0364613	0.150706
WBGene00001076	3.06853	3.29855	157.316	4.37e-36	9.41e-34
WBGene00023201	3.06813	-3.79448	5.0047	0.0252786	0.115758
WBGene00007913	3.06683	3.86103	194.674	3.04e-44	9.03e-42
WBGene00196192	3.06648	-3.7905	5.4422	0.0196559	0.0969342
WBGene00003546	3.06289	1.33026	146.143	1.21e-33	2.34e-31
WBGene00021197	-3.06254	-2.86445	9.49743	0.00205759	0.0177128
WBGene00020129	3.06023	-3.78894	5.46737	0.0193748	0.0960997
WBGene00012585	-3.05972	5.97487	275.718	6.44e-62	3.46e-59
WBGene00044693	3.05631	-3.86129	5.09281	0.0240252	0.11136
WBGene00021581	3.05558	1.39972	26.1824	3.11e-07	9.32e-06
WBGene00021818	3.05541	5.11209	159.727	1.3e-36	2.84e-34
WBGene00004815	3.05299	-3.92279	4.7289	0.0296599	0.130447
WBGene00044526	3.05071	-2.96179	9.8397	0.00170786	0.0153489
WBGene00219569	3.04991	-3.32184	10.9796	0.000921206	0.00951264
WBGene00022407	3.0414	-3.69285	5.69035	0.0170584	0.0874484
WBGene00194674	-3.03342	4.73809	54.8529	1.3e-13	8.96e-12
WBGene00021583	3.03037	3.05549	216.28	5.86e-49	1.98e-46
WBGene00014771	3.02952	-2.25802	14.8249	0.000117968	0.00179211
WBGene00013319	3.02762	-1.90105	31.1451	2.39e-08	8.81e-07
WBGene00008584	3.02585	7.54842	164.419	1.23e-37	2.8e-35
WBGene00202080	-3.01906	-3.85594	5.18392	0.0227969	0.107876
WBGene00007850	3.01528	-1.02377	22.77	1.83e-06	4.67e-05
WBGene00011791	3.01281	-3.47695	8.16565	0.00426911	0.0309827
WBGene00004170	-3.01104	-2.03237	16.6832	4.42e-05	0.000773598
WBGene00008904	3.00871	-1.75194	31.0271	2.54e-08	9.31e-07
WBGene00005118	-3.0079	-3.94098	5.10175	0.0239018	0.110871
WBGene00010101	3.00592	-3.9464	4.60657	0.0318497	0.137435
WBGene00219586	-3.00441	-3.71055	4.38608	0.0362335	0.150014
WBGene00015707	-3.00423	-2.75721	14.6317	0.0001307	0.00195622
WBGene00008895	-2.99905	-0.628452	50.2962	1.32e-12	8.15e-11
WBGene00012249	-2.99698	3.31308	247.764	7.98e-56	3.47e-53
WBGene00201206	-2.99552	-3.87262	5.30311	0.0212874	0.102714
WBGene00004997	2.99495	0.0184397	49.1654	2.35e-12	1.42e-10
WBGene00021772	2.99058	-0.168705	141.463	1.27e-32	2.41e-30
WBGene00005815	2.98639	-2.48227	11.4707	0.000707024	0.00769268
WBGene00019779	2.98413	6.98534	162.824	2.73e-37	6.08e-35
WBGene00195671	-2.983	-3.92082	4.18116	0.0408757	0.162888
WBGene00018986	2.98037	5.90946	248.374	5.87e-56	2.59e-53
WBGene00014686	2.97997	-3.83374	4.59243	0.0321135	0.138252
WBGene00018766	2.97836	-3.01029	23.2851	1.4e-06	3.67e-05
WBGene00001764	2.97565	1.6368	190.978	1.94e-43	5.55e-41
WBGene00016052	2.96857	5.71657	58.57	1.96e-14	1.41e-12
WBGene00007656	2.96453	-1.93609	16.3284	5.33e-05	0.000911041
WBGene00023181	2.96162	-3.99	2.47062	0.115992	0.324353
WBGene00014192	-2.95704	-2.66389	10.007	0.00155948	0.0143354
WBGene00009910	-2.95518	-3.78655	5.73688	0.0166123	0.0858716
WBGene00009427	2.95285	-2.25463	18.615	1.6e-05	0.000320555
WBGene00200015	-2.95208	-3.72534	5.30109	0.021312	0.102805
WBGene00018438	2.94827	-0.212975	17.9213	2.3e-05	0.000439202
WBGene00022804	-2.94795	-3.83784	4.87118	0.0273088	0.122836
WBGene00001852	2.94654	2.83777	174.627	7.22e-40	1.83e-37
WBGene00013073	-2.94243	5.94464	58.4504	2.08e-14	1.49e-12
WBGene00044278	-2.94105	-3.70733	5.80127	0.0160146	0.0835841
WBGene00012044	-2.93782	-3.78867	5.46339	0.0194189	0.0962382
WBGene00010878	2.937	6.4696	567.7	1.78e-125	2.86e-122
WBGene00020615	-2.93637	-0.470351	62.591	2.54e-15	1.97e-13
WBGene00202110	-2.93092	-3.72279	5.4242	0.0198596	0.0974993
WBGene00009905	-2.93072	-3.94452	5.57035	0.0182671	0.0919062
WBGene00016673	-2.92697	-3.75333	5.95303	0.014692	0.0788306
WBGene00194907	-2.92686	-3.92017	5.97791	0.0144862	0.0781572
WBGene00009235	-2.92681	-3.81	5.97827	0.0144832	0.0781572
WBGene00020667	-2.92678	-3.76999	5.97835	0.0144825	0.0781572
WBGene00173566	-2.92631	-3.89989	5.97639	0.0144986	0.0781572
WBGene00023030	-2.9263	-3.96834	5.97604	0.0145015	0.0781572
WBGene00198085	-2.92629	-3.7438	5.97705	0.0144932	0.0781572
WBGene00202066	-2.92629	-3.87496	5.97645	0.0144982	0.0781572
WBGene00005824	-2.92621	-3.66905	5.97714	0.0144925	0.0781572
WBGene00050260	-2.92621	-3.91959	5.97601	0.0145018	0.0781572
WBGene00044086	-2.92586	-3.97102	5.97474	0.0145122	0.0781572
WBGene00196261	-2.9258	-3.81364	5.97531	0.0145075	0.0781572
WBGene00005847	-2.92579	-3.89858	5.97487	0.0145112	0.0781572
WBGene00005756	-2.9255	-3.50779	5.97572	0.0145041	0.0781572
WBGene00185075	-2.92537	-3.83924	5.97394	0.0145188	0.0781619
WBGene00049632	-2.92371	-3.83541	5.92236	0.0149499	0.0798078
WBGene00044765	-2.92242	-3.35646	5.8889	0.0152366	0.0807795
WBGene00023246	-2.916	-3.92073	5.71742	0.0167974	0.0865318
WBGene00200531	-2.91529	-3.7942	5.5998	0.0179625	0.0907718
WBGene00201755	-2.91405	-3.68531	5.48493	0.0191811	0.0953654
WBGene00007459	2.91343	-2.32064	9.508	0.00204578	0.0176277
WBGene00017523	-2.91087	-3.8857	5.78553	0.0161586	0.0841595
WBGene00015071	-2.90999	-3.88005	5.22795	0.0222267	0.105972
WBGene00012596	-2.90983	1.46915	52.6291	4.03e-13	2.64e-11
WBGene00012817	-2.90662	-3.87784	5.10946	0.0237957	0.110606
WBGene00196334	2.90282	-3.76678	4.63847	0.0312628	0.135457
WBGene00166213	-2.90222	-3.46759	5.31408	0.0211537	0.102203
WBGene00017214	2.90006	-2.04201	49.0542	2.49e-12	1.49e-10
WBGene00009866	-2.89917	-3.87556	4.65708	0.0309257	0.134401
WBGene00200435	-2.89893	-3.94416	4.51217	0.0336546	0.143175
WBGene00007887	2.89676	-1.61362	24.9211	5.97e-07	1.68e-05
WBGene00008220	-2.89622	5.2072	262.02	6.22e-59	2.99e-56
WBGene00044074	-2.89569	-2.38934	40.4364	2.03e-10	9.86e-09
WBGene00006235	-2.89467	-3.7673	4.97589	0.025703	0.11727
WBGene00010879	2.89205	6.9524	562.148	2.87e-124	4.36e-121
WBGene00006271	-2.89098	-3.64039	5.51095	0.0188977	0.0942992
WBGene00022265	2.88941	-3.60374	5.80308	0.0159981	0.0835355
WBGene00021801	-2.88512	-3.94345	4.59964	0.0319787	0.137839
WBGene00009525	-2.88362	-3.87623	5.40426	0.0200877	0.0981791
WBGene00005522	-2.88333	-3.87895	5.38943	0.020259	0.0988224
WBGene00005211	-2.88062	-3.75193	5.36003	0.0206035	0.100181
WBGene00219674	-2.87998	-3.37426	7.82377	0.00515636	0.0357858
WBGene00196220	-2.87643	-3.87451	4.21607	0.0400429	0.1608
WBGene00012312	-2.87074	-3.4788	5.18133	0.0228309	0.107962
WBGene00021494	-2.86195	-2.76354	22.8946	1.71e-06	4.4e-05
WBGene00012436	2.85914	0.962991	25.4835	4.46e-07	1.29e-05
WBGene00004814	2.85688	-3.6273	7.19113	0.00732648	0.0468912
WBGene00013759	2.85115	-3.41631	11.1618	0.000834989	0.00878471
WBGene00022637	-2.84885	-3.83762	4.81491	0.0282146	0.125753
WBGene00008982	2.84378	-3.96832	3.26058	0.0709642	0.239212
WBGene00195363	2.84366	-2.30665	28.5614	9.08e-08	3e-06
WBGene00018378	-2.84271	-3.60035	4.70608	0.030056	0.131624
WBGene00015112	2.84151	-1.66623	24.4418	7.66e-07	2.11e-05
WBGene00015028	2.83932	0.212194	87.3254	9.21e-21	9.88e-19
WBGene00166991	2.83852	-3.25889	13.4375	0.000246645	0.00330328
WBGene00200296	2.83723	-3.83346	3.66424	0.0555921	0.202452
WBGene00001399	-2.83701	6.17369	79.9896	3.76e-19	3.71e-17
WBGene00015520	2.83466	-3.1723	21.4957	3.55e-06	8.58e-05
WBGene00045493	-2.83195	-1.69528	22.1268	2.55e-06	6.36e-05
WBGene00045398	2.83123	-3.56722	6.91822	0.00853219	0.0525464
WBGene00000301	2.82937	-0.0622966	67.0819	2.6e-16	2.16e-14
WBGene00201273	2.82857	-3.70397	4.8208	0.0281183	0.125405
WBGene00018437	2.82614	-3.68039	9.79252	0.00175223	0.01565
WBGene00006612	2.8239	-0.397089	93.9983	3.16e-22	3.74e-20
WBGene00005934	-2.82173	-3.49804	7.98293	0.00472204	0.0335146
WBGene00019281	2.81938	-3.3803	8.09322	0.00444312	0.0318941
WBGene00017227	-2.81785	-3.57483	4.23377	0.0396274	0.159553
WBGene00013640	2.81684	-2.2399	26.447	2.71e-07	8.23e-06
WBGene00019089	-2.81433	1.69787	36.9807	1.19e-09	5.16e-08
WBGene00011010	2.81188	1.88405	18.4846	1.71e-05	0.000340268
WBGene00020877	-2.80868	-3.3762	8.49705	0.00355723	0.0268484
WBGene00014465	2.80853	-3.82691	5.00964	0.0252066	0.115544
WBGene00016832	-2.8045	-3.62644	6.90559	0.00859265	0.0528035
WBGene00197237	2.80063	-3.92089	4.69463	0.0302569	0.132215
WBGene00013230	2.79639	-3.91958	3.88633	0.0486807	0.185165
WBGene00009836	-2.79577	-3.16343	6.66314	0.00984271	0.0586386
WBGene00171392	2.79551	-3.87323	5.07288	0.0243029	0.112248
WBGene00169648	2.79411	-3.68588	4.94547	0.0261592	0.118698
WBGene00019339	2.79401	-3.96663	5.12492	0.0235846	0.110105
WBGene00005368	2.79399	-3.91917	5.12506	0.0235828	0.110105
WBGene00020753	2.79386	-3.89704	5.12481	0.0235861	0.110105
WBGene00048157	2.79357	-3.82998	5.1243	0.0235931	0.110105
WBGene00011358	2.79357	-3.96784	5.12376	0.0236004	0.110105
WBGene00022553	2.79352	-3.99217	5.12354	0.0236034	0.110105
WBGene00023376	2.79352	-3.9917	5.12354	0.0236034	0.110105
WBGene00008836	2.79351	-3.94523	5.12371	0.0236011	0.110105
WBGene00017656	2.79351	-3.87861	5.12395	0.0235978	0.110105
WBGene00021951	2.79351	-3.86123	5.12401	0.023597	0.110105
WBGene00010390	2.79351	-3.85523	5.12403	0.0235967	0.110105
WBGene00220249	2.79346	-3.94422	5.12359	0.0236028	0.110105
WBGene00018021	2.79346	-3.94299	5.12359	0.0236027	0.110105
WBGene00045372	2.79346	-3.87523	5.12384	0.0235994	0.110105
WBGene00168772	2.79344	-3.94367	5.12353	0.0236035	0.110105
WBGene00015121	2.79344	-3.85627	5.12385	0.0235992	0.110105
WBGene00021390	2.79316	-3.90258	5.12294	0.0236116	0.110105
WBGene00199495	2.79315	-3.96837	5.12266	0.0236153	0.110105
WBGene00005391	2.79312	-3.81614	5.12317	0.0236085	0.110105
WBGene00018754	2.79311	-3.90261	5.12281	0.0236133	0.110105
WBGene00016334	2.7931	-3.8137	5.12312	0.0236091	0.110105
WBGene00200905	2.79307	-3.99292	5.12237	0.0236194	0.110105
WBGene00196681	2.79307	-3.99461	5.12236	0.0236195	0.110105
WBGene00005970	2.79304	-3.88007	5.12273	0.0236145	0.110105
WBGene00201133	2.79304	-3.90314	5.12263	0.0236158	0.110105
WBGene00010591	-2.79284	-3.47457	6.3367	0.0118265	0.0672518
WBGene00198697	2.79267	-3.9248	5.12159	0.0236299	0.110105
WBGene00012816	-2.79139	-2.42384	13.6014	0.000226011	0.0030766
WBGene00018057	-2.79066	-1.87884	31.4082	2.09e-08	7.81e-07
WBGene00044980	2.78673	-3.73344	4.94305	0.0261957	0.118805
WBGene00049414	2.78266	-3.9228	4.79523	0.0285386	0.126662
WBGene00015847	-2.78252	-2.45155	7.26931	0.00701429	0.0454691
WBGene00202422	2.78039	-4.01721	4.71895	0.029832	0.131021
WBGene00005265	2.77662	-3.85561	4.6948	0.0302541	0.132215
WBGene00235114	2.7758	0.0966127	199.983	2.11e-45	6.48e-43
WBGene00169071	-2.77568	-3.8935	3.31214	0.06877	0.234013
WBGene00168299	2.77551	-4.01744	4.70693	0.0300413	0.131592
WBGene00199513	-2.77477	-3.94048	3.324	0.0682755	0.233191
WBGene00020880	-2.77451	-3.58789	7.68502	0.00556811	0.0380402
WBGene00019923	2.77184	-3.87643	4.67192	0.0306597	0.133414
WBGene00008844	2.7714	-0.496928	44.9944	1.98e-11	1.08e-09
WBGene00020610	-2.77094	-0.906395	9.9149	0.00163946	0.014861
WBGene00194738	-2.77068	-1.04903	71.3939	2.93e-17	2.53e-15
WBGene00020182	-2.7694	4.05959	25.8189	3.75e-07	1.11e-05
WBGene00008014	-2.76564	-2.82406	11.2646	0.000789999	0.00839202
WBGene00015845	2.76443	-3.28128	4.1128	0.0425598	0.167878
WBGene00021723	2.76293	-3.30828	14.081	0.000175104	0.00248495
WBGene00220237	2.75659	-3.72393	4.71605	0.0298824	0.131179
WBGene00012247	2.75573	-1.54238	17.9722	2.24e-05	0.000429699
WBGene00044589	-2.75551	-3.38054	7.56239	0.00595989	0.0400275
WBGene00005693	2.74737	-3.92101	3.99787	0.0455579	0.1764
WBGene00017843	2.74625	1.59779	14.938	0.000111102	0.00170453
WBGene00198451	2.74375	-3.85493	4.51811	0.0335378	0.14285
WBGene00007484	2.74277	-1.02278	78.1422	9.59e-19	9.15e-17
WBGene00201558	2.74203	-3.9693	3.81956	0.0506577	0.189525
WBGene00018211	2.73823	1.53943	74.5118	6.03e-18	5.41e-16
WBGene00195536	2.73098	-3.94628	3.39838	0.0652605	0.226369
WBGene00012149	2.7286	7.58017	180.949	3.01e-41	8.07e-39
WBGene00009086	2.72781	0.493403	15.8624	6.81e-05	0.00112201
WBGene00015623	-2.72777	4.01273	30.7376	2.95e-08	1.07e-06
WBGene00174306	-2.72729	-3.93919	3.08631	0.0789539	0.257723
WBGene00012748	2.72383	0.365153	115.075	7.58e-27	1.14e-24
WBGene00019730	-2.71892	7.93842	140.095	2.54e-32	4.76e-30
WBGene00017143	2.70922	-1.34785	34.9404	3.4e-09	1.39e-07
WBGene00022321	2.70871	-1.95603	23.4049	1.31e-06	3.48e-05
WBGene00005972	2.70604	-3.90097	3.87224	0.049091	0.186182
WBGene00255582	-2.70438	-3.94172	3.96446	0.0464705	0.178796
WBGene00008472	-2.69624	-1.20501	24.7281	6.6e-07	1.84e-05
WBGene00002124	2.69622	1.347	45.8014	1.31e-11	7.21e-10
WBGene00008632	2.69531	-0.926752	60.3299	8.02e-15	5.94e-13
WBGene00023292	2.69436	-3.30826	9.97187	0.0015895	0.0145284
WBGene00017691	-2.68108	8.99796	211.825	5.49e-48	1.77e-45
WBGene00012515	-2.68052	-3.40705	7.82899	0.0051415	0.0357132
WBGene00003734	2.67754	-1.9793	9.83392	0.00171322	0.015387
WBGene00010124	2.67679	6.16085	205.416	1.37e-46	4.27e-44
WBGene00009020	2.67545	-3.40577	11.4863	0.0007011	0.00764037
WBGene00018801	-2.67393	-3.59614	6.1771	0.0129414	0.0719332
WBGene00194833	2.66812	-3.60469	6.0013	0.0142954	0.0775391
WBGene00047727	2.65892	-2.90677	23.0607	1.57e-06	4.07e-05
WBGene00006939	2.65385	-2.65805	14.677	0.000127593	0.00191916
WBGene00020386	-2.65075	2.86126	60.3355	8e-15	5.93e-13
WBGene00020220	2.6484	-1.65556	28.9931	7.26e-08	2.44e-06
WBGene00005878	2.64183	-3.85928	2.8004	0.0942409	0.285129
WBGene00045236	-2.64094	-3.87261	3.90703	0.0480846	0.183638
WBGene00044542	-2.63895	-2.51233	16.4233	5.07e-05	0.000871074
WBGene00201238	-2.63829	-3.02134	11.2377	0.000801521	0.00850122
WBGene00010461	-2.63754	-0.635973	46.8774	7.56e-12	4.29e-10
WBGene00008822	2.63646	0.515946	17.0063	3.73e-05	0.000666159
WBGene00044230	2.6362	-2.87138	29.4714	5.67e-08	1.94e-06
WBGene00015879	-2.63587	-0.532634	85.3637	2.48e-20	2.59e-18
WBGene00013329	-2.63241	1.23504	127.656	1.33e-29	2.23e-27
WBGene00011162	-2.63174	-1.34511	32.7561	1.04e-08	4.07e-07
WBGene00007432	-2.63039	-3.84841	4.0222	0.0449052	0.174539
WBGene00044048	-2.62995	-3.45297	8.60025	0.00336118	0.0257017
WBGene00005442	-2.62516	-3.89739	4.05572	0.0440219	0.171985
WBGene00011341	-2.62151	-3.50553	4.80332	0.0284049	0.126272
WBGene00021790	2.62084	-2.7499	16.1319	5.91e-05	0.00099221
WBGene00017527	-2.62074	-4.0144	4.3164	0.0377468	0.154688
WBGene00005421	-2.6192	-3.40843	7.46038	0.00630716	0.0417857
WBGene00016831	-2.61599	-3.45306	4.29499	0.0382249	0.155924
WBGene00194698	2.6144	-3.62477	3.87253	0.0490824	0.186176
WBGene00197356	-2.61439	-4.01325	4.30354	0.0380332	0.155397
WBGene00015199	-2.60874	0.537604	28.7802	8.11e-08	2.71e-06
WBGene00005831	-2.60866	-3.81186	3.88251	0.0487916	0.185432
WBGene00005808	2.60801	-3.58907	11.9396	0.00054954	0.00632483
WBGene00019814	2.60763	-3.59145	11.9358	0.000550668	0.00633118
WBGene00044309	-2.60433	-3.73601	4.17034	0.0411375	0.163588
WBGene00006013	-2.60239	-4.01513	4.27734	0.0386237	0.157023
WBGene00173319	-2.60208	-3.94216	4.27982	0.0385675	0.156901
WBGene00047388	-2.60178	-4.03826	4.27253	0.0387333	0.157284
WBGene00015325	-2.60144	-4.01517	4.27531	0.0386698	0.157107
WBGene00023307	2.60067	-3.89967	2.68331	0.101405	0.299811
WBGene00022096	-2.59931	-1.65788	14.0633	0.000176764	0.00250202
WBGene00016940	-2.59752	-3.92085	4.40702	0.0357913	0.148756
WBGene00171865	-2.5966	-3.9245	4.25925	0.0390372	0.158048
WBGene00044973	-2.59638	-4.03847	4.26163	0.0389826	0.157942
WBGene00046232	-2.59543	-4.03851	4.25959	0.0390294	0.158048
WBGene00219280	-2.594	-2.53505	16.1352	5.9e-05	0.000991098
WBGene00005484	-2.59289	-2.81436	10.3307	0.00130835	0.0125494
WBGene00017131	-2.59135	2.48497	86.0408	1.76e-20	1.88e-18
WBGene00202434	-2.58733	-3.967	4.29174	0.038298	0.156153
WBGene00006203	-2.58615	-3.94378	4.29619	0.0381979	0.15586
WBGene00201253	-2.58183	-3.87726	4.42932	0.0353266	0.14706
WBGene00016485	2.58168	2.29748	30.6166	3.14e-08	1.14e-06
WBGene00077764	-2.58062	2.99084	14.0328	0.000179651	0.00253764
WBGene00219612	-2.58047	-3.79634	4.46449	0.0346065	0.145099
WBGene00022421	2.57916	-3.56145	7.59669	0.00584756	0.0394278
WBGene00001523	2.57683	4.88342	198.305	4.89e-45	1.49e-42
WBGene00007751	-2.57615	4.04975	43.375	4.52e-11	2.37e-09
WBGene00005053	2.57405	-3.37501	8.49895	0.00355352	0.0268397
WBGene00022083	-2.57359	0.0664388	26.591	2.51e-07	7.68e-06
WBGene00198435	-2.57349	-3.92165	4.4843	0.0342075	0.144072
WBGene00006001	-2.57342	-3.98955	4.48397	0.0342141	0.144072
WBGene00010823	-2.57339	-3.94228	4.48404	0.0342128	0.144072
WBGene00044905	-2.57339	-3.94077	4.48404	0.0342128	0.144072
WBGene00219975	-2.57337	-3.85636	4.48422	0.0342092	0.144072
WBGene00172214	2.57311	-3.26272	14.0782	0.000175363	0.00248624
WBGene00197033	-2.57297	-3.87944	4.48329	0.0342278	0.144072
WBGene00005612	-2.57296	-3.64528	4.48385	0.0342166	0.144072
WBGene00013105	-2.57296	-3.64901	4.48384	0.0342168	0.144072
WBGene00196374	-2.57296	-3.8748	4.48326	0.0342283	0.144072
WBGene00005350	-2.57296	-3.87592	4.48326	0.0342283	0.144072
WBGene00019038	-2.57296	-3.89727	4.4832	0.0342295	0.144072
WBGene00195439	-2.57296	-3.91772	4.48315	0.0342306	0.144072
WBGene00013045	-2.57296	-3.92415	4.48313	0.0342309	0.144072
WBGene00198422	-2.57295	-3.94152	4.48308	0.0342319	0.144072
WBGene00195783	-2.57295	-3.96643	4.48302	0.0342333	0.144072
WBGene00014949	-2.57294	-3.92209	4.4831	0.0342316	0.144072
WBGene00174590	-2.57288	-3.64568	4.48366	0.0342204	0.144072
WBGene00019533	-2.57287	-3.92343	4.48295	0.0342346	0.144072
WBGene00198316	-2.57287	-3.94455	4.48289	0.0342358	0.144072
WBGene00195975	-2.57287	-3.77017	4.48333	0.0342269	0.144072
WBGene00021769	-2.57286	-3.81254	4.48322	0.0342292	0.144072
WBGene00201485	-2.57285	-3.91971	4.48292	0.0342352	0.144072
WBGene00022403	-2.57285	-3.92091	4.48292	0.0342352	0.144072
WBGene00219940	-2.57285	-3.94425	4.48285	0.0342366	0.144072
WBGene00010819	-2.57285	-3.96796	4.48278	0.0342379	0.144072
WBGene00013172	-2.57285	-3.99021	4.48272	0.0342392	0.144072
WBGene00008635	-2.57284	-3.89754	4.48295	0.0342347	0.144072
WBGene00197915	-2.57251	-3.89429	4.43419	0.035226	0.146769
WBGene00219752	-2.5725	-3.68718	4.48274	0.0342388	0.144072
WBGene00005277	-2.57244	-3.87517	4.48213	0.034251	0.144072
WBGene00018834	-2.57243	-3.85155	4.48217	0.0342501	0.144072
WBGene00018066	-2.57243	-3.8554	4.48216	0.0342504	0.144072
WBGene00003360	-2.5724	-3.9445	4.48186	0.0342565	0.144073
WBGene00005089	2.57201	-3.50126	9.63345	0.00191065	0.0167427
WBGene00197475	-2.57174	-4.01418	4.21406	0.0400902	0.160907
WBGene00047239	-2.57174	-4.01501	4.21394	0.0400931	0.160907
WBGene00013714	-2.57158	-3.94224	4.32185	0.0376261	0.154351
WBGene00015856	-2.57149	-2.86145	4.3091	0.037909	0.155144
WBGene00195766	-2.57137	-3.79126	4.10233	0.0428242	0.168612
WBGene00021712	2.57121	-2.58492	18.8164	1.44e-05	0.000292492
WBGene00172334	-2.57072	-3.94202	4.42034	0.0355129	0.14779
WBGene00005599	-2.57072	-3.66954	4.19822	0.0404665	0.161896
WBGene00010555	2.57027	2.62029	15.701	7.42e-05	0.00120663
WBGene00196575	-2.56952	-3.96597	4.17048	0.0411341	0.163588
WBGene00200685	-2.56947	-3.34833	3.96822	0.0463668	0.178472
WBGene00077725	-2.56912	-3.96688	4.12406	0.0422776	0.167006
WBGene00202424	-2.56845	-3.83477	4.44382	0.0350277	0.14626
WBGene00173257	-2.56556	-4.0167	4.20126	0.040394	0.161712
WBGene00019288	-2.56487	-3.96767	4.17325	0.0410669	0.163402
WBGene00198239	-2.56466	-3.99207	4.22921	0.0397338	0.159839
WBGene00005525	-2.56371	-4.01533	4.19755	0.0404823	0.161896
WBGene00006111	-2.5637	-3.78928	4.19753	0.0404829	0.161896
WBGene00219228	-2.5637	-4.01665	4.19735	0.0404873	0.161896
WBGene00200397	-2.56302	-3.99201	4.17448	0.0410372	0.163308
WBGene00199878	-2.56277	-3.94405	4.16593	0.0412448	0.163896
WBGene00012335	-2.56101	-3.94351	4.37054	0.0365653	0.150954
WBGene00016004	-2.56059	3.72269	107.358	3.72e-25	4.96e-23
WBGene00009822	2.55939	-3.87218	3.35654	0.0669384	0.230437
WBGene00012958	2.55787	-2.70736	15.6977	7.43e-05	0.00120663
WBGene00044642	2.55675	-2.36975	15.7782	7.12e-05	0.00116385
WBGene00009855	-2.55605	-0.453623	40.025	2.51e-10	1.19e-08
WBGene00086565	-2.55533	-2.87033	5.78603	0.0161541	0.0841518
WBGene00003091	2.5547	7.08565	117.696	2.02e-27	3.13e-25
WBGene00012434	2.54938	6.20191	450.468	5.71e-100	6.25e-97
WBGene00015899	2.54892	1.87818	12.812	0.000344394	0.00432071
WBGene00008210	2.54874	2.6858	21.2393	4.05e-06	9.7e-05
WBGene00044646	2.54863	3.77192	51.4525	7.33e-13	4.65e-11
WBGene00017970	2.54792	7.78099	61.3993	4.66e-15	3.53e-13
WBGene00018858	2.54139	-1.81478	28.5704	9.04e-08	2.99e-06
WBGene00011151	-2.5406	-4.01618	4.15011	0.0416319	0.165089
WBGene00008122	-2.54058	-4.01771	4.14984	0.0416385	0.165089
WBGene00014452	-2.53969	-4.01545	4.14832	0.0416758	0.165129
WBGene00045738	-2.53966	-4.01761	4.14793	0.0416853	0.165143
WBGene00015960	-2.53877	-4.0157	4.14636	0.0417241	0.165238
WBGene00012067	-2.53835	-4.04075	4.14185	0.0418355	0.16557
WBGene00020882	-2.53632	-1.60395	18.9002	1.38e-05	0.000281135
WBGene00021542	2.53592	-3.06829	9.13575	0.00250663	0.0206497
WBGene00009860	-2.53516	-1.82498	33.8872	5.84e-09	2.32e-07
WBGene00023304	-2.53439	-2.77151	19.1369	1.22e-05	0.000252706
WBGene00011702	2.53353	-3.07727	18.6615	1.56e-05	0.000313753
WBGene00009710	2.53255	-1.51761	36.1967	1.78e-09	7.52e-08
WBGene00007867	2.53216	3.12038	57.5298	3.33e-14	2.34e-12
WBGene00017390	2.52945	3.78408	54.2124	1.8e-13	1.22e-11
WBGene00077444	-2.52638	-3.67167	5.90504	0.0150976	0.0803455
WBGene00017845	-2.52565	-3.88146	3.99117	0.0457394	0.176928
WBGene00198559	2.525	-3.99121	3.56243	0.0591011	0.211054
WBGene00197303	-2.52385	-3.57696	5.59999	0.0179605	0.0907718
WBGene00174270	2.52323	-1.19505	50.1801	1.4e-12	8.57e-11
WBGene00020483	-2.52314	-2.03202	30.659	3.08e-08	1.11e-06
WBGene00196384	2.52248	-3.74647	3.43139	0.0639684	0.222961
WBGene00194689	-2.51575	-3.56237	6.95074	0.00837843	0.0518444
WBGene00195535	-2.51552	-3.56275	6.94955	0.00838402	0.0518673
WBGene00044117	-2.51543	-3.71267	6.94711	0.00839547	0.0519146
WBGene00044034	2.50849	-0.551125	21.9001	2.87e-06	7.08e-05
WBGene00018322	-2.5061	-2.48077	18.3019	1.89e-05	0.000371
WBGene00021118	2.5049	-0.715341	60.8333	6.21e-15	4.63e-13
WBGene00002098	-2.5018	-3.45861	6.10077	0.0135123	0.0743216
WBGene00006256	-2.50161	-3.31688	10.1949	0.00140832	0.0132438
WBGene00021160	-2.50149	4.85925	48.6064	3.13e-12	1.85e-10
WBGene00201022	2.49982	-3.9192	2.68424	0.101346	0.299702
WBGene00005208	-2.49728	-3.22864	6.62432	0.0100596	0.0595561
WBGene00009824	-2.49455	5.84544	40.1955	2.3e-10	1.1e-08
WBGene00005580	2.49436	-3.99194	3.43297	0.0639072	0.222889
WBGene00219291	2.4916	-3.99005	3.39547	0.0653757	0.226711
WBGene00013664	2.49079	-4.03833	3.70942	0.0541061	0.198759
WBGene00013928	-2.49016	-3.22748	3.52444	0.0604702	0.214649
WBGene00017516	-2.48833	-3.77442	4.44685	0.0349657	0.146135
WBGene00235318	-2.48745	-2.7832	7.80986	0.0051962	0.0359954
WBGene00049071	2.48745	-3.94141	3.44792	0.0633314	0.221785
WBGene00202000	2.48424	-3.92	3.21195	0.0731023	0.244086
WBGene00048062	2.48374	-3.87182	3.22473	0.0725337	0.24271
WBGene00049036	2.47842	-3.94364	3.19031	0.0740761	0.246254
WBGene00017251	2.47834	-3.87546	3.4388	0.0636817	0.22233
WBGene00005669	2.47807	-3.92273	3.4432	0.0635125	0.222241
WBGene00005555	-2.47767	-3.69599	6.00128	0.0142955	0.0775391
WBGene00196606	2.47735	-3.02218	12.8643	0.000334911	0.00422497
WBGene00016813	-2.47652	-3.9221	3.2957	0.0694614	0.235743
WBGene00002012	2.4763	3.62739	91.4156	1.16e-21	1.34e-19
WBGene00044043	2.47605	1.73374	31.9217	1.61e-08	6.1e-07
WBGene00206389	2.47224	-0.514927	45.2803	1.71e-11	9.37e-10
WBGene00219611	2.47094	-3.98973	3.39479	0.0654029	0.226713
WBGene00170473	2.46984	-3.89628	3.67193	0.0553361	0.201977
WBGene00194895	-2.46855	-2.46266	14.9076	0.000112905	0.00172476
WBGene00017181	2.4682	-3.04007	10.7475	0.00104418	0.0105576
WBGene00201057	2.46802	-3.96541	3.63689	0.0565125	0.204475
WBGene00201468	2.46741	-4.03932	3.66495	0.0555682	0.202419
WBGene00015655	-2.46717	-2.50775	7.09164	0.00774443	0.04886
WBGene00194884	2.46715	-4.01431	3.6675	0.0554835	0.202272
WBGene00198664	2.46542	-3.96708	3.68384	0.054942	0.200994
WBGene00016486	2.46496	0.426128	31.1474	2.39e-08	8.81e-07
WBGene00077688	-2.46403	-3.83125	3.13642	0.0765616	0.25212
WBGene00013946	-2.46328	3.76243	41.6129	1.11e-10	5.62e-09
WBGene00169094	2.46308	-4.0395	3.65696	0.0558354	0.20296
WBGene00016815	2.46308	-4.0395	3.65696	0.0558354	0.20296
WBGene00200622	2.46308	-4.0395	3.65696	0.0558354	0.20296
WBGene00045019	2.46287	-4.01451	3.6596	0.0557472	0.202828
WBGene00019689	-2.46047	-1.61644	8.32224	0.00391626	0.0289831
WBGene00048747	2.45931	-3.97181	3.63906	0.0564387	0.204258
WBGene00235165	-2.45887	-2.54257	5.0336	0.0248602	0.114263
WBGene00014980	2.45862	-4.01671	3.65151	0.0560185	0.203373
WBGene00020773	2.45861	-4.01519	3.65167	0.0560129	0.203373
WBGene00022669	2.45682	0.971618	15.0613	0.000104077	0.00161514
WBGene00044692	2.45577	-3.98962	3.70072	0.0543889	0.19945
WBGene00019104	-2.45354	-1.89511	32.1901	1.4e-08	5.36e-07
WBGene00012631	-2.45321	0.255532	52.005	5.54e-13	3.56e-11
WBGene00006188	2.45241	-3.94529	3.78163	0.0518181	0.192551
WBGene00005570	2.44754	-3.76801	3.83508	0.0501907	0.188112
WBGene00194783	-2.44729	-3.72798	2.80588	0.0939196	0.284408
WBGene00017111	2.44688	-3.96903	3.84519	0.0498888	0.187639
WBGene00166786	2.44644	-3.99212	3.84428	0.0499158	0.187639
WBGene00196751	2.44643	-3.94373	3.84437	0.0499133	0.187639
WBGene00018093	2.44642	-3.92069	3.84441	0.0499121	0.187639
WBGene00012355	2.44642	-3.91871	3.84441	0.049912	0.187639
WBGene00015127	2.44641	-3.87722	3.84448	0.0499099	0.187639
WBGene00219437	2.44638	-3.9658	3.84423	0.0499174	0.187639
WBGene00007182	2.44637	-3.91737	3.84432	0.0499148	0.187639
WBGene00017006	2.44636	-3.85132	3.84444	0.0499113	0.187639
WBGene00015894	-2.4461	6.30039	37.6214	8.59e-10	3.79e-08
WBGene00017519	2.44607	-3.79433	3.84397	0.0499251	0.187639
WBGene00044128	2.44602	-3.74495	3.84399	0.0499247	0.187639
WBGene00010253	2.44602	-3.8965	3.84366	0.0499344	0.187639
WBGene00005603	2.44601	-3.96895	3.8435	0.0499392	0.187639
WBGene00005579	2.44601	-3.97025	3.8435	0.0499393	0.187639
WBGene00045091	2.44601	-3.99115	3.84345	0.0499407	0.187639
WBGene00009019	2.44601	-3.9927	3.84345	0.0499408	0.187639
WBGene00009828	2.44601	-3.99483	3.84344	0.0499409	0.187639
WBGene00021762	2.446	-3.74499	3.84395	0.0499259	0.187639
WBGene00200170	2.44599	-3.94674	3.84351	0.049939	0.187639
WBGene00198575	2.44597	-3.57784	3.84421	0.0499181	0.187639
WBGene00016723	2.44596	-3.97124	3.8434	0.0499423	0.187639
WBGene00196592	2.44595	-3.80847	3.84372	0.0499326	0.187639
WBGene00048453	2.44595	-3.81268	3.84371	0.0499328	0.187639
WBGene00014943	2.44595	-3.8545	3.84362	0.0499356	0.187639
WBGene00255568	2.44594	-3.94305	3.84342	0.0499416	0.187639
WBGene00005448	2.4459	-3.85798	3.84352	0.0499386	0.187639
WBGene00198292	2.4459	-3.9192	3.84338	0.0499428	0.187639
WBGene00012724	2.44589	-3.99361	3.8432	0.0499481	0.187639
WBGene00235331	2.44588	-3.69134	3.83579	0.0501695	0.188058
WBGene00003556	2.44585	-3.61378	3.83394	0.0502246	0.188213
WBGene00014701	2.44558	-3.94969	3.84269	0.0499634	0.187639
WBGene00044581	2.44557	-3.96959	3.83634	0.0501528	0.18804
WBGene00015068	2.44557	-3.99575	3.84256	0.0499673	0.187639
WBGene00194645	2.44556	-3.85616	3.84285	0.0499586	0.187639
WBGene00017912	2.44554	-3.92012	3.84267	0.0499639	0.187639
WBGene00201703	2.44554	-3.92274	3.84266	0.0499641	0.187639
WBGene00235089	2.44554	-3.92658	3.84265	0.0499644	0.187639
WBGene00168121	2.44552	-3.96942	3.84253	0.049968	0.187639
WBGene00196150	2.44523	-4.01516	3.62658	0.0568636	0.205443
WBGene00196689	2.44507	-3.99109	3.8128	0.0508624	0.190028
WBGene00004177	2.44478	-3.99181	3.49617	0.0615109	0.2173
WBGene00172399	2.44366	-3.55837	3.79483	0.051411	0.191558
WBGene00005390	2.44349	-3.96824	3.01088	0.0827074	0.265928
WBGene00014732	2.44334	-1.10815	37.6215	8.59e-10	3.79e-08
WBGene00018933	2.44212	-3.2459	7.22895	0.00717373	0.0461966
WBGene00014926	2.44199	-3.79244	3.75754	0.05257	0.194549
WBGene00194918	2.44183	-3.83275	3.55925	0.0592145	0.211287
WBGene00166002	2.441	-4.01534	3.61884	0.0571288	0.205949
WBGene00014289	2.44099	-4.01595	3.61876	0.0571314	0.205949
WBGene00197300	2.44093	-4.04044	3.61571	0.0572364	0.206191
WBGene00012886	-2.44075	2.78603	61.2193	5.11e-15	3.85e-13
WBGene00023137	2.44042	-3.96954	3.79871	0.0512921	0.191271
WBGene00015834	2.44028	-3.96807	3.6744	0.0552541	0.20192
WBGene00197515	2.44004	-4.01522	3.61672	0.0572017	0.20612
WBGene00197258	2.44004	-4.01523	3.61671	0.0572017	0.20612
WBGene00009914	-2.43963	-2.69255	8.83443	0.00295599	0.0233806
WBGene00020547	-2.43943	-3.96749	2.65753	0.103061	0.303364
WBGene00008492	2.43852	5.21319	232.558	1.65e-52	6.45e-50
WBGene00008778	2.4384	-4.01745	3.61365	0.0573071	0.2063
WBGene00006098	2.4384	-4.01745	3.61365	0.0573071	0.2063
WBGene00011624	-2.4378	0.893648	19.9283	8.04e-06	0.000177074
WBGene00202337	2.43751	-3.99353	3.65142	0.0560213	0.203373
WBGene00249816	2.43738	-3.85924	6.51612	0.0106901	0.0622187
WBGene00018557	-2.43653	-3.96887	2.7666	0.0962501	0.289297
WBGene00199636	2.43628	-3.58167	6.5142	0.0107016	0.0622519
WBGene00005989	2.43592	-3.34038	11.9265	0.000553398	0.0063599
WBGene00008908	2.43581	-4.01571	3.60897	0.0574687	0.206711
WBGene00009569	2.43581	-4.0158	3.60896	0.0574691	0.206711
WBGene00005798	2.43569	-4.04067	3.60575	0.05758	0.206966
WBGene00010106	2.43492	-3.96663	3.58588	0.0582724	0.208933
WBGene00018490	2.43454	-3.62735	9.8603	0.00168884	0.0152229
WBGene00021713	2.43398	-1.47755	12.6151	0.000382652	0.00471427
WBGene00199946	2.43386	-3.87733	3.45705	0.0629828	0.220932
WBGene00011153	2.43345	1.45875	11.7409	0.000611429	0.00688801
WBGene00021718	2.43273	-3.61332	3.19303	0.0739527	0.246012
WBGene00196436	2.43233	-3.87988	3.16997	0.075004	0.248486
WBGene00005605	2.43149	-3.62045	6.31666	0.0119609	0.0677409
WBGene00011192	2.42949	-3.15707	10.1246	0.00146301	0.0136596
WBGene00171016	2.42935	-3.96627	2.99033	0.0837632	0.266711
WBGene00077692	2.42787	2.78654	93.9264	3.27e-22	3.86e-20
WBGene00044944	2.42526	-3.26728	7.96958	0.004757	0.0336558
WBGene00009765	2.42455	-3.76861	3.2877	0.0698009	0.236543
WBGene00020127	2.42439	-3.68705	3.28253	0.0700211	0.236991
WBGene00020771	2.42121	-0.00687018	16.9189	3.9e-05	0.000692114
WBGene00195387	2.42063	-4.04132	3.57803	0.0585485	0.209676
WBGene00021189	2.4199	-3.12991	13.3216	0.000262373	0.00346476
WBGene00009778	2.41852	0.932797	89.0731	3.8e-21	4.23e-19
WBGene00006193	-2.41812	1.91839	80.1651	3.44e-19	3.42e-17
WBGene00195398	2.41803	-4.04143	3.57313	0.0587214	0.210103
WBGene00019989	2.41711	3.73715	25.1628	5.27e-07	1.5e-05
WBGene00046715	-2.41536	-3.0374	12.3224	0.000447558	0.00538856
WBGene00169173	2.41494	-3.99086	2.9424	0.0862826	0.271555
WBGene00044197	2.41324	-4.0163	3.56712	0.0589344	0.21058
WBGene00048135	2.41322	-4.01724	3.56698	0.0589393	0.21058
WBGene00235302	2.41256	-3.62108	6.38372	0.0115172	0.0658372
WBGene00017407	2.4113	-2.77893	11.8564	0.000574636	0.00653538
WBGene00022657	-2.41097	0.158438	88.4793	5.14e-21	5.69e-19
WBGene00021716	2.40635	-3.69324	3.47726	0.0622177	0.218809
WBGene00001104	2.40578	-3.09325	8.36452	0.00382618	0.0284624
WBGene00011462	-2.4042	4.17438	7.17438	0.00739519	0.0471949
WBGene00013451	2.40178	-3.88079	3.42994	0.0640244	0.223128
WBGene00017511	2.39885	-3.52815	4.94173	0.0262158	0.118857
WBGene00005666	2.39854	-2.7257	21.6416	3.29e-06	8.02e-05
WBGene00197302	2.39808	-3.7377	3.35214	0.0671177	0.23088
WBGene00010320	2.39449	3.3004	44.8396	2.14e-11	1.16e-09
WBGene00009146	-2.39225	2.68618	92.4473	6.91e-22	8.09e-20
WBGene00022684	2.38999	-3.90119	3.19808	0.0737246	0.245435
WBGene00019563	-2.38649	2.89758	111.145	5.5e-26	7.68e-24
WBGene00004171	-2.3779	-2.1312	14.3316	0.000153272	0.0022342
WBGene00000972	2.37757	2.1877	49.079	2.46e-12	1.47e-10
WBGene00044439	2.37647	-3.89651	3.14518	0.0761514	0.251041
WBGene00016309	2.37554	-3.8532	3.18725	0.0742149	0.246527
WBGene00005403	2.3753	-2.67529	19.8321	8.46e-06	0.000184873
WBGene00017537	-2.37353	4.57094	27.7491	1.38e-07	4.43e-06
WBGene00014000	2.3732	6.43957	165.416	7.42e-38	1.74e-35
WBGene00014044	2.37203	-3.79502	2.68716	0.10116	0.299281
WBGene00202501	2.37186	-1.89066	17.8117	2.44e-05	0.000461696
WBGene00004838	2.3696	-3.25398	11.2689	0.00078815	0.00837563
WBGene00003652	2.3681	3.40264	127.67	1.33e-29	2.23e-27
WBGene00015117	2.36718	1.1783	136.846	1.3e-31	2.41e-29
WBGene00021263	2.36712	0.886364	12.4204	0.000424673	0.00514399
WBGene00169269	2.36649	-3.97121	2.84998	0.0913748	0.280456
WBGene00006229	2.36544	-3.28097	12.2536	0.000464373	0.00554681
WBGene00022239	2.36543	-3.35704	12.2496	0.000465351	0.0055556
WBGene00023385	2.3637	-3.90014	2.98482	0.0840485	0.267041
WBGene00013276	-2.36324	-3.31404	7.74003	0.00540099	0.0371488
WBGene00220054	2.36258	-3.99183	2.97015	0.0848141	0.268623
WBGene00010801	-2.35627	0.36825	14.5068	0.000139658	0.00206656
WBGene00008477	2.35455	-0.173068	62.7625	2.33e-15	1.81e-13
WBGene00017382	2.3521	-0.309851	40.6	1.87e-10	9.13e-09
WBGene00010606	2.35094	-1.97348	39.1071	4.01e-10	1.87e-08
WBGene00010885	-2.34817	-1.63361	6.88858	0.00867481	0.0531616
WBGene00219671	2.34803	-3.92121	2.85733	0.0909583	0.279459
WBGene00011011	2.34789	3.73456	15.4762	8.35e-05	0.00133128
WBGene00009854	-2.3453	0.517083	64.7988	8.29e-16	6.66e-14
WBGene00200094	2.34391	-3.99323	2.70816	0.0998363	0.296391
WBGene00011925	2.34328	-1.75165	25.7239	3.94e-07	1.16e-05
WBGene00021243	2.33904	-3.64422	8.84081	0.00294568	0.0233135
WBGene00197950	-2.3386	-3.99093	2.09369	0.147909	0.379227
WBGene00044084	-2.33817	-3.50766	5.7139	0.0168311	0.0866594
WBGene00018205	-2.33783	-3.83617	5.70915	0.0168767	0.0868022
WBGene00005760	-2.33752	-3.73379	5.70885	0.0168796	0.0868022
WBGene00022725	-2.33722	-1.48925	21.2544	4.02e-06	9.64e-05
WBGene00008468	-2.33702	-3.52786	5.70864	0.0168816	0.0868022
WBGene00005876	-2.33698	-3.69282	5.70685	0.0168988	0.0868743
WBGene00016772	-2.33697	-3.06806	10.4802	0.0012066	0.0117928
WBGene00010764	-2.33651	-3.62578	4.78532	0.0287033	0.127165
WBGene00022508	2.33625	-0.123347	24.2519	8.45e-07	2.32e-05
WBGene00010391	2.33597	-0.360467	49.0054	2.55e-12	1.52e-10
WBGene00020514	2.33545	-3.97364	2.68658	0.101197	0.299338
WBGene00022640	-2.33474	-3.58541	5.05772	0.0245164	0.113018
WBGene00045922	-2.33335	-3.52705	4.54409	0.0330327	0.141292
WBGene00196280	2.33312	-3.29008	8.47083	0.00360886	0.0271184
WBGene00010492	2.33212	4.27906	13.5306	0.000234699	0.00316966
WBGene00005692	-2.33084	-3.52637	5.14772	0.0232769	0.109354
WBGene00008896	-2.33065	-2.08233	11.8132	0.000588125	0.00666388
WBGene00009859	-2.32928	-2.46811	4.83112	0.0279505	0.124861
WBGene00005203	2.32923	-3.28993	14.4458	0.000144255	0.00212883
WBGene00023417	2.32922	4.6345	221.712	3.83e-50	1.36e-47
WBGene00008462	-2.32779	-0.837271	39.4055	3.44e-10	1.62e-08
WBGene00010808	2.32769	-2.94698	5.80893	0.015945	0.0833161
WBGene00010314	-2.32688	0.434303	10.2275	0.00138365	0.0130837
WBGene00198103	2.32392	-3.4204	4.48626	0.0341683	0.144072
WBGene00007509	2.32331	2.06822	27.1752	1.86e-07	5.83e-06
WBGene00017404	2.32262	-2.46267	11.6145	0.000654403	0.00724102
WBGene00235110	-2.32091	-1.64281	20.5459	5.82e-06	0.000133029
WBGene00008782	2.3194	-2.73335	19.4103	1.05e-05	0.000223051
WBGene00021865	2.31478	0.209097	20.6428	5.53e-06	0.000127102
WBGene00009088	2.31346	-3.94481	2.34744	0.125489	0.338612
WBGene00021478	2.31326	-1.03266	26.2534	2.99e-07	9e-06
WBGene00018446	2.31307	1.07003	17.1968	3.37e-05	0.000610566
WBGene00044339	-2.30897	4.19787	192.34	9.81e-44	2.86e-41
WBGene00195003	2.30813	-3.37912	9.46991	0.0020887	0.0178905
WBGene00044200	2.30752	2.07618	87.945	6.73e-21	7.34e-19
WBGene00169629	-2.30751	-3.93898	2.35432	0.124937	0.337558
WBGene00171576	2.30591	-3.99267	2.21534	0.136645	0.357924
WBGene00017864	2.30311	8.46594	275.248	8.15e-62	4.29e-59
WBGene00018534	-2.30186	-3.6685	3.32115	0.0683942	0.233353
WBGene00011724	2.30106	-2.30058	21.3824	3.76e-06	9.07e-05
WBGene00018412	2.29934	-2.53013	24.4762	7.52e-07	2.08e-05
WBGene00017942	2.29932	-3.56455	5.82491	0.0158008	0.0828792
WBGene00018630	-2.2976	0.0720614	27.1605	1.87e-07	5.87e-06
WBGene00015180	2.29139	-0.711819	20.0451	7.56e-06	0.000167656
WBGene00005901	2.29111	-3.48844	4.13512	0.0420022	0.166061
WBGene00219932	2.28973	-3.49984	5.12681	0.023559	0.110105
WBGene00014235	2.28662	-1.49824	41.0914	1.45e-10	7.27e-09
WBGene00016779	2.28612	-3.75291	3.31475	0.0686608	0.233693
WBGene00195370	2.28161	-3.33841	4.52867	0.0333315	0.142281
WBGene00206482	2.28086	-2.18914	16.5571	4.72e-05	0.000817775
WBGene00016560	2.27963	-3.56563	5.46299	0.0194234	0.0962382
WBGene00005676	2.2793	-3.62026	5.46093	0.0194463	0.0963168
WBGene00255522	2.27892	-3.70281	5.45841	0.0194743	0.096351
WBGene00014839	2.27891	-3.83819	5.4569	0.0194912	0.0963977
WBGene00195687	2.27889	-3.65819	5.4587	0.0194712	0.096351
WBGene00013939	-2.27874	-3.23271	6.44157	0.011148	0.0643019
WBGene00235134	2.27692	-3.6163	3.95188	0.046819	0.179764
WBGene00044797	-2.2749	1.05438	26.373	2.81e-07	8.49e-06
WBGene00007473	-2.27456	-1.62769	10.3794	0.00127428	0.0122959
WBGene00018707	2.2743	1.526	81.2253	2.01e-19	2.01e-17
WBGene00012055	-2.27155	-3.35242	7.8281	0.00514401	0.0357132
WBGene00013830	-2.26853	-0.885198	58.303	2.25e-14	1.59e-12
WBGene00008793	-2.26843	3.75119	85.4348	2.39e-20	2.52e-18
WBGene00010413	-2.26758	-2.54204	13.2499	0.000272588	0.00356867
WBGene00017469	2.26753	-3.13139	13.7076	0.00021359	0.00293673
WBGene00003957	2.26722	6.50929	127.629	1.35e-29	2.24e-27
WBGene00016457	2.26633	-0.487653	21.9859	2.75e-06	6.79e-05
WBGene00015933	2.26585	6.6216	165.903	5.81e-38	1.38e-35
WBGene00023499	-2.26519	-3.56698	7.58444	0.00588743	0.0396186
WBGene00011004	-2.26389	0.897861	40.2832	2.2e-10	1.06e-08
WBGene00005439	-2.26264	-3.9169	2.38521	0.122488	0.333061
WBGene00220129	2.2529	-2.38377	13.975	0.000185259	0.00260208
WBGene00045291	2.25193	-0.997434	15.1802	9.77e-05	0.00152604
WBGene00219308	-2.25135	-2.43718	9.64278	0.00190097	0.0167006
WBGene00015589	2.24858	-2.00769	16.7632	4.23e-05	0.000744553
WBGene00014800	-2.2481	-3.96309	2.66275	0.102723	0.302694
WBGene00020594	-2.24718	-1.50064	14.9803	0.000108642	0.0016716
WBGene00173560	-2.24396	-3.98841	2.51652	0.112659	0.32052
WBGene00010016	-2.24358	-1.61502	13.0124	0.000309436	0.00396388
WBGene00005227	-2.24174	-0.961563	15.6569	7.59e-05	0.00122854
WBGene00009856	-2.24075	-0.96556	41.1475	1.41e-10	7.1e-09
WBGene00077757	-2.23793	3.30653	116.966	2.92e-27	4.47e-25
WBGene00077629	2.23791	-2.88869	7.86242	0.00504727	0.0351665
WBGene00195802	2.2378	-3.58223	7.848	0.00508771	0.0354121
WBGene00009255	-2.23764	1.72127	9.96755	0.00159323	0.0145526
WBGene00011012	2.23516	1.01502	15.3415	8.97e-05	0.00141973
WBGene00013963	2.23465	4.37001	227.329	2.28e-51	8.67e-49
WBGene00016693	2.23448	-2.99108	15.7933	7.07e-05	0.00115676
WBGene00010234	2.23436	1.31825	44.333	2.77e-11	1.49e-09
WBGene00020394	-2.2343	2.87374	17.5139	2.85e-05	0.0005297
WBGene00011293	2.23268	2.16719	102.889	3.54e-24	4.56e-22
WBGene00077582	-2.23161	-2.4793	13.3529	0.00025803	0.00342061
WBGene00019700	2.23111	-3.42805	4.27781	0.0386132	0.157017
WBGene00011797	-2.23083	-2.92837	7.11921	0.00762624	0.0482397
WBGene00219691	-2.2302	-3.02542	9.37098	0.00220448	0.0186719
WBGene00015839	-2.22963	-2.45232	11.4688	0.000707747	0.00769749
WBGene00219786	-2.22802	-3.89561	2.35052	0.125241	0.338214
WBGene00020778	2.22771	-0.680519	17.7489	2.52e-05	0.000475554
WBGene00197183	-2.22721	-3.98941	2.35905	0.124558	0.336901
WBGene00174173	-2.2265	-3.99063	2.36655	0.123961	0.335808
WBGene00044719	2.22329	-1.03202	19.4158	1.05e-05	0.000222763
WBGene00017133	-2.22024	1.5497	65.4713	5.9e-16	4.79e-14
WBGene00015118	2.2183	-2.07518	30.2987	3.7e-08	1.32e-06
WBGene00019815	2.2175	-3.46077	6.40842	0.0113581	0.0652797
WBGene00012661	-2.21638	-2.62159	13.4221	0.00024868	0.00332487
WBGene00045055	-2.21547	-3.96331	2.47199	0.115891	0.324353
WBGene00018645	2.215	3.19862	25.1531	5.3e-07	1.51e-05
WBGene00010939	-2.21209	-3.68998	2.59225	0.107388	0.312639
WBGene00004149	-2.21117	-1.5485	29.0965	6.89e-08	2.32e-06
WBGene00015535	2.20685	-1.81875	21.9759	2.76e-06	6.82e-05
WBGene00019438	-2.2067	-3.75671	3.01862	0.0823136	0.265215
WBGene00044922	-2.20585	2.66389	15.5887	7.87e-05	0.0012647
WBGene00017455	-2.203	-3.7855	2.72347	0.098883	0.294478
WBGene00049392	-2.20212	-3.85229	2.8087	0.0937542	0.284159
WBGene00009397	2.20206	4.50444	229.332	8.34e-52	3.21e-49
WBGene00010659	2.19565	2.87974	102.813	3.68e-24	4.69e-22
WBGene00048978	-2.19015	-3.8514	2.83858	0.0920253	0.281552
WBGene00019044	2.18709	-1.97181	12.7403	0.000357866	0.00445274
WBGene00014714	-2.18582	-2.58237	14.7614	0.000122007	0.00184426
WBGene00015883	-2.18518	-2.37188	29.6894	5.07e-08	1.76e-06
WBGene00005272	-2.18484	-3.67364	4.25207	0.0392026	0.158448
WBGene00000725	-2.18119	4.91632	15.6526	7.61e-05	0.00123062
WBGene00019311	-2.17916	2.07313	36.6237	1.43e-09	6.12e-08
WBGene00018393	-2.17878	8.97149	54.3893	1.64e-13	1.12e-11
WBGene00019784	2.17183	-3.57218	5.39765	0.0201639	0.098446
WBGene00020276	2.17047	0.533719	53.789	2.23e-13	1.51e-11
WBGene00007454	2.16902	0.100072	72.6114	1.58e-17	1.4e-15
WBGene00012686	-2.16548	2.91964	143.296	5.06e-33	9.69e-31
WBGene00008207	2.16471	0.830975	26.8639	2.18e-07	6.79e-06
WBGene00019917	-2.16327	0.558282	40.3828	2.09e-10	1.01e-08
WBGene00044644	2.16253	6.59337	79.1106	5.87e-19	5.68e-17
WBGene00020587	-2.15874	3.41439	51.9745	5.62e-13	3.6e-11
WBGene00018052	-2.15856	0.812957	40.5818	1.89e-10	9.2e-09
WBGene00047162	-2.15783	-3.17255	8.92037	0.00282007	0.0225531
WBGene00012086	-2.1571	-1.57495	8.97146	0.00274229	0.0221185
WBGene00005582	-2.15577	-2.68955	8.18337	0.00422763	0.0307659
WBGene00008789	2.15538	2.99166	9.81564	0.00173034	0.0154949
WBGene00022606	2.15526	-2.67138	20.3633	6.4e-06	0.000144542
WBGene00018167	-2.15499	0.181129	7.63396	0.00572795	0.0388126
WBGene00007245	-2.15405	-2.66381	10.4759	0.00120939	0.0118155
WBGene00022016	2.15355	-3.03282	16.1179	5.95e-05	0.000998954
WBGene00000646	2.15239	4.98212	20.6237	5.59e-06	0.000128267
WBGene00005440	-2.15135	-3.74458	4.17042	0.0411356	0.163588
WBGene00007151	2.15101	-3.29597	8.54763	0.00345973	0.0262842
WBGene00011703	2.15019	-3.27703	8.3132	0.00393581	0.0290844
WBGene00235364	2.14912	-3.87226	2.01087	0.156176	0.394512
WBGene00000754	-2.14887	10.2558	34.0855	5.27e-09	2.12e-07
WBGene00008678	-2.14793	-1.53976	16.9032	3.93e-05	0.000695609
WBGene00018687	2.14764	-3.18906	5.07603	0.0242588	0.112101
WBGene00199616	-2.14748	-4.06209	2.92591	0.0871682	0.272957
WBGene00008680	-2.14713	-2.89492	11.1446	0.000842758	0.00885164
WBGene00023321	-2.14696	-4.03872	2.92682	0.0871188	0.272869
WBGene00049502	-2.14696	-4.03872	2.92682	0.0871188	0.272869
WBGene00049796	-2.14692	-4.03718	2.92688	0.0871156	0.272869
WBGene00050563	-2.14692	-4.03712	2.92688	0.0871155	0.272869
WBGene00219419	-2.14692	-4.03712	2.92688	0.0871155	0.272869
WBGene00195442	-2.14692	-4.03688	2.92689	0.087115	0.272869
WBGene00007636	-2.14691	-4.03641	2.92691	0.087114	0.272869
WBGene00007279	-2.14636	-4.01175	2.92787	0.0870623	0.272869
WBGene00005682	-2.14635	-4.01157	2.92788	0.087062	0.272869
WBGene00005367	-2.1451	-3.96757	2.38891	0.122199	0.332457
WBGene00235118	-2.14388	-3.96682	2.87379	0.0900326	0.277859
WBGene00011816	-2.14386	-3.84928	2.41473	0.120198	0.328617
WBGene00008959	2.14349	1.89028	10.2438	0.00137145	0.0130133
WBGene00235260	2.1415	-3.72955	3.30406	0.0691088	0.235013
WBGene00013817	-2.1412	-3.4037	6.6841	0.00972766	0.058143
WBGene00196600	-2.1408	-4.06233	2.91648	0.0876791	0.273997
WBGene00165052	-2.1408	-4.06233	2.91648	0.0876791	0.273997
WBGene00166531	-2.1408	-4.06233	2.91648	0.0876791	0.273997
WBGene00006102	-2.14076	-3.65463	6.6773	0.00976486	0.0583016
WBGene00011655	-2.14036	-4.03883	2.91751	0.0876228	0.273997
WBGene00017809	-2.14032	-4.03686	2.9176	0.0876181	0.273997
WBGene00017941	2.13971	-2.41774	29.762	4.88e-08	1.7e-06
WBGene00023518	-2.13923	-3.55046	4.4602	0.0346934	0.145355
WBGene00012215	-2.13865	-3.69562	3.36032	0.0667849	0.230113
WBGene00044674	2.13771	-3.85578	2.0913	0.14814	0.379712
WBGene00196263	-2.13759	-3.87755	2.53565	0.111301	0.318098
WBGene00012027	2.13626	-1.54558	16.2083	5.67e-05	0.000963023
WBGene00001816	2.13601	4.37237	239.423	5.25e-54	2.18e-51
WBGene00008247	2.13575	-2.05432	25.9593	3.49e-07	1.04e-05
WBGene00007897	2.13487	-2.33417	25.2275	5.1e-07	1.46e-05
WBGene00008823	2.13471	1.04336	13.1314	0.000290395	0.00377114
WBGene00201402	-2.13467	-3.8796	4.50537	0.0337886	0.143472
WBGene00020872	-2.13451	-3.0215	4.51007	0.0336958	0.143233
WBGene00198651	-2.13445	-3.33339	4.5082	0.0337328	0.143344
WBGene00022480	-2.13414	-4.06258	2.9071	0.0881901	0.275021
WBGene00202402	-2.13414	-4.06258	2.9071	0.0881901	0.275021
WBGene00019668	-2.13409	-2.19451	16.9176	3.9e-05	0.000692153
WBGene00005106	-2.13395	-2.1584	4.49319	0.0340301	0.144072
WBGene00006231	-2.1338	-3.75286	4.50308	0.0338339	0.143553
WBGene00189930	-2.13342	-3.71081	4.50196	0.033856	0.143558
WBGene00012305	-2.13341	-4.0142	2.90947	0.088061	0.274783
WBGene00196998	-2.13338	-4.01221	2.90956	0.0880557	0.274783
WBGene00005576	-2.13322	-3.53942	4.14498	0.0417582	0.165336
WBGene00019732	2.13316	2.20216	146.922	8.16e-34	1.62e-31
WBGene00017497	-2.1331	-3.73089	4.33833	0.0372634	0.153166
WBGene00016433	-2.13282	-3.43737	4.4472	0.0349586	0.14613
WBGene00219827	2.13216	-3.45427	8.68555	0.00320743	0.0248067
WBGene00194695	2.13129	0.0187563	44.6797	2.32e-11	1.26e-09
WBGene00020731	2.13124	-3.5876	6.71636	0.00955325	0.0573763
WBGene00012586	2.12863	-2.64673	10.854	0.000985839	0.0100683
WBGene00019159	2.12767	-3.51609	6.8665	0.00878263	0.053702
WBGene00017022	-2.12539	-0.189286	43.6873	3.85e-11	2.03e-09
WBGene00005938	-2.12489	-3.56429	3.53278	0.0601669	0.213806
WBGene00197507	-2.12417	-3.51159	4.5897	0.0321646	0.138368
WBGene00005886	-2.124	-3.8949	2.75287	0.0970803	0.290757
WBGene00019657	2.1234	4.96647	185.48	3.08e-42	8.44e-40
WBGene00196066	2.1232	-3.96293	2.17734	0.140057	0.364765
WBGene00174712	2.12308	-3.27379	8.51516	0.00352201	0.0266782
WBGene00198926	-2.1213	-3.56536	5.33914	0.0208517	0.101101
WBGene00017956	-2.12123	-3.51585	4.30294	0.0380465	0.155428
WBGene00016097	2.12098	3.58754	164.699	1.06e-37	2.45e-35
WBGene00015521	2.1208	-2.89101	13.2119	0.000278175	0.00363487
WBGene00045381	-2.12026	-3.72383	2.77879	0.0955204	0.287728
WBGene00010088	-2.12013	-2.7407	9.54052	0.00200984	0.0173882
WBGene00004848	-2.11619	-3.94197	2.25283	0.13337	0.351938
WBGene00195823	-2.11555	-3.91992	2.86472	0.0905416	0.278492
WBGene00022097	-2.11442	-4.0633	2.87861	0.0897633	0.27772
WBGene00005749	-2.11442	-4.0633	2.87861	0.0897633	0.27772
WBGene00198169	-2.11442	-4.0633	2.87861	0.0897633	0.27772
WBGene00198706	-2.11442	-4.0633	2.87861	0.0897633	0.27772
WBGene00200179	-2.11442	-4.0633	2.87861	0.0897633	0.27772
WBGene00023288	-2.1143	-4.03979	2.8801	0.0896807	0.27772
WBGene00046859	-2.11429	-4.03839	2.88018	0.0896758	0.27772
WBGene00219573	-2.11429	-4.03809	2.8802	0.0896747	0.27772
WBGene00170335	-2.11429	-4.03785	2.88022	0.0896739	0.27772
WBGene00198566	-2.11427	-3.98977	2.47716	0.115511	0.324353
WBGene00199867	-2.11417	-4.01544	2.88162	0.0895957	0.27772
WBGene00196995	-2.11416	-4.01288	2.88178	0.0895868	0.27772
WBGene00049863	-2.1134	-4.06334	2.87713	0.0898463	0.277859
WBGene00046135	-2.1134	-4.06334	2.87713	0.0898463	0.277859
WBGene00198139	-2.11329	-4.03996	2.87862	0.0897631	0.27772
WBGene00202266	-2.11328	-4.03857	2.8787	0.0897582	0.27772
WBGene00020769	-2.11328	-3.74213	2.87871	0.089758	0.27772
WBGene00196669	-2.11328	-4.03851	2.87871	0.089758	0.27772
WBGene00165540	-2.11328	-4.03793	2.87875	0.0897559	0.27772
WBGene00016775	-2.11328	-4.03787	2.87875	0.0897557	0.27772
WBGene00046148	-2.11328	-4.03777	2.87876	0.0897554	0.27772
WBGene00198394	-2.11327	-4.03767	2.87876	0.089755	0.27772
WBGene00200931	-2.11317	-4.01554	2.88016	0.0896769	0.27772
WBGene00046635	-2.11317	-4.01547	2.88017	0.0896766	0.27772
WBGene00006282	-2.11317	-4.01482	2.88021	0.0896743	0.27772
WBGene00168952	-2.11316	-4.01332	2.8803	0.0896691	0.27772
WBGene00000701	-2.11316	-4.01292	2.88033	0.0896677	0.27772
WBGene00219614	2.1122	-3.02166	5.98779	0.0144052	0.0779487
WBGene00001569	2.1121	3.23137	15.6212	7.74e-05	0.00124609
WBGene00013467	-2.11197	-3.92662	2.90785	0.0881491	0.275021
WBGene00195847	-2.11076	-3.91964	2.53919	0.111052	0.317729
WBGene00010800	-2.11036	-3.87117	2.91759	0.0876187	0.273997
WBGene00001968	-2.11025	-3.96861	2.75747	0.0968013	0.290372
WBGene00018938	-2.10996	-3.92188	2.77245	0.0958993	0.28852
WBGene00220135	-2.10947	-3.66171	2.79677	0.0944545	0.285585
WBGene00020123	-2.10933	-3.83346	2.93831	0.0865014	0.271868
WBGene00019187	2.10867	0.463657	34.7063	3.83e-09	1.56e-07
WBGene00018243	-2.1081	-3.59347	2.85882	0.0908743	0.279233
WBGene00001851	2.108	6.94625	342.696	1.65e-76	1.19e-73
WBGene00015433	-2.10796	2.4415	142.625	7.1e-33	1.35e-30
WBGene00196670	-2.10785	-3.7271	2.86926	0.0902865	0.277863
WBGene00195708	-2.10784	-4.06354	2.86946	0.0902749	0.277859
WBGene00045309	-2.10784	-4.06354	2.86946	0.0902749	0.277859
WBGene00046009	-2.10784	-4.06354	2.86946	0.0902749	0.277859
WBGene00196898	-2.10784	-4.06354	2.86946	0.0902749	0.277859
WBGene00015593	-2.1078	-4.03871	2.87115	0.0901806	0.277859
WBGene00168304	-2.1078	-4.03816	2.87118	0.0901785	0.277859
WBGene00044195	-2.1078	-4.03802	2.87119	0.090178	0.277859
WBGene00077722	-2.1078	-4.03792	2.8712	0.0901776	0.277859
WBGene00196988	-2.10777	-4.01706	2.8726	0.090099	0.277859
WBGene00046193	-2.10777	-4.01568	2.8727	0.0900938	0.277859
WBGene00016851	-2.10777	-4.0156	2.8727	0.0900935	0.277859
WBGene00199897	-2.10777	-4.01553	2.87271	0.0900932	0.277859
WBGene00020603	-2.10776	-4.01407	2.8728	0.0900877	0.277859
WBGene00010853	-2.10776	-4.0137	2.87283	0.0900863	0.277859
WBGene00023383	-2.10776	-4.01306	2.87287	0.0900839	0.277859
WBGene00201639	-2.10776	-4.01282	2.87289	0.090083	0.277859
WBGene00020228	-2.10776	-4.0128	2.87289	0.090083	0.277859
WBGene00077596	-2.10776	-4.0125	2.87291	0.0900818	0.277859
WBGene00010602	-2.10755	-3.8972	2.88133	0.0896123	0.27772
WBGene00009606	2.10697	1.91478	13.2656	0.000270325	0.00354244
WBGene00005694	-2.10695	-3.98787	2.90494	0.0883086	0.275148
WBGene00195801	-2.10689	-3.94081	2.86415	0.0905737	0.278528
WBGene00200898	-2.10682	-4.06358	2.86798	0.0903579	0.277989
WBGene00015721	-2.10682	-4.06358	2.86798	0.0903579	0.277989
WBGene00197142	-2.1068	-4.03881	2.86968	0.0902628	0.277859
WBGene00014646	-2.1068	-4.03875	2.86968	0.0902626	0.277859
WBGene00166878	-2.1068	-4.03821	2.86972	0.0902605	0.277859
WBGene00170953	-2.1068	-4.03791	2.86974	0.0902594	0.277859
WBGene00219371	-2.1068	-4.0379	2.86974	0.0902593	0.277859
WBGene00195795	-2.10677	-4.01697	2.87117	0.0901795	0.277859
WBGene00174571	-2.10677	-4.01511	2.87129	0.0901724	0.277859
WBGene00005244	-2.10677	-4.01314	2.87143	0.090165	0.277859
WBGene00165122	-2.10677	-4.01306	2.87143	0.0901646	0.277859
WBGene00195454	-2.10677	-4.01279	2.87145	0.0901636	0.277859
WBGene00049739	-2.10677	-4.01264	2.87146	0.0901631	0.277859
WBGene00005308	-2.10677	-4.01244	2.87147	0.0901623	0.277859
WBGene00171642	-2.10562	-3.93988	2.93445	0.0867081	0.2723
WBGene00049662	-2.10512	-3.87606	2.96983	0.084831	0.268623
WBGene00018190	-2.10511	-3.87943	2.99082	0.0837375	0.266711
WBGene00170521	-2.10506	-3.76055	2.99089	0.0837342	0.266711
WBGene00170508	-2.10505	-3.98993	2.99061	0.0837488	0.266711
WBGene00201620	-2.10504	-3.96309	2.99062	0.0837479	0.266711
WBGene00200047	-2.10491	-3.85205	2.99055	0.0837515	0.266711
WBGene00200196	-2.10487	-3.7244	2.99064	0.0837468	0.266711
WBGene00001479	2.10468	7.64962	166.916	3.49e-38	8.39e-36
WBGene00196933	-2.1046	-3.98992	2.98995	0.0837827	0.266711
WBGene00050653	-2.1046	-3.98922	2.98995	0.0837827	0.266711
WBGene00045968	-2.1046	-3.98807	2.98995	0.0837826	0.266711
WBGene00005679	-2.1046	-3.96815	2.98997	0.0837815	0.266711
WBGene00197517	-2.1046	-3.96796	2.98997	0.0837815	0.266711
WBGene00196303	-2.1046	-3.94182	2.99	0.0837801	0.266711
WBGene00202163	-2.1046	-3.93995	2.99	0.08378	0.266711
WBGene00169583	-2.10459	-3.82715	2.99012	0.083774	0.266711
WBGene00020637	-2.10459	-3.81175	2.99013	0.0837732	0.266711
WBGene00196753	-2.10459	-3.992	2.98992	0.0837842	0.266711
WBGene00167452	-2.10459	-3.99055	2.98992	0.0837841	0.266711
WBGene00048485	-2.10459	-3.98856	2.98993	0.083784	0.266711
WBGene00015317	-2.10459	-3.98819	2.98993	0.083784	0.266711
WBGene00200927	-2.10458	-3.94507	2.98997	0.0837816	0.266711
WBGene00202458	-2.10458	-3.94037	2.98998	0.0837813	0.266711
WBGene00018868	-2.10458	-3.91906	2.99	0.0837802	0.266711
WBGene00168408	-2.10458	-3.89575	2.99002	0.0837789	0.266711
WBGene00199783	-2.10458	-3.87211	2.99005	0.0837776	0.266711
WBGene00197025	-2.10457	-3.82698	2.9901	0.0837753	0.266711
WBGene00077574	-2.1045	-3.99029	2.9898	0.0837907	0.266711
WBGene00197100	-2.1045	-3.98912	2.9898	0.0837907	0.266711
WBGene00199069	-2.1045	-3.989	2.9898	0.0837907	0.266711
WBGene00201154	-2.1045	-3.96999	2.98982	0.0837895	0.266711
WBGene00005302	-2.1045	-3.94309	2.98985	0.083788	0.266711
WBGene00044955	-2.10449	-3.87974	2.98992	0.0837843	0.266711
WBGene00050310	-2.10448	-3.99327	2.98977	0.0837923	0.266711
WBGene00198216	-2.10448	-3.98922	2.98977	0.0837921	0.266711
WBGene00017345	-2.10448	-3.96706	2.9898	0.0837907	0.266711
WBGene00050163	-2.10448	-3.96662	2.9898	0.0837907	0.266711
WBGene00200669	-2.10448	-3.96372	2.9898	0.0837905	0.266711
WBGene00006222	-2.10448	-3.94612	2.98982	0.0837895	0.266711
WBGene00044639	-2.10448	-3.94098	2.98983	0.0837892	0.266711
WBGene00202243	-2.10448	-3.94073	2.98983	0.0837892	0.266711
WBGene00169234	-2.10448	-3.92209	2.98985	0.0837881	0.266711
WBGene00166236	-2.10448	-3.91908	2.98985	0.0837879	0.266711
WBGene00020739	-2.10448	-3.82985	2.98995	0.0837827	0.266711
WBGene00044798	-2.10447	-3.80972	2.98997	0.0837815	0.266711
WBGene00165953	-2.10447	-3.62563	2.99017	0.0837715	0.266711
WBGene00005504	2.10421	-3.96946	2.14913	0.142651	0.369865
WBGene00006262	-2.10407	-3.83367	2.98935	0.0838137	0.266711
WBGene00008015	-2.10406	-3.87638	2.98929	0.083817	0.266711
WBGene00008552	-2.10405	-3.89494	2.98926	0.0838184	0.266711
WBGene00007158	-2.10405	-3.89997	2.98925	0.0838188	0.266711
WBGene00022511	-2.10405	-3.90328	2.98925	0.0838191	0.266711
WBGene00010618	-2.10405	-3.994	2.98913	0.0838249	0.266711
WBGene00201423	-2.10405	-3.91908	2.98922	0.0838203	0.266711
WBGene00008903	-2.10404	-3.94313	2.98919	0.0838222	0.266711
WBGene00174744	-2.10404	-3.94571	2.98918	0.0838225	0.266711
WBGene00194868	-2.10404	-3.96566	2.98915	0.083824	0.266711
WBGene00200293	-2.10404	-3.96633	2.98915	0.0838241	0.266711
WBGene00173509	-2.10404	-3.97184	2.98914	0.0838245	0.266711
WBGene00194940	-2.10403	-3.98895	2.98912	0.0838259	0.266711
WBGene00200119	-2.10403	-3.98946	2.98912	0.083826	0.266711
WBGene00189969	-2.10403	-3.99061	2.98911	0.0838261	0.266711
WBGene00009603	-2.10403	-3.99145	2.98911	0.0838261	0.266711
WBGene00197279	-2.10403	-3.99166	2.98911	0.0838261	0.266711
WBGene00077561	-2.10401	-3.99414	2.98908	0.0838277	0.266711
WBGene00007843	2.10324	-3.79531	4.4345	0.0352196	0.146769
WBGene00016720	2.10292	-3.71962	4.43384	0.0352331	0.146769
WBGene00023224	2.10245	-3.56	4.43321	0.0352461	0.146792
WBGene00202294	2.1024	-3.6177	4.40586	0.0358157	0.148778
WBGene00007950	-2.10158	4.18576	122.364	1.92e-28	3.09e-26
WBGene00007829	2.10132	-3.73516	4.36549	0.0366739	0.151288
WBGene00015252	-2.10056	-3.82724	2.96658	0.0850013	0.26905
WBGene00219324	-2.10044	-3.77802	3.28545	0.0698966	0.236721
WBGene00196344	-2.10016	-3.85064	2.96294	0.085193	0.269333
WBGene00008494	2.1001	1.97514	64.4859	9.72e-16	7.76e-14
WBGene00196460	2.0991	-3.69637	4.27829	0.0386023	0.15701
WBGene00005770	-2.09879	-3.84997	2.95494	0.0856153	0.270076
WBGene00201241	2.09848	-3.98834	2.29282	0.129973	0.346313
WBGene00006244	-2.09598	-3.8768	2.93811	0.0865121	0.271868
WBGene00020021	2.09489	-3.00482	8.87629	0.00288899	0.0229715
WBGene00015889	-2.09478	0.985561	41.8635	9.79e-11	4.98e-09
WBGene00016712	2.09223	-0.460992	13.7876	0.000204686	0.00283137
WBGene00196483	-2.09177	-3.872	2.9106	0.0879991	0.274652
WBGene00170879	-2.09169	-3.68414	2.9072	0.0881848	0.275021
WBGene00166110	-2.09088	-3.96841	2.90165	0.0884887	0.275678
WBGene00219368	-2.08948	-2.72078	13.3619	0.00025679	0.00341079
WBGene00022495	2.08871	-2.73229	17.8663	2.37e-05	0.000450207
WBGene00010514	2.08814	1.11874	136.124	1.87e-31	3.42e-29
WBGene00014863	-2.08718	-3.22441	7.88332	0.00498927	0.0348777
WBGene00007655	2.08574	-3.81412	4.07618	0.0434918	0.170376
WBGene00047436	2.08474	-3.98746	2.12188	0.145209	0.374443
WBGene00013050	-2.0837	-3.75554	3.89004	0.0485732	0.184885
WBGene00220134	2.08328	-3.36725	3.78844	0.0516078	0.192082
WBGene00201204	-2.0826	-2.88595	9.40117	0.00216847	0.0184353
WBGene00195837	-2.08246	-4.01387	2.83702	0.0921147	0.281552
WBGene00005275	-2.08245	-4.0143	2.83699	0.0921168	0.281552
WBGene00046416	-2.08245	-4.01434	2.83698	0.092117	0.281552
WBGene00194813	-2.08244	-4.01518	2.83691	0.0921211	0.281552
WBGene00077565	-2.08241	-4.01802	2.83667	0.092135	0.281552
WBGene00199729	-2.08217	-4.03889	2.83489	0.0922369	0.281552
WBGene00047572	-2.08214	-4.04113	2.8347	0.0922479	0.281552
WBGene00219762	-2.08187	-4.06451	2.8327	0.0923629	0.281552
WBGene00170703	-2.08187	-4.06451	2.8327	0.0923629	0.281552
WBGene00006079	-2.08187	-4.06451	2.8327	0.0923629	0.281552
WBGene00197407	-2.08187	-4.06451	2.8327	0.0923629	0.281552
WBGene00077719	-2.08147	-4.01393	2.83561	0.0921958	0.281552
WBGene00171571	-2.08147	-4.01393	2.83561	0.0921958	0.281552
WBGene00045150	-2.08147	-4.01427	2.83558	0.0921975	0.281552
WBGene00017601	-2.08142	-4.01793	2.83527	0.0922155	0.281552
WBGene00006273	-2.08142	-4.01806	2.83526	0.0922161	0.281552
WBGene00011843	-2.08142	-4.01819	2.83524	0.0922168	0.281552
WBGene00235084	-2.08117	-4.03886	2.83347	0.0923186	0.281552
WBGene00010523	-2.08117	-4.03886	2.83347	0.0923186	0.281552
WBGene00170870	-2.08117	-4.03898	2.83346	0.0923192	0.281552
WBGene00172156	-2.08117	-4.03912	2.83345	0.0923199	0.281552
WBGene00198904	-2.08117	-4.03914	2.83345	0.09232	0.281552
WBGene00014782	-2.08117	-4.03914	2.83345	0.09232	0.281552
WBGene00077493	-2.08115	-4.04117	2.83327	0.09233	0.281552
WBGene00017684	-2.08087	-4.06455	2.83126	0.0924461	0.281566
WBGene00019366	-2.08087	-4.06455	2.83126	0.0924461	0.281566
WBGene00198035	-2.08087	-4.06455	2.83126	0.0924461	0.281566
WBGene00200856	-2.08087	-4.06455	2.83126	0.0924461	0.281566
WBGene00009912	-2.08073	-3.90062	2.82413	0.0928569	0.282346
WBGene00166479	-2.08049	-4.01395	2.8342	0.0922767	0.281552
WBGene00006010	-2.08049	-4.01395	2.8342	0.0922767	0.281552
WBGene00201547	-2.08049	-4.01423	2.83418	0.0922781	0.281552
WBGene00012287	-2.08046	-4.01671	2.83396	0.0922903	0.281552
WBGene00166796	-2.08044	-4.0181	2.83384	0.0922973	0.281552
WBGene00167003	-2.08015	-4.04107	2.83186	0.0924115	0.281566
WBGene00018940	-2.08015	-4.04121	2.83184	0.0924122	0.281566
WBGene00005319	-2.07986	-4.06459	2.82981	0.0925292	0.281662
WBGene00171683	-2.07986	-4.06459	2.82981	0.0925292	0.281662
WBGene00045315	-2.07986	-4.06459	2.82981	0.0925292	0.281662
WBGene00194952	-2.07968	-0.656567	14.0543	0.000177607	0.00251266
WBGene00044199	-2.07934	-3.88034	2.81373	0.0934609	0.283461
WBGene00010388	-2.07933	-3.96729	2.82018	0.0930861	0.282886
WBGene00003536	-2.07915	-2.30994	3.9227	0.0476383	0.182289
WBGene00017848	2.07912	-2.47112	15.1168	0.00010106	0.00157277
WBGene00005356	2.07895	-3.75825	3.66078	0.0557074	0.202737
WBGene00017652	2.07822	-3.98778	2.29521	0.129774	0.346085
WBGene00201203	-2.07797	-3.94373	2.81022	0.0936658	0.283985
WBGene00199053	-2.0775	-3.89783	2.80678	0.0938667	0.284324
WBGene00219229	-2.07749	-3.8084	2.80671	0.093871	0.284324
WBGene00167105	2.0773	-3.91637	2.29954	0.129412	0.345472
WBGene00009378	-2.07601	-3.96962	2.79585	0.0945085	0.285686
WBGene00196888	-2.07519	-3.94523	2.78211	0.0953222	0.287321
WBGene00007992	2.07488	0.701393	17.5681	2.77e-05	0.000516554
WBGene00011521	-2.07293	-3.0043	4.19568	0.040527	0.161984
WBGene00201065	2.07239	-3.49265	3.8464	0.0498528	0.187639
WBGene00045751	-2.06937	-3.99353	2.74603	0.0974965	0.291545
WBGene00206481	-2.06884	-3.99346	2.74203	0.0977408	0.292006
WBGene00196781	-2.06819	-3.7252	2.74606	0.0974944	0.291545
WBGene00009300	2.06713	0.604923	22.431	2.18e-06	5.49e-05
WBGene00009494	-2.06659	-1.81645	29.7918	4.81e-08	1.68e-06
WBGene00011388	2.06528	0.120413	9.66664	0.00187644	0.0165575
WBGene00189957	-2.06309	-3.85913	2.6974	0.100512	0.297762
WBGene00202067	2.05987	-3.96618	2.2969	0.129633	0.34591
WBGene00199644	2.05956	-3.99057	2.29865	0.129486	0.345587
WBGene00006110	-2.05885	-3.70168	2.65079	0.103499	0.304065
WBGene00196745	-2.05853	-3.87332	2.66107	0.102831	0.302917
WBGene00201454	-2.05846	-3.96688	2.66052	0.102867	0.30299
WBGene00050841	-2.05809	-3.96496	2.65759	0.103057	0.303364
WBGene00199902	2.05747	-3.52816	4.47629	0.0343683	0.14441
WBGene00018114	-2.0556	-2.09673	8.71489	0.00315621	0.0245598
WBGene00008415	2.05531	5.87165	277.101	3.22e-62	1.8e-59
WBGene00168647	2.05265	-3.99226	2.33618	0.126399	0.340401
WBGene00012757	-2.05233	5.32304	44.0499	3.2e-11	1.7e-09
WBGene00005125	-2.05225	-3.98944	2.5945	0.107235	0.312327
WBGene00197892	-2.05065	-3.87489	2.6108	0.106138	0.309825
WBGene00077593	-2.05039	1.45552	43.999	3.29e-11	1.75e-09
WBGene00219284	-2.05034	-3.99051	2.59374	0.107287	0.312411
WBGene00020305	-2.04536	-3.17658	7.18779	0.00734014	0.0469477
WBGene00008784	2.04449	-2.89994	5.78047	0.0162052	0.0843324
WBGene00008897	-2.04072	1.81733	64.8685	8.01e-16	6.45e-14
WBGene00012630	-2.04	-3.96628	2.48433	0.114985	0.323613
WBGene00046887	-2.03687	-3.99047	2.45501	0.117151	0.32565
WBGene00018701	2.03676	8.58553	223.312	1.71e-50	6.26e-48
WBGene00199300	-2.03643	-3.92237	2.45085	0.117461	0.326239
WBGene00010237	-2.0349	-1.00822	43.9295	3.4e-11	1.8e-09
WBGene00023264	-2.03383	-3.71406	2.41874	0.119891	0.328038
WBGene00010004	2.0329	-0.556287	41.1089	1.44e-10	7.22e-09
WBGene00219565	-2.02991	-2.93277	6.76999	0.00927036	0.056046
WBGene00005833	2.02922	-1.03033	13.2764	0.000268767	0.00352878
WBGene00006418	2.02777	2.69612	25.1475	5.31e-07	1.51e-05
WBGene00008350	2.02717	-0.34004	50.4376	1.23e-12	7.62e-11
WBGene00012707	2.02513	-3.03487	5.11334	0.0237425	0.110423
WBGene00014967	-2.02373	-3.99172	2.32557	0.127264	0.341721
WBGene00005983	2.02362	-3.9436	2.48613	0.114854	0.323437
WBGene00012900	2.02252	-1.14062	35.8006	2.19e-09	9.16e-08
WBGene00013929	2.02238	-4.06285	2.50655	0.113374	0.321584
WBGene00198827	2.02238	-4.06285	2.50655	0.113374	0.321584
WBGene00201370	2.02238	-4.06285	2.50655	0.113374	0.321584
WBGene00016300	2.02193	-4.0374	2.50743	0.113311	0.321505
WBGene00045115	2.02152	-4.01428	2.50822	0.113254	0.321396
WBGene00006096	2.02148	-4.01232	2.50828	0.113249	0.321396
WBGene00005462	2.02148	-4.01223	2.50828	0.113249	0.321396
WBGene00020945	-2.0206	-1.65471	5.64428	0.0175124	0.0890088
WBGene00015613	-2.02033	-3.96789	2.29029	0.130186	0.34671
WBGene00018771	2.02016	-2.93513	11.9773	0.000538532	0.00623091
WBGene00005858	2.01781	-4.06303	2.50072	0.113794	0.322073
WBGene00199200	2.01781	-4.06303	2.50072	0.113794	0.322073
WBGene00046233	2.01781	-4.06303	2.50072	0.113794	0.322073
WBGene00172285	2.01781	-4.06303	2.50072	0.113794	0.322073
WBGene00219230	2.01781	-4.06303	2.50072	0.113794	0.322073
WBGene00219497	2.01745	-4.03965	2.5016	0.113731	0.322073
WBGene00197442	2.01721	-3.96861	2.50218	0.113689	0.322073
WBGene00013370	2.01715	-3.74466	2.06909	0.150311	0.384019
WBGene00200802	2.01708	-4.01515	2.50251	0.113665	0.322073
WBGene00219687	2.01704	-4.01306	2.50258	0.11366	0.322073
WBGene00008160	2.01704	-4.01248	2.50261	0.113658	0.322073
WBGene00167304	2.01703	-4.01221	2.50262	0.113657	0.322073
WBGene00010235	2.01588	-2.21003	18.9269	1.36e-05	0.000277898
WBGene00010531	-2.01576	-2.54409	3.11992	0.0773407	0.253894
WBGene00022544	2.01372	-2.67583	11.9477	0.000547148	0.0063066
WBGene00197180	2.01325	-4.06321	2.49492	0.114214	0.322168
WBGene00173816	2.01325	-4.06321	2.49492	0.114214	0.322168
WBGene00167325	2.01325	-4.06321	2.49492	0.114214	0.322168
WBGene00200954	-2.01294	-3.96736	2.24393	0.13414	0.353138
WBGene00044714	2.01293	-4.03838	2.49592	0.114142	0.322168
WBGene00011766	2.01292	-4.038	2.49594	0.114141	0.322168
WBGene00166258	2.01292	-4.03769	2.49595	0.11414	0.322168
WBGene00018228	2.01179	-3.96513	2.00254	0.157036	0.395988
WBGene00001818	2.011	-3.98916	2.24646	0.133921	0.35283
WBGene00199133	2.01045	-3.94114	2.04572	0.152635	0.388253
WBGene00045408	2.01036	-3.69735	5.91506	0.015012	0.0800611
WBGene00010570	2.01019	-3.35664	5.91933	0.0149757	0.0799141
WBGene00219281	2.00972	-3.42502	3.07224	0.0796397	0.259201
WBGene00019251	2.00965	-3.63977	5.91197	0.0150383	0.0801703
WBGene00021604	2.00909	-3.87555	2.2801	0.131044	0.348181
WBGene00020354	2.00875	-3.6958	5.90588	0.0150904	0.0803258
WBGene00016690	2.00874	-3.62125	5.90702	0.0150807	0.0803179
WBGene00016308	2.00819	-3.89466	2.51036	0.1131	0.321147
WBGene00005237	-2.00802	-3.6995	4.36434	0.0366987	0.151333
WBGene00197343	2.00703	-3.96634	2.3146	0.128164	0.343398
WBGene00005529	2.00573	-3.91851	2.33534	0.126467	0.340435
WBGene00011229	2.00525	-3.63649	4.29713	0.0381769	0.155807
WBGene00050059	2.00308	-3.94504	2.37559	0.123245	0.33424
WBGene00010228	-2.00112	-2.16324	6.05074	0.0139005	0.0759684
WBGene00016861	-2.00091	-3.69256	2.40174	0.1212	0.330413
WBGene00010066	1.99977	0.264969	31.0998	2.45e-08	8.99e-07
WBGene00012916	1.99965	-3.94384	2.06492	0.150723	0.384784
WBGene00011566	-1.99814	-3.33977	5.57608	0.0182074	0.0917891
WBGene00219729	-1.99811	-3.48275	5.57416	0.0182274	0.0917909
WBGene00235257	-1.99707	-3.55185	2.78472	0.0951671	0.287011
WBGene00170659	1.99591	-4.06391	2.4724	0.115861	0.324353
WBGene00170990	1.99591	-4.06391	2.4724	0.115861	0.324353
WBGene00045323	1.99591	-4.06391	2.4724	0.115861	0.324353
WBGene00202491	1.99591	-4.06391	2.4724	0.115861	0.324353
WBGene00173019	1.99581	-4.0404	2.47362	0.115771	0.324353
WBGene00196113	1.99581	-4.0404	2.47362	0.115771	0.324353
WBGene00196969	1.99581	-4.03914	2.47368	0.115766	0.324353
WBGene00195978	1.9958	-4.03862	2.47371	0.115765	0.324353
WBGene00235311	1.9958	-4.03853	2.47371	0.115764	0.324353
WBGene00046371	1.99571	-4.0161	2.47486	0.11568	0.324353
WBGene00197452	1.99571	-4.0154	2.4749	0.115677	0.324353
WBGene00077502	1.9957	-4.01348	2.475	0.11567	0.324353
WBGene00195265	1.9957	-4.01332	2.475	0.115669	0.324353
WBGene00196853	1.9957	-4.01287	2.47503	0.115668	0.324353
WBGene00195624	1.99557	-3.96607	2.30984	0.128557	0.343913
WBGene00077622	1.99503	-3.78883	2.33413	0.126566	0.340548
WBGene00015295	1.99497	5.50935	95.0124	1.89e-22	2.27e-20
WBGene00005124	-1.99458	-3.87619	2.08073	0.149169	0.381778
WBGene00023253	-1.99447	-3.9935	1.99425	0.157897	0.397502
WBGene00012655	1.994	-3.68036	5.44373	0.0196387	0.0968796
WBGene00012583	1.99374	4.19628	20.8454	4.98e-06	0.000116195
WBGene00200181	1.99369	-3.94187	2.49928	0.113898	0.322166
WBGene00044145	1.99323	-3.92131	2.46562	0.116362	0.324577
WBGene00001586	1.99307	0.353312	57.9802	2.65e-14	1.87e-12
WBGene00196124	1.99307	-4.06402	2.46869	0.116135	0.324353
WBGene00016077	1.99307	-4.06402	2.46869	0.116135	0.324353
WBGene00196481	1.99307	-4.06402	2.46869	0.116135	0.324353
WBGene00019045	1.99307	-4.06402	2.46869	0.116135	0.324353
WBGene00023285	1.99307	-4.06402	2.46869	0.116135	0.324353
WBGene00195602	1.99307	-4.06402	2.46869	0.116135	0.324353
WBGene00196912	1.99307	-4.06402	2.46869	0.116135	0.324353
WBGene00167152	1.99307	-4.06402	2.46869	0.116135	0.324353
WBGene00002020	1.99307	-4.06402	2.46869	0.116135	0.324353
WBGene00077442	1.99307	-4.06402	2.46869	0.116135	0.324353
WBGene00022293	1.99307	-4.06402	2.46869	0.116135	0.324353
WBGene00172412	1.99307	-4.06402	2.46869	0.116135	0.324353
WBGene00194669	1.99303	-3.85324	2.46951	0.116074	0.324353
WBGene00047865	1.99301	-4.04051	2.46994	0.116042	0.324353
WBGene00022266	1.99301	-4.04051	2.46994	0.116042	0.324353
WBGene00199515	1.993	-4.0385	2.47005	0.116034	0.324353
WBGene00171081	1.99294	-4.01594	2.47125	0.115946	0.324353
WBGene00010103	1.99294	-4.01553	2.47127	0.115944	0.324353
WBGene00006245	1.99293	-4.01394	2.47135	0.115938	0.324353
WBGene00005512	1.99293	-4.01356	2.47137	0.115937	0.324353
WBGene00201476	1.99293	-4.01344	2.47138	0.115936	0.324353
WBGene00197362	1.99293	-4.0134	2.47138	0.115936	0.324353
WBGene00197186	1.99227	-3.94195	2.43882	0.118365	0.326449
WBGene00008620	-1.99218	-1.89379	6.6794	0.00975336	0.0582457
WBGene00005908	-1.99195	-3.96539	1.96238	0.161259	0.403699
WBGene00195046	1.99195	-3.94106	2.44932	0.117576	0.326433
WBGene00004352	1.99167	0.834708	9.0173	0.00267436	0.0216722
WBGene00219490	1.99148	-3.96578	2.49858	0.113949	0.322168
WBGene00019042	1.9914	-4.06409	2.46672	0.11628	0.324549
WBGene00050491	1.99136	-4.04071	2.46799	0.116186	0.324353
WBGene00045487	1.99135	-4.0388	2.46809	0.116179	0.324353
WBGene00047621	1.99135	-4.03852	2.46811	0.116178	0.324353
WBGene00197611	1.99131	-4.01615	2.46932	0.116088	0.324353
WBGene00201717	1.99131	-4.01545	2.46936	0.116085	0.324353
WBGene00007768	1.99131	-4.01497	2.46938	0.116083	0.324353
WBGene00021668	1.99131	-4.01436	2.46942	0.116081	0.324353
WBGene00201124	1.99131	-4.01414	2.46943	0.11608	0.324353
WBGene00006559	1.99131	-4.014	2.46944	0.11608	0.324353
WBGene00016478	1.99131	-4.01345	2.46947	0.116077	0.324353
WBGene00013614	-1.99046	-3.18194	5.08328	0.0241576	0.111803
WBGene00022256	1.9904	-2.40771	9.05188	0.00262425	0.0213806
WBGene00012293	-1.98997	3.77711	29.747	4.92e-08	1.71e-06
WBGene00219252	1.98934	-3.87202	2.53736	0.111181	0.317945
WBGene00201078	1.98928	-3.59166	2.52703	0.111911	0.319021
WBGene00013503	1.9891	-3.85499	2.55077	0.110241	0.316262
WBGene00194844	1.98901	-3.85742	2.39309	0.121873	0.331769
WBGene00012502	1.98858	-3.85138	2.4618	0.116645	0.324738
WBGene00005135	1.98857	-4.0642	2.46302	0.116555	0.324581
WBGene00198998	1.98857	-4.0642	2.46302	0.116555	0.324581
WBGene00197470	1.98857	-4.0642	2.46302	0.116555	0.324581
WBGene00049326	1.98857	-4.0642	2.46302	0.116555	0.324581
WBGene00165085	1.98857	-4.0642	2.46302	0.116555	0.324581
WBGene00196392	1.98857	-4.0642	2.46302	0.116555	0.324581
WBGene00201083	1.98857	-4.0642	2.46302	0.116555	0.324581
WBGene00166168	1.98856	-4.04069	2.46434	0.116457	0.324577
WBGene00200932	1.98856	-4.03879	2.46445	0.116449	0.324577
WBGene00012742	1.98856	-4.03843	2.46447	0.116447	0.324577
WBGene00005035	1.98855	-4.01759	2.46563	0.116361	0.324577
WBGene00196138	1.98855	-4.01572	2.46574	0.116353	0.324577
WBGene00200044	1.98855	-4.01447	2.4658	0.116348	0.324577
WBGene00202213	1.98855	-4.01393	2.46584	0.116346	0.324577
WBGene00173577	1.98855	-4.01384	2.46584	0.116345	0.324577
WBGene00005260	1.98828	-3.7846	2.56407	0.109317	0.314518
WBGene00005276	1.98828	-3.98996	2.56388	0.10933	0.314518
WBGene00202333	1.98826	-3.92111	2.56391	0.109328	0.314518
WBGene00018943	1.98824	-3.87536	2.56394	0.109326	0.314518
WBGene00016252	1.98824	-3.87324	2.56394	0.109326	0.314518
WBGene00220168	1.98791	-3.99278	2.56338	0.109364	0.314518
WBGene00005193	1.9879	-3.96406	2.56341	0.109363	0.314518
WBGene00201876	1.9879	-3.94386	2.56342	0.109361	0.314518
WBGene00196821	1.9879	-3.87437	2.56348	0.109357	0.314518
WBGene00020745	1.98789	-3.76691	2.56357	0.109351	0.314518
WBGene00196736	1.98785	-3.98937	2.56332	0.109369	0.314518
WBGene00047838	1.98785	-3.98874	2.56332	0.109369	0.314518
WBGene00200491	1.98785	-3.96897	2.56334	0.109368	0.314518
WBGene00197579	1.98785	-3.96508	2.56334	0.109367	0.314518
WBGene00166331	1.98785	-3.96499	2.56334	0.109367	0.314518
WBGene00047349	1.98785	-3.94149	2.56336	0.109366	0.314518
WBGene00197503	1.98785	-3.91881	2.56338	0.109364	0.314518
WBGene00194729	1.98785	-3.87949	2.56342	0.109362	0.314518
WBGene00044171	1.98785	-3.87297	2.56342	0.109362	0.314518
WBGene00198437	1.98785	-3.85527	2.56344	0.109361	0.314518
WBGene00005711	1.98785	-3.82952	2.56346	0.109359	0.314518
WBGene00043469	1.98784	-3.78845	2.56349	0.109357	0.314518
WBGene00046513	1.98783	-3.9895	2.56329	0.109371	0.314518
WBGene00199020	1.98783	-3.90131	2.56337	0.109365	0.314518
WBGene00047104	1.98783	-3.8746	2.56339	0.109364	0.314518
WBGene00012537	1.98782	-3.69108	2.56355	0.109353	0.314518
WBGene00196809	1.98778	-3.99301	2.56322	0.109376	0.314518
WBGene00077663	1.98778	-3.9929	2.56322	0.109376	0.314518
WBGene00198596	1.98778	-3.99138	2.56322	0.109376	0.314518
WBGene00050411	1.98778	-3.98993	2.56322	0.109376	0.314518
WBGene00196573	1.98778	-3.98963	2.56322	0.109376	0.314518
WBGene00008898	1.98778	-3.96765	2.56324	0.109374	0.314518
WBGene00044419	1.98778	-3.96756	2.56324	0.109374	0.314518
WBGene00011658	1.98778	-3.96604	2.56324	0.109374	0.314518
WBGene00202262	1.98778	-3.96564	2.56324	0.109374	0.314518
WBGene00199518	1.98778	-3.94473	2.56326	0.109373	0.314518
WBGene00045143	1.98778	-3.94176	2.56327	0.109372	0.314518
WBGene00199381	1.98778	-3.92016	2.56329	0.109371	0.314518
WBGene00197604	1.98778	-3.89787	2.56331	0.109369	0.314518
WBGene00009763	1.98778	-3.89379	2.56331	0.109369	0.314518
WBGene00013791	1.98778	-3.87697	2.56333	0.109368	0.314518
WBGene00005553	1.98778	-3.87478	2.56333	0.109368	0.314518
WBGene00219980	1.98778	-3.87284	2.56333	0.109368	0.314518
WBGene00165064	1.98747	-3.89659	2.56291	0.109397	0.314518
WBGene00008523	1.98744	-3.85259	2.5629	0.109398	0.314518
WBGene00171505	1.98743	-3.88035	2.56287	0.1094	0.314518
WBGene00005950	1.98742	-3.70601	2.56301	0.10939	0.314518
WBGene00220053	1.98742	-3.92136	2.56282	0.109404	0.314518
WBGene00199408	1.98742	-3.92259	2.56281	0.109404	0.314518
WBGene00171393	1.98742	-3.92266	2.56281	0.109404	0.314518
WBGene00010240	1.98742	-3.92706	2.56281	0.109404	0.314518
WBGene00169138	1.98742	-3.9423	2.56279	0.109405	0.314518
WBGene00200846	1.98742	-3.94454	2.56279	0.109406	0.314518
WBGene00202449	1.98742	-3.94641	2.56279	0.109406	0.314518
WBGene00196027	1.98741	-3.96586	2.56276	0.109407	0.314518
WBGene00013661	1.98741	-3.96611	2.56276	0.109407	0.314518
WBGene00169639	1.98741	-3.9664	2.56276	0.109407	0.314518
WBGene00012392	1.98741	-3.96826	2.56276	0.109408	0.314518
WBGene00008087	1.98741	-3.99029	2.56273	0.109409	0.314518
WBGene00017232	1.98741	-3.99064	2.56273	0.109409	0.314518
WBGene00077705	1.98741	-3.99167	2.56273	0.10941	0.314518
WBGene00014702	1.98741	-3.99207	2.56273	0.10941	0.314518
WBGene00220075	1.98741	-3.99263	2.56273	0.10941	0.314518
WBGene00050417	1.98741	-3.99277	2.56273	0.10941	0.314518
WBGene00049307	1.98736	-3.96729	2.56269	0.109412	0.314518
WBGene00235266	1.98675	-3.96691	2.55808	0.109731	0.315205
WBGene00005755	-1.98637	-3.55336	3.6539	0.0559379	0.203213
WBGene00201883	-1.9848	-3.98927	1.86805	0.171698	0.421603
WBGene00017789	1.98444	5.16824	78.2078	9.28e-19	8.88e-17
WBGene00199835	-1.98367	-3.91984	1.85268	0.173472	0.424344
WBGene00016453	1.98349	-0.501872	39.2583	3.71e-10	1.73e-08
WBGene00198838	-1.98347	-3.9934	1.95172	0.162401	0.405781
WBGene00013056	-1.98301	-3.99333	1.94604	0.163014	0.406681
WBGene00010493	1.98224	2.04924	20.5681	5.75e-06	0.000131826
WBGene00011649	-1.98156	-3.26636	5.01858	0.0250767	0.115007
WBGene00021453	-1.98008	-3.17103	6.76384	0.00930236	0.0561898
WBGene00021089	1.97968	1.84196	74.6425	5.64e-18	5.08e-16
WBGene00003124	1.97898	4.11728	110.539	7.47e-26	1.03e-23
WBGene00005653	-1.97563	-1.0645	33.9433	5.67e-09	2.26e-07
WBGene00010123	-1.97497	3.89689	71.7891	2.39e-17	2.08e-15
WBGene00000861	1.97312	-3.85292	2.4636	0.116511	0.324581
WBGene00200946	1.97023	-4.01504	2.44247	0.11809	0.326449
WBGene00199994	1.97022	-4.01539	2.44244	0.118092	0.326449
WBGene00023255	1.97021	-4.01624	2.44239	0.118096	0.326449
WBGene00200590	1.97021	-4.01703	2.44233	0.1181	0.326449
WBGene00199763	1.97021	-4.01703	2.44233	0.1181	0.326449
WBGene00021029	1.97019	-4.01848	2.44224	0.118108	0.326449
WBGene00012049	1.97019	-4.01848	2.44224	0.118108	0.326449
WBGene00014716	1.97	-4.03934	2.44083	0.118214	0.326449
WBGene00219825	1.97	-4.0394	2.44082	0.118214	0.326449
WBGene00019413	1.97	-4.03958	2.44081	0.118215	0.326449
WBGene00196996	1.97	-4.03968	2.4408	0.118216	0.326449
WBGene00013108	1.97	-4.03999	2.44078	0.118217	0.326449
WBGene00235258	1.97	-4.04005	2.44078	0.118218	0.326449
WBGene00197545	1.96998	-4.04145	2.44068	0.118225	0.326449
WBGene00021251	1.96998	-4.04145	2.44068	0.118225	0.326449
WBGene00199882	1.96998	-4.04145	2.44068	0.118225	0.326449
WBGene00011942	1.96998	-4.04158	2.44067	0.118225	0.326449
WBGene00197059	1.96977	-4.06497	2.43909	0.118345	0.326449
WBGene00199982	1.96977	-4.06497	2.43909	0.118345	0.326449
WBGene00201229	1.96977	-4.06497	2.43909	0.118345	0.326449
WBGene00197909	1.96977	-4.06497	2.43909	0.118345	0.326449
WBGene00198359	1.96977	-4.06497	2.43909	0.118345	0.326449
WBGene00174925	1.96977	-4.06497	2.43909	0.118345	0.326449
WBGene00169574	1.96977	-4.06497	2.43909	0.118345	0.326449
WBGene00050121	1.96977	-4.06497	2.43909	0.118345	0.326449
WBGene00195537	1.96977	-4.06497	2.43909	0.118345	0.326449
WBGene00044196	1.96977	-4.06497	2.43909	0.118345	0.326449
WBGene00019437	1.96977	-4.06497	2.43909	0.118345	0.326449
WBGene00022992	1.96977	-4.06497	2.43909	0.118345	0.326449
WBGene00020515	-1.96958	-3.1478	5.11544	0.0237139	0.110346
WBGene00006075	-1.96763	-0.592173	18.6937	1.53e-05	0.000309796
WBGene00200836	1.9675	-4.01442	2.43898	0.118354	0.326449
WBGene00198229	1.96749	-4.01466	2.43896	0.118355	0.326449
WBGene00201118	1.96749	-4.01499	2.43894	0.118356	0.326449
WBGene00011667	1.96748	-4.0163	2.43885	0.118363	0.326449
WBGene00198180	1.96745	-4.01846	2.4387	0.118375	0.326449
WBGene00200186	1.96745	-4.01872	2.43868	0.118376	0.326449
WBGene00011431	1.96735	1.4258	14.1983	0.000164521	0.00236418
WBGene00005628	1.96723	-4.03951	2.43724	0.118485	0.326449
WBGene00197339	1.96723	-4.03956	2.43724	0.118485	0.326449
WBGene00220175	1.96723	-4.0397	2.43723	0.118486	0.326449
WBGene00196803	1.96723	-4.0401	2.4372	0.118488	0.326449
WBGene00198176	1.96723	-4.04017	2.43719	0.118488	0.326449
WBGene00201025	1.96722	-4.04024	2.43719	0.118488	0.326449
WBGene00199514	1.96722	-4.04031	2.43718	0.118489	0.326449
WBGene00198878	1.96721	-4.04157	2.4371	0.118495	0.326449
WBGene00202029	1.96721	-4.04157	2.4371	0.118495	0.326449
WBGene00018452	1.96721	-4.0417	2.43709	0.118496	0.326449
WBGene00015827	1.96696	-4.06508	2.43546	0.118619	0.326449
WBGene00235289	1.96696	-4.06508	2.43546	0.118619	0.326449
WBGene00048034	1.96696	-4.06508	2.43546	0.118619	0.326449
WBGene00047751	1.96696	-4.06508	2.43546	0.118619	0.326449
WBGene00046177	1.96696	-4.06508	2.43546	0.118619	0.326449
WBGene00050031	1.96696	-4.06508	2.43546	0.118619	0.326449
WBGene00005454	1.96696	-4.06508	2.43546	0.118619	0.326449
WBGene00022264	1.96696	-4.06508	2.43546	0.118619	0.326449
WBGene00018058	1.96696	-4.06508	2.43546	0.118619	0.326449
WBGene00019602	1.96696	-4.06508	2.43546	0.118619	0.326449
WBGene00196948	1.96696	-4.06508	2.43546	0.118619	0.326449
WBGene00194917	1.96618	-3.85287	2.43023	0.119015	0.326655
WBGene00018389	-1.96597	-3.20096	4.19488	0.0405462	0.162013
WBGene00006950	-1.96566	6.33351	13.3361	0.000260349	0.00344302
WBGene00198845	1.96477	-4.01405	2.43548	0.118618	0.326449
WBGene00013798	1.96476	-4.01442	2.43545	0.11862	0.326449
WBGene00010955	1.96475	-4.01541	2.43538	0.118625	0.326449
WBGene00013061	1.96474	-4.01631	2.43532	0.11863	0.326449
WBGene00009802	1.96474	-4.01662	2.4353	0.118632	0.326449
WBGene00010393	1.96474	-4.01668	2.43529	0.118632	0.326449
WBGene00198238	1.96474	-4.01675	2.43529	0.118632	0.326449
WBGene00199776	1.96473	-4.01725	2.43525	0.118635	0.326449
WBGene00017206	1.96471	-4.0187	2.43515	0.118643	0.326449
WBGene00021498	1.9646	-3.29544	3.26018	0.0709815	0.239241
WBGene00195953	1.96447	-4.03963	2.43366	0.118755	0.326449
WBGene00201955	1.96446	-4.03998	2.43364	0.118757	0.326449
WBGene00005217	1.96446	-4.04042	2.43361	0.118759	0.326449
WBGene00005828	1.96446	-4.04042	2.43361	0.118759	0.326449
WBGene00010168	1.96444	-4.04168	2.43352	0.118766	0.326449
WBGene00006281	1.96444	-4.04168	2.43352	0.118766	0.326449
WBGene00012789	1.96444	-4.04181	2.43351	0.118767	0.326449
WBGene00201354	1.96444	-4.04181	2.43351	0.118767	0.326449
WBGene00195432	1.96416	-4.0652	2.43184	0.118893	0.326449
WBGene00044052	1.96416	-4.0652	2.43184	0.118893	0.326449
WBGene00200391	1.96416	-4.0652	2.43184	0.118893	0.326449
WBGene00019052	1.96416	-4.0652	2.43184	0.118893	0.326449
WBGene00173861	1.96416	-4.0652	2.43184	0.118893	0.326449
WBGene00201565	1.96416	-4.0652	2.43184	0.118893	0.326449
WBGene00196766	1.96416	-4.0652	2.43184	0.118893	0.326449
WBGene00005940	1.96416	-4.0652	2.43184	0.118893	0.326449
WBGene00196685	1.96416	-4.0652	2.43184	0.118893	0.326449
WBGene00201064	1.96416	-4.0652	2.43184	0.118893	0.326449
WBGene00005142	-1.96394	-3.2987	4.73308	0.0295878	0.130235
WBGene00049954	1.96175	-3.9698	2.37808	0.123049	0.333924
WBGene00017402	1.96041	0.735786	14.7024	0.000125889	0.00189769
WBGene00011678	1.9603	0.20882	77.3282	1.45e-18	1.36e-16
WBGene00023462	1.96024	-3.85332	2.39006	0.122109	0.332268
WBGene00015693	-1.95939	5.09087	108.969	1.65e-25	2.23e-23
WBGene00044208	1.95858	-3.77603	3.74922	0.0528323	0.19518
WBGene00010062	-1.95719	2.53784	29.3384	6.08e-08	2.07e-06
WBGene00197353	1.95709	-3.89685	2.34106	0.126004	0.339671
WBGene00015932	1.95682	-0.308931	29.9179	4.51e-08	1.59e-06
WBGene00018048	-1.95625	-1.55163	6.37431	0.0115784	0.0660829
WBGene00219719	1.95572	-3.9662	2.3299	0.12691	0.341107
WBGene00219483	1.95481	-3.74806	2.35195	0.125126	0.337937
WBGene00008943	1.95476	-3.72721	2.22947	0.135401	0.355344
WBGene00014803	1.95415	-3.92001	2.31704	0.127963	0.342927
WBGene00194821	1.95313	-3.25622	6.29793	0.0120879	0.0682461
WBGene00014793	1.95295	5.6251	76.0782	2.73e-18	2.51e-16
WBGene00045105	1.95269	-3.99409	2.36062	0.124432	0.336603
WBGene00195256	1.95146	-3.87573	2.29463	0.129822	0.346112
WBGene00008625	-1.95118	-3.07964	5.56634	0.0183089	0.0920829
WBGene00015725	1.95028	-3.94276	2.28466	0.130658	0.347462
WBGene00011699	-1.95023	2.30431	22.5007	2.1e-06	5.31e-05
WBGene00016995	1.9502	7.27391	113.488	1.69e-26	2.5e-24
WBGene00202274	1.94873	-3.94373	2.33498	0.126496	0.340435
WBGene00166603	1.94862	-3.96607	2.27054	0.131854	0.349724
WBGene00165037	1.94847	-3.98989	2.30573	0.128898	0.34452
WBGene00007653	1.94821	6.88334	260.126	1.61e-58	7.6e-56
WBGene00202306	1.94766	-3.96634	2.26225	0.132561	0.351109
WBGene00005402	1.94525	-3.85404	2.31186	0.12839	0.343671
WBGene00169852	1.94494	-3.99269	2.23849	0.134612	0.353867
WBGene00167786	1.94408	-3.99054	2.30399	0.129042	0.344738
WBGene00004353	1.94361	-0.261851	28.7726	8.14e-08	2.72e-06
WBGene00195888	1.94334	-3.87723	2.22421	0.135862	0.356273
WBGene00003266	1.94298	-3.968	2.29657	0.12966	0.34595
WBGene00196180	1.94144	-3.96752	2.28609	0.130539	0.3473
WBGene00011024	-1.94129	-0.824535	33.6611	6.56e-09	2.6e-07
WBGene00008072	1.94098	-1.70862	28.0655	1.17e-07	3.81e-06
WBGene00018170	-1.94026	-1.68209	5.82822	0.015771	0.0827707
WBGene00008824	1.93994	0.579327	15.7274	7.32e-05	0.00119132
WBGene00006552	1.93974	0.0477045	23.2177	1.45e-06	3.79e-05
WBGene00002104	1.93871	-2.90016	8.66296	0.00324743	0.0250136
WBGene00198307	1.93852	-3.96883	2.26591	0.132248	0.350567
WBGene00005092	1.93849	2.95317	30.4732	3.39e-08	1.21e-06
WBGene00023392	-1.93818	-3.69025	2.37682	0.123148	0.334045
WBGene00005429	1.93652	-3.99275	2.25181	0.133458	0.352001
WBGene00020879	-1.93631	-0.595437	29.2754	6.28e-08	2.14e-06
WBGene00003610	1.9359	3.79288	118.705	1.22e-27	1.92e-25
WBGene00007369	1.93535	-3.85274	2.15052	0.142522	0.369708
WBGene00020748	-1.93476	-2.30819	9.81231	0.00173348	0.015518
WBGene00019039	1.93405	-3.99244	2.23425	0.134982	0.354575
WBGene00017092	1.93262	1.4746	72.0511	2.1e-17	1.83e-15
WBGene00016822	1.932	1.6018	13.6558	0.000219561	0.00300523
WBGene00013090	-1.93183	-1.83058	20.4836	6.01e-06	0.000136752
WBGene00196691	-1.93174	-3.23455	6.75334	0.00935725	0.0564224
WBGene00018169	-1.93049	-0.0308835	6.75601	0.00934325	0.0563746
WBGene00000468	1.92851	-3.1615	10.0993	0.00148327	0.0137876
WBGene00167083	1.92784	-3.55226	2.72618	0.0987152	0.294204
WBGene00197119	1.92729	-3.94555	2.07118	0.150105	0.38363
WBGene00000860	-1.92627	-2.97261	6.41304	0.0113285	0.0651508
WBGene00022312	1.92528	-3.94784	2.11871	0.145509	0.374901
WBGene00008070	1.9244	-3.96665	2.04136	0.153073	0.389078
WBGene00018424	-1.92421	5.11412	19.593	9.58e-06	0.000205568
WBGene00255564	-1.92321	-3.65839	2.30993	0.12855	0.343913
WBGene00165192	1.92214	-3.99197	2.01749	0.155496	0.393309
WBGene00201367	1.92137	-3.94301	2.00929	0.156339	0.394813
WBGene00007773	1.91963	1.80259	23.4785	1.26e-06	3.36e-05
WBGene00050910	1.91941	-3.83602	2.43256	0.118839	0.326449
WBGene00012301	1.91922	1.41717	9.30024	0.00229124	0.0192165
WBGene00220083	-1.91884	-3.71058	2.78631	0.095073	0.286854
WBGene00009236	-1.91624	-1.4903	19.8873	8.21e-06	0.000180618
WBGene00006274	1.91607	-3.07142	8.68328	0.00321142	0.0248201
WBGene00050968	-1.91257	-3.12222	2.88405	0.0894608	0.27772
WBGene00018019	1.91251	-3.79144	2.77559	0.0957113	0.288113
WBGene00022311	1.91228	-3.6363	2.47403	0.115741	0.324353
WBGene00017532	1.91216	2.00934	9.63825	0.00190566	0.0167097
WBGene00020063	-1.91155	-3.33868	7.45973	0.00630946	0.0417908
WBGene00016056	1.91128	-0.499528	16.9636	3.81e-05	0.000678661
WBGene00015905	1.91095	0.578432	11.6378	0.000646248	0.00716817
WBGene00009422	-1.9105	-3.76015	2.65965	0.102923	0.30309
WBGene00077489	-1.91047	-1.09834	16.8357	4.08e-05	0.000719409
WBGene00009226	-1.90969	4.18211	25.4397	4.56e-07	1.32e-05
WBGene00196098	-1.9088	-3.75351	2.55318	0.110072	0.315852
WBGene00018699	-1.90874	-2.54776	6.41701	0.0113033	0.0650566
WBGene00045054	1.90867	-3.99243	2.03642	0.15357	0.38988
WBGene00019687	1.90845	-3.61539	3.24524	0.0716313	0.240645
WBGene00171211	1.90639	-3.98948	2.01687	0.15556	0.39339
WBGene00011163	-1.90623	-1.98265	13.5582	0.000231278	0.00313117
WBGene00018400	1.90584	4.57939	65.0312	7.37e-16	5.95e-14
WBGene00001553	1.90584	0.553059	79.9686	3.8e-19	3.73e-17
WBGene00016669	-1.90419	0.546969	17.9647	2.25e-05	0.000430799
WBGene00006980	-1.90349	2.64105	23.95	9.89e-07	2.66e-05
WBGene00047870	-1.90321	-3.7351	2.93797	0.0865196	0.271868
WBGene00021990	1.90258	-3.96969	1.78803	0.181166	0.438112
WBGene00009433	1.90179	5.46464	28.1605	1.12e-07	3.66e-06
WBGene00022551	1.90154	-3.83368	3.4411	0.0635933	0.222274
WBGene00011208	1.90152	-3.89944	3.44068	0.0636096	0.222274
WBGene00006027	1.90149	-3.81463	3.44105	0.0635954	0.222274
WBGene00196522	1.90146	-3.52269	3.44246	0.0635409	0.222241
WBGene00005701	-1.9013	-3.47181	3.15477	0.0757052	0.250004
WBGene00195862	1.90115	-3.83841	3.43984	0.0636417	0.222274
WBGene00021525	1.9011	-3.83514	3.43971	0.0636467	0.222274
WBGene00020772	1.9011	-3.75558	3.44014	0.0636303	0.222274
WBGene00045282	1.90106	-3.77519	3.43989	0.0636399	0.222274
WBGene00016578	1.90101	-3.75369	3.43986	0.063641	0.222274
WBGene00196059	-1.90087	-2.26283	19.2347	1.16e-05	0.000241372
WBGene00006169	1.90079	-3.65831	3.43964	0.0636495	0.222274
WBGene00044806	1.90068	-3.81303	3.43848	0.0636941	0.222345
WBGene00011494	1.90058	0.034732	34.9089	3.46e-09	1.41e-07
WBGene00008909	1.89885	-3.89943	1.94996	0.162591	0.405996
WBGene00200101	-1.89843	-3.74743	3.35072	0.0671756	0.230908
WBGene00018436	1.89825	-3.94097	1.94446	0.163186	0.406983
WBGene00195815	-1.89822	-3.50512	3.35115	0.067158	0.230908
WBGene00003298	-1.89818	-3.2837	7.93913	0.00483771	0.0340706
WBGene00195210	-1.89811	-3.78772	3.34956	0.0672229	0.230908
WBGene00196872	-1.89806	-3.57644	3.35038	0.0671895	0.230908
WBGene00198966	-1.89805	-3.64957	3.35002	0.0672041	0.230908
WBGene00005540	-1.89805	-3.83416	3.34916	0.0672392	0.230908
WBGene00012419	-1.89797	-3.58097	3.35008	0.0672018	0.230908
WBGene00010950	-1.89764	-3.73635	3.34841	0.0672698	0.230908
WBGene00200020	-1.89763	-3.88255	3.34768	0.0672997	0.230908
WBGene00197966	-1.89762	-3.79206	3.34808	0.0672834	0.230908
WBGene00198026	-1.89761	-3.90209	3.34754	0.0673055	0.230908
WBGene00198419	-1.89756	-3.6272	3.34865	0.0672601	0.230908
WBGene00005249	-1.89755	-3.75032	3.34808	0.0672833	0.230908
WBGene00013072	-1.89734	-3.71406	3.34761	0.0673026	0.230908
WBGene00014191	-1.89733	-3.81735	3.34711	0.067323	0.230919
WBGene00173806	-1.89733	-3.87632	3.34682	0.067335	0.230924
WBGene00048759	-1.89732	-3.74876	3.3474	0.0673113	0.230908
WBGene00220041	-1.89726	-3.68527	3.34752	0.0673064	0.230908
WBGene00021707	-1.89726	-3.62992	3.34775	0.067297	0.230908
WBGene00196120	-1.89711	-3.77374	3.34666	0.0673414	0.230924
WBGene00198504	-1.8971	-3.8397	3.34631	0.0673557	0.230925
WBGene00220073	-1.89671	-3.69375	3.34584	0.0673752	0.230954
WBGene00009257	1.89646	4.2663	37.5329	8.99e-10	3.96e-08
WBGene00020061	-1.89572	-3.63522	3.20833	0.0732642	0.244407
WBGene00000680	-1.8954	9.37243	40.6565	1.81e-10	8.89e-09
WBGene00010689	1.89426	-3.77373	2.80217	0.0941371	0.284909
WBGene00015549	1.8938	0.0113248	20.0851	7.41e-06	0.000164451
WBGene00015759	1.89302	6.97184	171.786	3.01e-39	7.5e-37
WBGene00013074	-1.89268	3.52612	61.8586	3.69e-15	2.81e-13
WBGene00019421	-1.89251	1.06777	18.1742	2.02e-05	0.000393051
WBGene00009631	1.89217	-3.88489	3.19756	0.0737483	0.245459
WBGene00023347	1.88984	-3.59012	3.88254	0.0487908	0.185432
WBGene00009852	1.88847	-0.602493	30.0095	4.3e-08	1.52e-06
WBGene00000696	-1.88794	10.7581	36.5282	1.5e-09	6.4e-08
WBGene00198429	-1.88764	-3.77349	2.9213	0.0874176	0.273555
WBGene00196071	-1.88749	-3.90136	2.12202	0.145195	0.374443
WBGene00202343	-1.88667	-3.8586	3.03095	0.0816903	0.263866
WBGene00005656	1.88634	-3.03708	6.0618	0.0138137	0.0755694
WBGene00009773	-1.88572	3.5575	30.8768	2.75e-08	1e-06
WBGene00007747	-1.88376	-3.50707	2.89896	0.0886367	0.276076
WBGene00015574	-1.88325	2.55904	19.6262	9.42e-06	0.000202693
WBGene00021517	1.8829	-1.98149	19.7162	8.98e-06	0.000194405
WBGene00016473	-1.88275	-3.39049	2.96534	0.0850665	0.26912
WBGene00014754	1.88273	-3.35183	4.19755	0.0404824	0.161896
WBGene00020865	1.88256	4.36908	136.599	1.48e-31	2.71e-29
WBGene00010000	1.88133	2.1925	10.1807	0.00141918	0.0133277
WBGene00012862	-1.88082	-1.65741	19.3167	1.11e-05	0.000232815
WBGene00219949	1.88049	-3.56444	4.98484	0.0255703	0.11684
WBGene00201625	1.8801	-3.58025	4.98266	0.0256026	0.11691
WBGene00010189	-1.88007	-0.854369	32.643	1.11e-08	4.31e-07
WBGene00005214	1.87823	-3.6311	2.36112	0.124393	0.336588
WBGene00199912	1.87763	-3.86207	1.80011	0.179699	0.435295
WBGene00195405	-1.87654	-3.69365	4.03554	0.0445514	0.173633
WBGene00219682	1.87567	-3.08245	5.79515	0.0160705	0.083828
WBGene00001958	-1.87566	-3.47803	3.22575	0.0724886	0.242648
WBGene00235267	1.87529	-3.15246	7.99184	0.00469887	0.0333761
WBGene00015054	1.87377	-2.41114	9.41253	0.00215507	0.0183614
WBGene00219976	-1.8737	-0.608365	29.774	4.85e-08	1.69e-06
WBGene00012822	-1.87352	-1.32104	19.5168	9.97e-06	0.000212604
WBGene00008493	1.87319	1.08399	52.4965	4.31e-13	2.82e-11
WBGene00018504	1.87281	-3.12639	5.83218	0.0157356	0.0826811
WBGene00005868	-1.8721	-3.41185	3.78992	0.0515621	0.191977
WBGene00021137	-1.87183	-2.31734	8.56069	0.003435	0.0261639
WBGene00015986	1.87148	-3.10193	6.527	0.0106249	0.0619898
WBGene00005114	1.87057	-3.64776	4.28084	0.0385444	0.156901
WBGene00077756	1.87043	-3.4044	6.56282	0.0104132	0.0610668
WBGene00001685	1.86745	9.0958	170.739	5.1e-39	1.26e-36
WBGene00017060	1.86624	2.7773	86.0095	1.79e-20	1.9e-18
WBGene00021289	1.86418	-1.95941	15.905	6.66e-05	0.00109835
WBGene00013935	-1.86197	0.126587	66.4116	3.66e-16	3.01e-14
WBGene00022408	1.86103	-3.09018	9.74596	0.00179717	0.0159784
WBGene00011434	1.85942	2.49768	37.1584	1.09e-09	4.75e-08
WBGene00010516	-1.85893	1.50659	103.451	2.67e-24	3.45e-22
WBGene00017109	1.85814	-3.43949	3.77506	0.052022	0.19309
WBGene00003601	1.85812	-0.0970488	36.5264	1.51e-09	6.4e-08
WBGene00020758	1.85615	-1.25484	26.6267	2.47e-07	7.56e-06
WBGene00004798	1.85608	8.25931	44.5876	2.43e-11	1.31e-09
WBGene00016319	1.85339	3.34522	18.6977	1.53e-05	0.000309449
WBGene00008163	-1.85291	-3.3596	3.70801	0.0541519	0.198847
WBGene00015588	1.85278	-2.15781	13.5391	0.000233645	0.00315698
WBGene00016692	1.85112	-3.20588	8.25349	0.00406737	0.029851
WBGene00201219	-1.85005	-3.83732	2.68727	0.101153	0.299281
WBGene00020232	-1.84953	-3.26088	10.4365	0.00123552	0.0120023
[truncated: 25,376 more rows]

## Sheet: egl-9hif-1odIs131_v_egl-9hif-1
	logFC	logCPM	LR	PValue	FDR
WBGene00017019	-12.5471	2.99343	111.583	4.41e-26	1.12e-23
WBGene00001767	11.4953	6.44688	2057.67	0	0
WBGene00008538	10.2188	7.2685	1847.53	0	0
WBGene00022758	9.86201	0.981538	206.882	6.58e-47	4e-44
WBGene00019450	9.35472	4.16045	219.091	1.43e-49	9.09e-47
WBGene00015757	9.1425	1.27962	239.164	5.98e-54	4.55e-51
WBGene00049888	9.07931	-0.940674	244.183	4.82e-55	3.77e-52
WBGene00019963	9.06518	9.10239	843.018	2.4e-185	1.31e-181
WBGene00012587	8.88562	1.49942	223.805	1.34e-50	9.16e-48
WBGene00012590	8.77951	4.40662	580.107	3.55e-128	9.73e-125
WBGene00019449	8.77252	3.13988	311.574	9.92e-70	1.18e-66
WBGene00019961	8.75885	3.9928	407.574	1.24e-90	1.99e-87
WBGene00019451	8.48744	-0.417407	121.384	3.15e-28	8.62e-26
WBGene00015877	-8.06572	-0.761504	84.0061	4.93e-20	8.88e-18
WBGene00015760	7.72441	2.25907	285.195	5.54e-64	5.42e-61
WBGene00019563	-7.62957	2.89758	361.856	1.11e-80	1.6e-77
WBGene00017501	-7.35226	4.17265	57.4506	3.47e-14	3.74e-12
WBGene00000654	7.20215	1.37324	291.749	2.07e-65	2.26e-62
WBGene00014206	7.16691	5.96399	703.56	5.03e-155	1.97e-151
WBGene00019452	7.02171	-0.549826	112.77	2.42e-26	6.2e-24
WBGene00017498	-7.02098	2.93372	56.1414	6.74e-14	6.89e-12
WBGene00019454	6.99412	-1.52253	60.1381	8.84e-15	1.02e-12
WBGene00015878	-6.89729	0.133677	148.709	3.32e-34	1.2e-31
WBGene00010707	-6.87318	2.70614	108.041	2.63e-25	6.38e-23
WBGene00007183	6.65047	5.17268	919.22	6.51e-202	4.46e-198
WBGene00010759	6.64372	9.27388	785.182	8.99e-173	4.1e-169
WBGene00017020	-6.54661	2.15745	78.5922	7.63e-19	1.27e-16
WBGene00047725	6.54251	-3.00954	49.8594	1.65e-12	1.51e-10
WBGene00012589	6.5413	5.11806	283.997	1.01e-63	9.54e-61
WBGene00015761	6.52856	0.443559	174.691	6.99e-40	3.19e-37
WBGene00018809	-6.51685	1.07192	65.6233	5.46e-16	7.12e-14
WBGene00010382	6.42423	0.143012	289.447	6.56e-65	6.91e-62
WBGene00005117	6.38098	-1.20674	94.2911	2.72e-22	5.61e-20
WBGene00015758	6.33883	1.63214	274.027	1.5e-61	1.33e-58
WBGene00001436	6.31508	-2.93807	31.7958	1.71e-08	7.72e-07
WBGene00015886	-6.27285	-0.275086	99.6894	1.78e-23	3.84e-21
WBGene00015045	-6.24496	3.15592	171.93	2.8e-39	1.2e-36
WBGene00012323	6.1427	3.76944	577.945	1.05e-127	2.61e-124
WBGene00003647	6.06755	6.96877	587.379	9.31e-130	3.19e-126
WBGene00045535	6.04191	-2.01191	94.1664	2.9e-22	5.88e-20
WBGene00010166	5.9628	3.71137	149.723	1.99e-34	7.27e-32
WBGene00012603	5.90581	5.80633	129.276	5.9e-30	1.76e-27
WBGene00015884	-5.83514	0.198203	92.4673	6.84e-22	1.36e-19
WBGene00220138	5.82476	-1.15091	127.904	1.18e-29	3.43e-27
WBGene00020622	-5.72452	-2.49533	21.4316	3.67e-06	8.3e-05
WBGene00199860	5.72224	-2.81038	31.483	2.01e-08	8.87e-07
WBGene00012324	5.68382	8.31653	331.471	4.6e-74	5.72e-71
WBGene00008786	-5.66858	-2.52796	23.7686	1.09e-06	2.94e-05
WBGene00169514	5.6475	-3.12262	34.0232	5.45e-09	2.72e-07
WBGene00005748	-5.60318	-2.72044	21.9661	2.78e-06	6.48e-05
WBGene00005814	5.56863	-1.4251	126.242	2.72e-29	7.76e-27
WBGene00045061	5.48471	-3.00692	19.5724	9.69e-06	0.00019034
WBGene00172714	5.47356	-3.33257	27.1122	1.92e-07	6.3e-06
WBGene00021241	5.473	-2.25479	28.4151	9.79e-08	3.5e-06
WBGene00007875	5.45127	6.73941	419.869	2.61e-93	4.76e-90
WBGene00023391	5.38647	-1.49649	62.303	2.94e-15	3.55e-13
WBGene00022438	5.37805	-3.46409	19.9581	7.92e-06	0.000160751
WBGene00044514	-5.358	5.32823	105.184	1.11e-24	2.5e-22
WBGene00219308	-5.30445	-2.43718	16.6635	4.46e-05	0.000696795
WBGene00022757	5.29418	0.126039	142.344	8.18e-33	2.83e-30
WBGene00012661	-5.28634	-2.62159	19.9226	8.06e-06	0.000163061
WBGene00020438	5.27597	-3.35207	17.3248	3.15e-05	0.000520174
WBGene00017524	-5.24875	-0.977241	57.3217	3.7e-14	3.96e-12
WBGene00020881	-5.2194	-0.639992	80.3203	3.18e-19	5.35e-17
WBGene00016991	-5.18235	-0.356322	58.5175	2.01e-14	2.24e-12
WBGene00015876	-5.16984	0.0339539	84.4106	4.02e-20	7.34e-18
WBGene00018055	-5.14891	2.32022	301.132	1.87e-67	2.13e-64
WBGene00004813	5.14075	-0.126276	49.6716	1.82e-12	1.63e-10
WBGene00012021	5.10423	-2.08857	48.5021	3.3e-12	2.84e-10
WBGene00049670	5.03538	-3.49847	22.1047	2.58e-06	6.1e-05
WBGene00235272	5.0335	-3.4634	21.0696	4.43e-06	9.79e-05
WBGene00009171	5.02894	-3.32078	17.0755	3.59e-05	0.000583604
WBGene00020236	4.99504	1.36759	176.392	2.97e-40	1.38e-37
WBGene00012604	4.9827	4.27965	277.146	3.14e-62	2.87e-59
WBGene00007283	4.97973	0.699471	44.9292	2.04e-11	1.58e-09
WBGene00010149	4.96899	-2.26069	29.0453	7.07e-08	2.64e-06
WBGene00015281	-4.96414	-0.835953	90.8218	1.57e-21	3.1e-19
WBGene00009467	-4.95451	0.375952	105.597	9.04e-25	2.06e-22
WBGene00004994	4.93808	3.11046	60.2131	8.51e-15	9.83e-13
WBGene00077674	-4.91033	-2.85251	13.1754	0.000283643	0.00313474
WBGene00169226	4.8993	-3.01962	37.9027	7.44e-10	4.48e-08
WBGene00201783	-4.89632	-3.45368	13.6971	0.000214786	0.00250309
WBGene00020244	4.89552	-0.712853	44.7335	2.26e-11	1.74e-09
WBGene00235329	-4.89367	-2.85774	10.9907	0.000915709	0.00805253
WBGene00022657	-4.88616	0.158438	136.348	1.67e-31	5.21e-29
WBGene00011167	-4.88271	0.532162	80.9169	2.35e-19	4.03e-17
WBGene00006014	-4.84741	-3.21575	14.1224	0.000171292	0.00207117
WBGene00022005	-4.79279	-1.00991	58.8389	1.71e-14	1.93e-12
WBGene00043065	-4.78432	-2.26856	23.4951	1.25e-06	3.32e-05
WBGene00219642	-4.78383	-2.84569	13.474	0.000241892	0.00275334
WBGene00219876	-4.77988	-1.60889	38.2952	6.08e-10	3.71e-08
WBGene00196830	-4.77711	-3.3746	13.0811	0.000298295	0.00327419
WBGene00013285	-4.77584	-3.18318	14.4146	0.000146659	0.00183408
WBGene00020618	-4.77068	0.126774	128.592	8.33e-30	2.45e-27
WBGene00021453	-4.7659	-3.17103	12.4655	0.000414535	0.00424588
WBGene00019925	4.75626	-3.37352	17.5691	2.77e-05	0.000469912
WBGene00007842	4.7556	-3.78442	18.1674	2.02e-05	0.000360811
WBGene00044807	-4.7361	-0.603982	43.9667	3.34e-11	2.49e-09
WBGene00194803	4.72927	-2.68681	27.3186	1.73e-07	5.74e-06
WBGene00015268	-4.70124	5.23457	56.9188	4.54e-14	4.78e-12
WBGene00005912	4.68705	-1.4359	41.3211	1.29e-10	8.8e-09
WBGene00005344	-4.68363	-2.28546	20.6544	5.5e-06	0.000118112
WBGene00019696	-4.66215	-2.92402	10.9331	0.000944637	0.00825389
WBGene00045659	-4.62305	-3.38895	10.4958	0.00119648	0.0100072
WBGene00165575	4.61629	-1.9509	80.9346	2.33e-19	4.02e-17
WBGene00169065	4.6068	-3.02622	37.0297	1.16e-09	6.64e-08
WBGene00044048	-4.59725	-3.45297	10.6782	0.00108403	0.00923599
WBGene00197017	-4.59649	-3.26727	11.1337	0.000847754	0.00754707
WBGene00007873	4.59166	-2.56356	16.0579	6.14e-05	0.000902711
WBGene00017117	4.58926	-3.52804	13.3705	0.000255617	0.00287727
WBGene00012597	-4.58771	-0.446987	80.3245	3.18e-19	5.35e-17
WBGene00022262	4.58651	-3.51499	10.472	0.001212	0.0101154
WBGene00015845	4.57133	-3.28128	10.5207	0.00118044	0.00989041
WBGene00201074	-4.55357	-3.17849	10.7209	0.00105934	0.00907931
WBGene00013060	-4.53113	-2.02231	29.2553	6.34e-08	2.42e-06
WBGene00001103	-4.50252	-3.4659	10.8411	0.00099273	0.00860817
WBGene00000708	4.49819	2.77781	18.575	1.63e-05	0.000299906
WBGene00172819	4.49601	-2.16644	64.0353	1.22e-15	1.52e-13
WBGene00004820	4.48437	-1.14786	36.1006	1.87e-09	1.03e-07
WBGene00013943	-4.48414	-3.77701	10.7634	0.00103525	0.00890352
WBGene00235318	-4.48143	-2.7832	10.1358	0.00145419	0.0116981
WBGene00047252	4.46207	-2.43885	53.7126	2.32e-13	2.26e-11
WBGene00196854	-4.44137	-3.16843	8.58559	0.00338833	0.0227231
WBGene00045162	-4.43787	-3.47469	10.3719	0.00127947	0.0105499
WBGene00016298	4.4347	-3.70779	9.30131	0.0022899	0.0166055
WBGene00017911	4.40825	-3.72784	13.8745	0.000195437	0.00231806
WBGene00010808	4.39537	-2.94698	23.7974	1.07e-06	2.9e-05
WBGene00006091	-4.39282	-3.39615	8.78811	0.00303201	0.0207555
WBGene00013058	-4.38692	0.0518278	41.7405	1.04e-10	7.28e-09
WBGene00199278	-4.3826	-3.71596	9.09663	0.0025608	0.018147
WBGene00017987	-4.37911	-3.29768	10.8212	0.00100345	0.00867635
WBGene00013283	-4.3476	-3.58405	7.81887	0.00517036	0.0316783
WBGene00020665	4.34438	-3.24079	19.3952	1.06e-05	0.000206168
WBGene00009760	-4.33451	-3.47918	8.57851	0.00340154	0.0228061
WBGene00010509	-4.29833	2.51523	60.2666	8.28e-15	9.61e-13
WBGene00014192	-4.27339	-2.66389	9.4927	0.00206291	0.0152917
WBGene00015198	-4.26398	-1.44019	45.991	1.19e-11	9.62e-10
WBGene00008838	4.26018	-2.25424	42.9068	5.74e-11	4.13e-09
WBGene00010383	4.2533	6.9988	961.153	4.99e-211	4.56e-207
WBGene00202502	-4.24333	-3.56166	9.43341	0.00213068	0.0157005
WBGene00004171	-4.23707	-2.1312	20.6242	5.59e-06	0.000119539
WBGene00023193	-4.22055	-3.37871	6.69355	0.00967622	0.0519589
WBGene00018062	-4.21584	0.711073	134.077	5.26e-31	1.6e-28
WBGene00019703	4.21468	-3.93883	6.95038	0.00838014	0.0463916
WBGene00016309	4.21274	-3.8532	8.88249	0.00287919	0.0199135
WBGene00009423	4.20959	-3.77236	9.35281	0.00222644	0.0162704
WBGene00010999	4.2008	-2.42883	11.3415	0.000757945	0.00689556
WBGene00169648	4.19908	-3.68588	11.4226	0.00072558	0.00667207
WBGene00044128	4.19701	-3.74495	12.1232	0.000497996	0.00493284
WBGene00005260	4.19698	-3.7846	12.1224	0.000498191	0.00493284
WBGene00220217	4.18053	-1.66484	87.511	8.38e-21	1.57e-18
WBGene00171479	4.1748	-1.95062	63.3076	1.77e-15	2.16e-13
WBGene00020616	-4.16781	2.84493	332.415	2.86e-74	3.73e-71
WBGene00138715	4.15473	-3.80687	7.40635	0.00649941	0.0379335
WBGene00012538	4.13817	8.83928	226.018	4.4e-51	3.09e-48
WBGene00048610	4.13617	-2.01075	75.7784	3.17e-18	4.94e-16
WBGene00010413	-4.13386	-2.54204	19.6479	9.31e-06	0.000183893
WBGene00172966	-4.12936	-3.3829	9.01717	0.00267455	0.0188002
WBGene00166274	-4.12872	-3.36724	9.01415	0.00267897	0.0188236
WBGene00007805	-4.12865	-3.50774	9.01225	0.00268176	0.0188384
WBGene00010568	4.12703	-0.566868	58.8029	1.74e-14	1.96e-12
WBGene00008290	-4.1244	-1.16299	30.2973	3.71e-08	1.51e-06
WBGene00010519	4.11685	-1.3137	52.6113	4.07e-13	3.88e-11
WBGene00020546	-4.1118	-3.46884	7.03731	0.00798288	0.0446894
WBGene00007282	4.11147	2.75815	29.4063	5.87e-08	2.27e-06
WBGene00010791	-4.10773	-0.347142	32.5008	1.19e-08	5.6e-07
WBGene00197902	-4.09201	-3.43723	7.75698	0.00535053	0.0325274
WBGene00005902	-4.09069	-3.42651	7.51853	0.00610674	0.0361453
WBGene00011244	-4.07972	2.29234	220.304	7.76e-50	5.06e-47
WBGene00020880	-4.07966	-3.58789	7.86681	0.00503504	0.0309949
WBGene00013155	-4.07963	-0.0927985	42.3863	7.49e-11	5.33e-09
WBGene00020620	-4.07941	0.395974	88.266	5.72e-21	1.08e-18
WBGene00014046	4.07445	1.50405	202.355	6.4e-46	3.57e-43
WBGene00001435	4.05385	-1.57994	30.0224	4.27e-08	1.71e-06
WBGene00014700	-4.02714	-3.28947	7.01392	0.00808785	0.0451662
WBGene00004750	4.01453	0.0335766	26.7125	2.36e-07	7.55e-06
WBGene00016864	4.0069	-2.50696	30.4672	3.4e-08	1.4e-06
WBGene00016820	-3.99922	-3.5766	7.25262	0.00707976	0.0406478
WBGene00235390	-3.99584	-3.32044	7.58356	0.0058903	0.0351224
WBGene00021043	3.98768	9.55774	580.254	3.3e-128	9.73e-125
WBGene00200889	-3.98644	-3.46373	8.11597	0.00438771	0.0277185
WBGene00014983	-3.98562	-3.39061	7.96014	0.00478188	0.0297847
WBGene00005237	-3.97298	-3.6995	7.07984	0.00779559	0.0438748
WBGene00005852	-3.97254	-3.55266	7.7523	0.00536442	0.0325829
WBGene00048062	3.97217	-3.87182	7.20053	0.00728822	0.041531
WBGene00044439	3.97018	-3.89651	7.57175	0.00592903	0.0352952
WBGene00016307	3.96438	-3.73151	6.7679	0.0092812	0.0502716
WBGene00018436	3.96294	-3.94097	5.88149	0.0153009	0.0731893
WBGene00022529	-3.95164	-3.56964	6.69925	0.00964534	0.0518338
WBGene00194843	3.95016	-2.63571	9.55911	0.0019896	0.0148853
WBGene00014926	3.95002	-3.79244	9.72385	0.00181892	0.0139203
WBGene00020351	3.94969	-3.83103	10.1052	0.00147854	0.0118486
WBGene00017598	3.94968	-3.79104	10.1055	0.00147824	0.0118486
WBGene00020406	3.94968	-3.62197	10.1072	0.00147693	0.0118427
WBGene00007182	3.94965	-3.91737	10.1041	0.0014794	0.011851
WBGene00170245	3.94955	-3.96196	10.1032	0.00148014	0.011851
WBGene00006216	3.94841	-3.38975	9.07378	0.00259301	0.0183136
WBGene00019923	3.94834	-3.87643	9.00147	0.00269762	0.018911
WBGene00012502	3.94786	-3.85138	9.0335	0.00265077	0.0186542
WBGene00044147	-3.94677	-3.23027	7.24162	0.00712325	0.0408118
WBGene00044535	3.94651	3.92678	27.5266	1.55e-07	5.22e-06
WBGene00017251	3.93668	-3.87546	7.96617	0.00476598	0.0296992
WBGene00014030	3.93539	4.47219	184.12	6.11e-42	3.1e-39
WBGene00020587	-3.93011	3.41439	139.851	2.87e-32	9.58e-30
WBGene00004821	3.92238	-0.532129	43.9639	3.34e-11	2.49e-09
WBGene00015710	-3.92193	1.53904	157.968	3.15e-36	1.23e-33
WBGene00169384	3.90849	-3.96361	6.04693	0.0139305	0.0683424
WBGene00008872	-3.89025	-3.39504	5.39703	0.020171	0.0896543
WBGene00016695	3.87631	-1.19777	37.4107	9.57e-10	5.56e-08
WBGene00018601	3.86486	0.8752	106.965	4.53e-25	1.08e-22
WBGene00003473	3.864	4.81729	200.993	1.27e-45	6.81e-43
WBGene00015911	3.86198	-0.136753	79.0528	6.05e-19	1.01e-16
WBGene00020394	-3.85713	2.87374	43.6105	4.01e-11	2.94e-09
WBGene00013254	3.85455	-1.87709	37.4126	9.56e-10	5.56e-08
WBGene00019107	-3.84639	-3.69572	6.69857	0.00964903	0.0518434
WBGene00022869	-3.84198	-3.53074	5.64126	0.0175426	0.0809692
WBGene00202398	-3.83861	-3.63721	6.95189	0.00837308	0.0463643
WBGene00011159	-3.82867	-3.71556	7.21693	0.00722193	0.0412908
WBGene00044653	-3.82793	-3.44864	7.21601	0.00722563	0.0412914
WBGene00048139	3.82153	-3.64038	10.4316	0.00123878	0.0103024
WBGene00009255	-3.81852	1.72127	24.8175	6.3e-07	1.81e-05
WBGene00219912	-3.80973	-0.149783	72.0809	2.07e-17	3.02e-15
WBGene00002098	-3.80685	-3.45861	6.65691	0.0098772	0.0527896
WBGene00013086	3.8068	-3.08735	16.8622	4.02e-05	0.000642612
WBGene00005555	-3.79733	-3.69599	6.62889	0.0100338	0.053486
WBGene00047835	3.79427	-1.8141	65.2996	6.43e-16	8.31e-14
WBGene00020594	-3.79108	-1.50064	24.4525	7.62e-07	2.15e-05
WBGene00005833	3.78565	-1.03033	48.6131	3.12e-12	2.7e-10
WBGene00220117	-3.78502	-3.45829	5.5153	0.0188509	0.0853527
WBGene00018971	3.76657	3.91868	96.3108	9.82e-23	2.08e-20
WBGene00194690	-3.76009	-3.81386	5.73342	0.016645	0.0779169
WBGene00008575	3.75656	-2.10743	46.7622	8.01e-12	6.63e-10
WBGene00013971	3.75529	-0.799768	15.6679	7.55e-05	0.00106637
WBGene00004819	3.74507	-2.32393	31.1789	2.35e-08	1.01e-06
WBGene00011791	3.73659	-3.47695	12.351	0.000440759	0.00446716
WBGene00001981	3.72389	-2.65838	21.7375	3.13e-06	7.2e-05
WBGene00010127	3.72284	-0.599535	56.5978	5.35e-14	5.59e-12
WBGene00044264	-3.7124	-3.63995	5.97057	0.0145465	0.0705173
WBGene00021160	-3.70037	4.85925	94.2021	2.85e-22	5.82e-20
WBGene00165479	3.7001	-2.74285	26.5295	2.6e-07	8.19e-06
WBGene00044087	-3.69636	-3.42017	5.80318	0.0159972	0.075569
WBGene00045411	3.6935	0.756333	58.5529	1.98e-14	2.21e-12
WBGene00010931	3.68642	3.65282	470.388	2.64e-104	5.55e-101
WBGene00045646	3.67116	-3.98538	5.55873	0.0183887	0.0837172
WBGene00019414	3.65974	-3.94141	6.71865	0.00954096	0.051404
WBGene00171233	3.65646	-3.93855	7.21175	0.0072428	0.041341
WBGene00003355	3.6561	-3.54384	7.68646	0.00556368	0.0335253
WBGene00013230	3.65532	-3.91958	5.84162	0.0156514	0.0743333
WBGene00015711	-3.6552	-1.92368	16.3806	5.18e-05	0.00078889
WBGene00077455	-3.65378	-3.54793	6.26193	0.012336	0.0624788
WBGene00014465	3.65306	-3.82691	7.82036	0.00516608	0.0316592
WBGene00196679	-3.65287	-3.59596	6.27605	0.0122381	0.0620748
WBGene00049674	3.65282	-3.74984	7.6142	0.00579104	0.0346362
WBGene00005888	-3.65255	-3.62214	6.21902	0.0126385	0.0635524
WBGene00219217	3.6513	-3.75341	8.05348	0.00454164	0.0285024
WBGene00196079	-3.65117	-3.61576	6.29543	0.0121049	0.061582
WBGene00169361	3.65096	-3.9856	8.08589	0.00446113	0.0280657
WBGene00011704	3.65088	-3.8489	8.08654	0.00445953	0.0280643
WBGene00005365	3.65088	-3.69118	8.08755	0.00445704	0.0280551
WBGene00019418	3.65084	-3.96404	8.08561	0.0044618	0.0280657
WBGene00077451	-3.65033	-3.67506	6.31596	0.0119656	0.0611714
WBGene00012505	-3.65014	-3.63849	6.31554	0.0119685	0.0611714
WBGene00017097	-3.64985	-3.45346	6.31559	0.0119681	0.0611714
WBGene00170860	-3.64975	-3.65837	6.31405	0.0119785	0.0611714
WBGene00199371	-3.64945	-3.51779	6.3138	0.0119802	0.0611714
WBGene00195049	-3.64944	-3.55425	6.31356	0.0119818	0.0611714
WBGene00006315	-3.64941	-3.6319	6.313	0.0119856	0.0611718
WBGene00005876	-3.64931	-3.69282	6.31227	0.0119905	0.0611817
WBGene00005771	-3.64927	-3.88041	6.31094	0.0119995	0.0612048
WBGene00198276	-3.64922	-3.22421	6.31453	0.0119753	0.0611714
WBGene00196982	-3.64885	-3.85906	6.3096	0.0120086	0.0612218
WBGene00202164	-3.64432	-3.65097	6.17357	0.0129672	0.0649074
WBGene00167139	3.64126	-3.87321	5.85733	0.0155123	0.0738391
WBGene00006101	3.63979	-3.74596	7.28418	0.00695645	0.0400321
WBGene00008672	-3.6362	-3.6177	5.50679	0.0189428	0.0856415
WBGene00219554	3.6358	-3.98668	6.52245	0.0106521	0.0561854
WBGene00196384	3.63484	-3.74647	6.39204	0.0114633	0.0593099
WBGene00044537	3.63265	-3.12276	14.6379	0.000130269	0.00166175
WBGene00021141	3.63236	-3.85089	6.86708	0.0087798	0.0480598
WBGene00010217	-3.63132	-3.43491	5.63786	0.0175767	0.0810718
WBGene00021162	3.62935	-3.64531	16.2241	5.63e-05	0.000841333
WBGene00170609	3.62852	-2.16201	21.9027	2.87e-06	6.67e-05
WBGene00020617	-3.62792	3.10936	256.044	1.25e-57	1.04e-54
WBGene00045088	-3.62585	-3.52478	5.64223	0.0175329	0.0809649
WBGene00021575	-3.62528	-3.51058	4.51228	0.0336524	0.131907
WBGene00003976	3.59711	-1.38834	22.2249	2.43e-06	5.81e-05
WBGene00077546	-3.58689	-2.74002	14.1348	0.000170166	0.00206119
WBGene00021616	3.58668	-2.821	9.08187	0.00258156	0.0182469
WBGene00199161	-3.58647	-3.89674	3.69882	0.0544508	0.186721
WBGene00219234	-3.57908	-3.27127	14.4309	0.000145396	0.00182078
WBGene00007439	3.57724	-0.194963	63.2444	1.83e-15	2.22e-13
WBGene00044340	-3.56689	-1.8057	26.5034	2.63e-07	8.27e-06
WBGene00013286	-3.55423	-3.67423	4.92333	0.0264964	0.110184
WBGene00019438	-3.5542	-3.75671	4.44917	0.0349183	0.13551
WBGene00010706	-3.55134	4.55474	217.822	2.7e-49	1.68e-46
WBGene00010953	3.5465	-0.471282	12.3368	0.000444108	0.0044961
WBGene00018433	3.53647	-2.25652	34.5931	4.06e-09	2.09e-07
WBGene00008157	3.5329	-1.84431	31.0923	2.46e-08	1.05e-06
WBGene00007887	3.52833	-1.61362	36.0537	1.92e-09	1.05e-07
WBGene00008030	3.52287	-2.03721	36.8231	1.29e-09	7.32e-08
WBGene00007946	-3.51808	3.39286	57.7953	2.91e-14	3.15e-12
WBGene00020242	3.51405	0.907381	185.604	2.9e-42	1.5e-39
WBGene00045164	-3.51287	-3.69322	4.31837	0.037703	0.14331
WBGene00011342	3.51197	-7.63e-05	29.0159	7.18e-08	2.67e-06
WBGene00021623	3.51115	-2.68399	6.3425	0.0117879	0.0604974
WBGene00022267	-3.50606	-1.21941	22.5533	2.04e-06	5.05e-05
WBGene00045500	-3.50254	-2.73357	13.8694	0.000195962	0.00232329
WBGene00199301	-3.49604	-2.93231	16.8836	3.97e-05	0.000635886
WBGene00021188	3.49578	-3.39733	14.3974	0.000148006	0.00184503
WBGene00022321	3.49476	-1.95603	39.4577	3.35e-10	2.14e-08
WBGene00001158	3.49026	2.1724	99.7491	1.73e-23	3.76e-21
WBGene00014193	-3.47875	-3.81377	5.18009	0.0228471	0.0985566
WBGene00010380	3.47662	-1.7335	35.2261	2.94e-09	1.56e-07
WBGene00012215	-3.47384	-3.69562	4.67353	0.0306309	0.123116
WBGene00007886	3.47344	3.88904	401.128	3.13e-89	4.76e-86
WBGene00009610	-3.46765	-3.83454	5.27141	0.0216785	0.0948151
WBGene00000598	-3.46343	-3.55591	5.0303	0.0249076	0.105107
WBGene00012596	-3.46304	1.46915	65.1342	7e-16	8.91e-14
WBGene00219274	-3.46008	1.35772	63.429	1.66e-15	2.04e-13
WBGene00014242	3.45813	-3.10728	15.2439	9.45e-05	0.00128213
WBGene00018941	-3.45373	-3.33425	5.25822	0.0218433	0.0952417
WBGene00194676	-3.45326	-3.6946	5.20391	0.0225361	0.0975222
WBGene00001966	-3.44789	-3.23462	5.33243	0.0209322	0.0923181
WBGene00002096	-3.44697	-3.65416	5.41496	0.0199649	0.0891184
WBGene00047042	-3.44666	-3.5306	5.41454	0.0199697	0.0891184
WBGene00197378	-3.44664	-3.42481	5.41492	0.0199654	0.0891184
WBGene00201402	-3.44663	-3.8796	5.41286	0.0199889	0.0891184
WBGene00045298	-3.44661	-3.8806	5.41281	0.0199895	0.0891184
WBGene00005108	-3.44659	-3.60675	5.41401	0.0199758	0.0891184
WBGene00020872	-3.44657	-3.0215	5.41616	0.0199512	0.0891184
WBGene00020306	-3.4465	-3.7356	5.41316	0.0199855	0.0891184
WBGene00007759	-3.44631	-3.54989	5.41341	0.0199827	0.0891184
WBGene00077523	-3.44624	-3.38712	5.41388	0.0199773	0.0891184
WBGene00005594	-3.44623	-3.67869	5.41261	0.0199918	0.0891184
WBGene00219695	-3.44588	-3.31502	5.41305	0.0199867	0.0891184
WBGene00005106	-3.44585	-2.1584	5.40432	0.020087	0.0894118
WBGene00012958	3.4447	-2.70736	29.1947	6.55e-08	2.48e-06
WBGene00009214	-3.44111	-3.14671	4.50259	0.0338436	0.132315
WBGene00009767	-3.44046	-3.4356	5.23765	0.0221031	0.0960964
WBGene00009226	-3.43972	4.18211	69.566	7.39e-17	1.04e-14
WBGene00167637	-3.4376	-3.63163	4.98906	0.025508	0.10703
WBGene00007366	3.43695	3.01697	76.399	2.32e-18	3.67e-16
WBGene00001959	-3.4363	-3.60363	3.4522	0.0631675	0.206967
WBGene00007074	-3.4357	-3.7021	5.26201	0.0217959	0.0951006
WBGene00005120	-3.43333	-3.65942	5.01788	0.0250868	0.10567
WBGene00201072	-3.4328	-3.79834	5.19818	0.0226105	0.0977671
WBGene00196814	-3.43148	-3.53059	5.16368	0.0230639	0.099226
WBGene00007876	3.43092	-1.20485	60.3318	8.01e-15	9.34e-13
WBGene00009598	-3.43014	-3.55333	5.14575	0.0233033	0.100083
WBGene00005334	-3.42899	-3.71572	4.41625	0.0355982	0.137525
WBGene00010211	-3.41709	-1.31041	68.5138	1.26e-16	1.75e-14
WBGene00004847	-3.41627	-3.46399	4.85285	0.0276005	0.113601
WBGene00019850	-3.41088	-3.75289	5.04146	0.0247476	0.104634
WBGene00015112	3.4092	-1.66623	34.3511	4.6e-09	2.34e-07
WBGene00201125	-3.40678	-2.67136	12.5978	0.000386197	0.00401677
WBGene00009535	-3.40354	-1.40784	28.1718	1.11e-07	3.91e-06
WBGene00005895	-3.39871	-3.83607	3.27794	0.070217	0.223018
WBGene00005500	3.39426	-3.53013	15.2582	9.38e-05	0.00127652
WBGene00008057	-3.3923	-3.73385	4.83317	0.0279172	0.114578
WBGene00003608	-3.38731	-3.54114	4.22865	0.0397471	0.149174
WBGene00172406	3.37537	-2.84743	20.2117	6.93e-06	0.000143236
WBGene00008904	3.37516	-1.75194	37.7408	8.08e-10	4.82e-08
WBGene00021790	3.374	-2.7499	26.6649	2.42e-07	7.7e-06
WBGene00201461	-3.37273	-3.62088	3.84051	0.0500284	0.175401
WBGene00013319	3.36814	-1.90105	37.0841	1.13e-09	6.47e-08
WBGene00008678	-3.3544	-1.53976	26.5081	2.62e-07	8.26e-06
WBGene00023275	-3.35362	-3.53746	4.33004	0.0374453	0.142563
WBGene00220017	-3.35091	-2.86468	12.5429	0.000397706	0.00411094
WBGene00014874	3.34841	-3.40196	12.3867	0.000432394	0.00439455
WBGene00015882	-3.34789	0.257704	87.466	8.57e-21	1.6e-18
WBGene00004622	-3.33593	13.0658	12.605	0.00038472	0.00400902
WBGene00016681	-3.33578	0.0826604	82.5518	1.03e-19	1.82e-17
WBGene00011024	-3.33353	-0.824535	58.8471	1.7e-14	1.93e-12
WBGene00008591	-3.32648	-0.224442	22.2957	2.34e-06	5.66e-05
WBGene00021491	3.32374	4.057	23.2961	1.39e-06	3.62e-05
WBGene00005200	-3.31669	-3.9416	4.00553	0.0453513	0.163828
WBGene00004354	3.31615	0.298734	29.8499	4.67e-08	1.85e-06
WBGene00007806	-3.31438	2.61107	30.7429	2.95e-08	1.23e-06
WBGene00201429	-3.30572	-3.79198	3.37388	0.0662374	0.213776
WBGene00016013	-3.30333	6.06643	106.257	6.48e-25	1.5e-22
WBGene00009856	-3.29428	-0.96556	52.3191	4.72e-13	4.48e-11
WBGene00047436	3.29164	-3.98746	4.1335	0.0420424	0.155901
WBGene00196066	3.2914	-3.96293	4.17468	0.0410323	0.153074
WBGene00011420	3.28929	-3.85956	4.83429	0.0278992	0.114555
WBGene00166765	3.28798	-3.81534	4.97189	0.0257625	0.107836
WBGene00201994	3.28713	-3.80738	5.05721	0.0245237	0.103954
WBGene00016861	-3.28709	-3.69256	3.75607	0.052616	0.18191
WBGene00019578	3.28537	0.479165	30.6106	3.15e-08	1.31e-06
WBGene00201759	3.28526	-3.96424	4.65275	0.0310038	0.124117
WBGene00174662	-3.28513	-3.74908	3.89826	0.0483361	0.171956
WBGene00020308	3.281	-3.48233	5.6299	0.0176566	0.081317
WBGene00172133	3.28019	-3.7646	5.39878	0.0201509	0.0896284
WBGene00002102	3.27723	-2.523	5.73353	0.016644	0.0779169
WBGene00015610	3.27611	-3.96625	4.5883	0.0321909	0.127845
WBGene00008674	3.27582	-3.84844	5.87461	0.0153608	0.0734116
WBGene00201078	3.27577	-3.59166	5.91999	0.0149701	0.0719715
WBGene00044971	3.27479	-3.93893	5.87498	0.0153576	0.073409
WBGene00008324	3.27467	-3.96153	5.93017	0.0148838	0.0716896
WBGene00016784	3.27439	-3.9862	5.94514	0.0147579	0.0712392
WBGene00005570	3.27414	-3.76801	6.0474	0.0139268	0.0683424
WBGene00005741	3.27399	-3.79293	5.58705	0.0180938	0.0828159
WBGene00009763	3.27374	-3.89379	6.06703	0.0137728	0.0678281
WBGene00018021	3.27371	-3.94299	6.06676	0.0137749	0.0678281
WBGene00010253	3.27371	-3.8965	6.06694	0.0137736	0.0678281
WBGene00219443	3.27371	-3.98847	6.06657	0.0137764	0.0678281
WBGene00044703	3.27371	-3.98795	6.06657	0.0137764	0.0678281
WBGene00005395	3.27371	-3.96525	6.06666	0.0137757	0.0678281
WBGene00169578	3.2737	-3.89907	6.0669	0.0137738	0.0678281
WBGene00020641	3.27369	-3.67471	6.06769	0.0137677	0.0678281
WBGene00005855	3.27363	-3.89581	6.06672	0.0137752	0.0678281
WBGene00255420	3.27363	-3.54238	6.06797	0.0137655	0.0678281
WBGene00014943	3.27362	-3.8545	6.06685	0.0137742	0.0678281
WBGene00206378	3.2736	-3.98773	6.06628	0.0137787	0.0678281
WBGene00006206	3.27359	-3.76783	6.06709	0.0137723	0.0678281
WBGene00016252	3.27359	-3.87324	6.0667	0.0137754	0.0678281
WBGene00197503	3.27359	-3.91881	6.06653	0.0137768	0.0678281
WBGene00169138	3.27359	-3.9423	6.06643	0.0137775	0.0678281
WBGene00005193	3.27359	-3.96406	6.06635	0.0137782	0.0678281
WBGene00049307	3.27359	-3.96729	6.06634	0.0137783	0.0678281
WBGene00199886	3.27356	-3.89412	6.06654	0.0137767	0.0678281
WBGene00197560	3.27353	-3.9621	5.89277	0.0152032	0.0728363
WBGene00166333	3.27343	-4.01103	5.67946	0.0171647	0.0797494
WBGene00005051	3.27342	-3.5409	5.6671	0.017286	0.0801089
WBGene00005615	3.27316	-3.91916	6.0292	0.0140711	0.0688218
WBGene00172399	3.27314	-3.55837	5.9864	0.0144166	0.0700361
WBGene00171392	3.27262	-3.87323	6.00735	0.0142464	0.0694684
WBGene00023346	3.27209	-3.94071	5.92396	0.0149363	0.0718472
WBGene00049790	3.27206	-4.01037	5.67619	0.0171967	0.0798276
WBGene00012047	3.27206	-4.01037	5.67619	0.0171967	0.0798276
WBGene00016308	3.27192	-3.89466	5.74892	0.0164988	0.0773991
WBGene00044371	3.27156	-4.01232	5.67454	0.0172128	0.0798645
WBGene00013059	-3.27093	-3.11684	6.08907	0.013602	0.0674191
WBGene00014049	3.27037	-3.71252	5.40486	0.0200808	0.0894118
WBGene00196334	3.26984	-3.76678	5.27529	0.0216301	0.0946642
WBGene00017189	3.26984	-3.89658	5.81499	0.0158902	0.0751802
WBGene00173183	3.26735	-4.01231	5.66407	0.0173159	0.0802068
WBGene00194917	3.26696	-3.85287	5.63525	0.0176028	0.0811514
WBGene00014470	3.2654	-4.03558	5.65419	0.0174137	0.0805643
WBGene00048655	3.26461	-3.98661	5.45693	0.0194908	0.087512
WBGene00197353	3.26386	-3.89685	5.33043	0.0209562	0.0924092
WBGene00020204	3.26086	-3.98747	5.3851	0.0203094	0.0900648
WBGene00005402	3.25899	-3.85404	5.26519	0.021756	0.0950177
WBGene00001706	3.25845	-1.16539	46.7232	8.18e-12	6.74e-10
WBGene00077622	3.24819	-3.78883	5.09817	0.0239511	0.10216
WBGene00007509	3.24614	2.06822	49.6724	1.82e-12	1.63e-10
WBGene00013799	3.24457	-1.53222	41.4019	1.24e-10	8.5e-09
WBGene00194666	3.24399	-3.9383	4.03282	0.0446234	0.162013
WBGene00018438	3.2433	-0.212975	21.133	4.28e-06	9.53e-05
WBGene00220143	3.24231	-3.27368	4.80856	0.0283187	0.115791
WBGene00005176	-3.24189	-3.53147	4.28839	0.0383736	0.145375
WBGene00235364	3.23969	-3.87226	3.5558	0.0593376	0.197539
WBGene00019962	3.23449	4.7584	288.006	1.35e-64	1.37e-61
WBGene00006083	-3.22299	-3.65413	3.70475	0.0542578	0.186175
WBGene00202499	-3.21995	-3.5007	3.9909	0.0457467	0.164861
WBGene00235338	-3.21912	-3.75526	4.36729	0.0366353	0.140382
WBGene00017337	-3.21717	-3.52236	4.19116	0.0406352	0.151821
WBGene00013830	-3.21292	-0.885198	58.2278	2.33e-14	2.57e-12
WBGene00020061	-3.21163	-3.63522	4.42171	0.0354844	0.137182
WBGene00195399	-3.21049	-3.64383	4.51427	0.0336132	0.131907
WBGene00195815	-3.21025	-3.50512	4.51409	0.0336167	0.131907
WBGene00197534	-3.21014	-3.59699	4.30033	0.0381049	0.144532
WBGene00219822	-3.21007	-3.81678	4.51265	0.0336451	0.131907
WBGene00198966	-3.21003	-3.64957	4.5131	0.0336363	0.131907
WBGene00219739	-3.21002	-3.94651	4.5121	0.033656	0.131907
WBGene00014191	-3.20968	-3.81735	4.51168	0.0336643	0.131907
WBGene00200169	-3.20967	-3.92476	4.51129	0.0336719	0.131907
WBGene00194919	-3.20967	-3.90286	4.51136	0.0336705	0.131907
WBGene00010950	-3.20966	-3.73635	4.51189	0.0336601	0.131907
WBGene00200020	-3.20959	-3.88255	4.51122	0.0336733	0.131907
WBGene00197966	-3.20958	-3.79206	4.51152	0.0336673	0.131907
WBGene00005112	-3.20958	-3.54762	4.51228	0.0336524	0.131907
WBGene00009687	-3.20957	-3.77391	4.51154	0.033667	0.131907
WBGene00198026	-3.20957	-3.90209	4.51111	0.0336754	0.131907
WBGene00219442	-3.20957	-3.79959	4.50154	0.0338644	0.132359
WBGene00202343	-3.20956	-3.8586	4.30635	0.0379702	0.144058
WBGene00020794	-3.20951	-3.65832	4.51176	0.0336625	0.131907
WBGene00045075	-3.20949	-3.75394	4.51141	0.0336695	0.131907
WBGene00195045	-3.20948	-3.75498	4.51137	0.0336703	0.131907
WBGene00219824	-3.20928	-3.37544	4.512	0.0336579	0.131907
WBGene00202327	-3.20919	-3.71025	4.5108	0.0336816	0.131907
WBGene00020871	-3.20915	-3.59525	4.51105	0.0336766	0.131907
WBGene00196578	-3.20913	-3.97067	4.50976	0.033702	0.131916
WBGene00196091	-3.20911	-3.64051	4.5108	0.0336814	0.131907
WBGene00196120	-3.20908	-3.77374	4.51032	0.033691	0.131907
WBGene00009474	-3.20868	-3.75768	4.50937	0.0337097	0.131923
WBGene00198642	-3.20823	-3.82107	3.69337	0.0546291	0.187168
WBGene00007832	-3.20751	-3.56126	4.48406	0.0342123	0.133399
WBGene00013469	-3.20439	-3.38206	4.20456	0.0403153	0.15088
WBGene00047870	-3.20418	-3.7351	4.19137	0.0406302	0.151821
WBGene00022023	-3.20297	-3.81804	4.40968	0.0357355	0.137919
WBGene00005380	-3.19826	-3.75771	4.32871	0.0374746	0.14262
WBGene00196098	-3.19816	-3.75351	3.87017	0.0491516	0.173415
WBGene00010461	-3.1965	-0.635973	51.96	5.66e-13	5.3e-11
WBGene00010126	3.19192	-2.6899	9.58267	0.00196423	0.0147277
WBGene00003451	-3.18995	-3.44919	4.17511	0.0410219	0.153057
WBGene00235307	-3.18899	-3.81333	4.16921	0.0411651	0.153478
WBGene00009658	3.18637	-3.40077	10.7924	0.00101918	0.00878553
WBGene00012039	3.18346	-3.19341	5.57455	0.0182234	0.0832168
WBGene00018972	-3.18159	-3.52407	4.04053	0.0444199	0.161508
WBGene00017525	3.1796	-3.55338	7.73853	0.00540547	0.0327813
WBGene00007913	3.17917	3.86103	206.588	7.62e-47	4.54e-44
WBGene00019700	3.17712	-3.42805	8.52895	0.00349542	0.0233042
WBGene00196250	-3.17196	-3.92584	3.96822	0.0463668	0.16653
WBGene00019815	3.17166	-3.46077	13.4162	0.000249456	0.00281835
WBGene00017376	-3.16726	1.47899	146.42	1.05e-33	3.74e-31
WBGene00023483	3.167	-3.26256	11.8482	0.000577165	0.00554577
WBGene00166991	3.16638	-3.25889	14.8073	0.000119071	0.00154262
WBGene00012436	3.16489	0.962991	30.4197	3.48e-08	1.43e-06
WBGene00196071	-3.16409	-3.90136	3.48032	0.0621027	0.204359
WBGene00008027	-3.15966	0.425815	53.6763	2.36e-13	2.29e-11
WBGene00006939	3.15635	-2.65805	19.9873	7.8e-06	0.000158553
WBGene00007368	-3.15235	3.29107	90.3295	2.02e-21	3.94e-19
WBGene00013071	-3.14539	-2.31668	19.6623	9.24e-06	0.000182644
WBGene00012594	3.13429	-1.13099	38.1552	6.53e-10	3.97e-08
WBGene00044718	-3.13041	-2.20743	21.4836	3.57e-06	8.11e-05
WBGene00016577	-3.12833	1.19922	45.4233	1.59e-11	1.25e-09
WBGene00197710	-3.1241	-3.8326	3.71216	0.0540175	0.185677
WBGene00015775	-3.12156	-2.67755	11.7472	0.000609346	0.00578995
WBGene00007850	3.1199	-1.02377	23.8314	1.05e-06	2.86e-05
WBGene00235003	-3.11941	-3.69708	3.66039	0.0557206	0.190148
WBGene00005672	-3.11169	-3.0133	7.95237	0.00480246	0.0298737
WBGene00021042	3.10581	-1.7165	22.0222	2.7e-06	6.31e-05
WBGene00008526	3.10398	-1.94898	41.489	1.19e-10	8.15e-09
WBGene00016785	3.1013	-0.615436	43.9329	3.4e-11	2.51e-09
WBGene00019922	3.08376	-2.77284	23.6581	1.15e-06	3.08e-05
WBGene00019243	-3.07229	-0.892639	15.4837	8.32e-05	0.00115818
WBGene00170950	3.07224	-2.00276	40.1051	2.41e-10	1.58e-08
WBGene00201896	-3.07048	-3.96682	2.89064	0.0890955	0.264303
WBGene00044526	3.06947	-2.96179	9.3165	0.002271	0.0164991
WBGene00022011	-3.06443	-3.1629	9.6886	0.00185415	0.0141189
WBGene00018094	3.06173	-3.24422	12.7724	0.000351774	0.00374264
WBGene00008844	3.05631	-0.496928	52.9774	3.37e-13	3.26e-11
WBGene00005290	-3.05457	-3.23474	11.1094	0.000858892	0.0076363
WBGene00020774	3.05372	0.853675	37.0956	1.12e-09	6.44e-08
WBGene00021723	3.05294	-3.30828	14.562	0.000135625	0.00171726
WBGene00219936	-3.04477	-3.85048	3.42168	0.0643456	0.209773
WBGene00022265	3.04184	-3.60374	5.8893	0.0152331	0.072941
WBGene00017365	3.02742	-2.3036	21.399	3.73e-06	8.43e-05
WBGene00022638	3.02655	-3.55023	6.65905	0.00986537	0.052747
WBGene00019730	-3.02565	7.93842	168.664	1.45e-38	6.1e-36
WBGene00008583	3.02509	4.4363	77.6766	1.21e-18	1.98e-16
WBGene00014729	3.02504	-3.78963	6.5145	0.0106998	0.0563725
WBGene00202080	-3.01906	-3.85594	3.28156	0.0700622	0.222707
WBGene00003551	3.01801	3.0579	172.909	1.71e-39	7.56e-37
WBGene00007905	3.01087	-2.76659	11.7997	0.000592413	0.00565654
WBGene00001392	-3.00803	5.94967	510.214	5.7e-113	1.3e-109
WBGene00166506	3.00642	-3.40074	7.52261	0.00609295	0.0360793
WBGene00199171	-3.00501	-3.56894	3.25501	0.0712054	0.22535
WBGene00019687	3.00463	-3.61539	8.36468	0.00382584	0.0248889
WBGene00219586	-3.00441	-3.71055	2.86803	0.0903556	0.26728
WBGene00009177	3.00419	7.35557	229.185	8.98e-52	6.47e-49
WBGene00019818	-3.00318	2.6246	56.2815	6.28e-14	6.46e-12
WBGene00018095	3.00199	-3.02736	15.4027	8.69e-05	0.00119779
WBGene00003298	-3.00189	-3.2837	9.48415	0.00207255	0.0153548
WBGene00199166	-3.00042	-3.87758	3.15709	0.0755979	0.23477
WBGene00003099	-2.99996	1.58204	69.9574	6.06e-17	8.6e-15
WBGene00219569	2.99427	-3.32184	8.42885	0.00369313	0.0242619
WBGene00044244	2.9942	-2.63779	8.37251	0.00380939	0.024823
WBGene00219881	-2.98672	-3.90208	2.65158	0.103447	0.291937
WBGene00199865	-2.98404	-3.85579	3.39125	0.0655433	0.212126
WBGene00219996	-2.98344	-3.71404	3.31844	0.0685069	0.219085
WBGene00195671	-2.983	-3.92082	2.75104	0.0971915	0.281368
WBGene00006631	2.98142	-3.06776	24.0771	9.26e-07	2.55e-05
WBGene00220248	-2.97992	-3.87833	2.70737	0.0998858	0.284933
WBGene00219280	-2.97747	-2.53505	14.3826	0.000149177	0.00185624
WBGene00010123	-2.97103	3.89689	140.554	2.01e-32	6.81e-30
WBGene00009706	-2.9708	4.6151	37.2591	1.03e-09	5.99e-08
WBGene00013370	2.96909	-3.74466	4.29199	0.0382923	0.145107
WBGene00020243	-2.9685	-1.06828	22.6057	1.99e-06	4.93e-05
WBGene00219816	-2.96611	-1.48949	27.7125	1.41e-07	4.86e-06
WBGene00004987	-2.96103	4.68438	163.51	1.94e-37	7.79e-35
WBGene00011161	-2.96095	0.0603687	18.0638	2.14e-05	0.00037876
WBGene00199562	-2.95157	-3.92284	3.32935	0.0680538	0.218019
WBGene00007211	2.94963	-2.14061	25.2372	5.07e-07	1.49e-05
WBGene00007459	2.94708	-2.32064	9.36594	0.00221054	0.0161671
WBGene00219492	-2.94644	-3.50941	3.38082	0.065959	0.213028
WBGene00194735	-2.94157	-3.39233	3.43076	0.0639928	0.208996
WBGene00016481	2.93788	2.85345	153.964	2.36e-35	8.84e-33
WBGene00005202	-2.93673	-3.83838	3.11663	0.077497	0.238905
WBGene00198927	-2.93637	-3.74811	3.40725	0.0649106	0.210886
WBGene00219791	-2.93529	-3.92268	3.5096	0.0610141	0.201604
WBGene00044523	-2.93481	-3.58667	3.52191	0.0605625	0.200352
WBGene00022875	-2.93433	-3.69667	3.4818	0.0620472	0.204279
WBGene00019635	-2.9337	-3.75668	3.08599	0.0789692	0.242216
WBGene00012247	2.93306	-1.54238	19.7952	8.62e-06	0.000172368
WBGene00174270	2.93144	-1.19505	64.3972	1.02e-15	1.28e-13
WBGene00009905	-2.93072	-3.94452	3.42052	0.0643908	0.209895
WBGene00235159	-2.92989	-3.90077	3.54359	0.0597759	0.198516
WBGene00005473	-2.9291	-3.61499	3.56854	0.0588841	0.196661
WBGene00077524	-2.92868	-3.65775	3.53258	0.0601742	0.199307
WBGene00201238	-2.92863	-3.02134	9.62643	0.00191797	0.014488
WBGene00045457	2.92785	2.50701	32.6826	1.09e-08	5.13e-07
WBGene00021484	-2.92724	-3.48568	3.5951	0.0579501	0.194457
WBGene00011568	-2.92713	-3.5804	3.57713	0.0585803	0.195876
WBGene00006205	-2.9271	-3.76985	3.58405	0.0583366	0.195367
WBGene00194907	-2.92686	-3.92017	3.61126	0.0573898	0.193332
WBGene00044104	-2.92685	-3.92316	3.61122	0.0573911	0.193332
WBGene00009235	-2.92681	-3.81	3.6114	0.0573849	0.193332
WBGene00219768	-2.92678	-3.73361	3.61149	0.0573817	0.193332
WBGene00020667	-2.92678	-3.76999	3.61141	0.0573843	0.193332
WBGene00198895	-2.92642	-3.9223	3.61035	0.057421	0.193332
WBGene00005810	-2.92639	-3.69253	3.61079	0.0574059	0.193332
WBGene00013821	-2.92633	-3.9026	3.61022	0.0574255	0.193332
WBGene00044265	-2.92632	-3.79609	3.61042	0.0574186	0.193332
WBGene00008112	-2.92631	-3.879	3.61023	0.0574251	0.193332
WBGene00023030	-2.9263	-3.96834	3.61002	0.0574325	0.193332
WBGene00006557	-2.9263	-3.791	3.6104	0.0574194	0.193332
WBGene00005204	-2.9263	-3.77695	3.61042	0.0574185	0.193332
WBGene00005377	-2.9263	-3.77159	3.61043	0.0574181	0.193332
WBGene00010121	-2.92628	-3.65789	3.61064	0.057411	0.193332
WBGene00198312	-2.92628	-3.79633	3.61036	0.0574208	0.193332
WBGene00005824	-2.92621	-3.66905	3.61048	0.0574167	0.193332
WBGene00050260	-2.92621	-3.91959	3.60995	0.057435	0.193332
WBGene00015636	-2.92593	-3.58506	3.61007	0.0574308	0.193332
WBGene00086564	-2.92593	-3.5852	3.61007	0.0574308	0.193332
WBGene00019292	-2.92592	-3.67015	3.60988	0.0574373	0.193332
WBGene00219852	-2.92591	-3.58343	3.61004	0.0574316	0.193332
WBGene00005067	-2.9259	-3.77143	3.60965	0.0574453	0.193332
WBGene00006021	-2.92589	-3.89811	3.60934	0.0574559	0.193332
WBGene00219931	-2.92589	-3.89962	3.60934	0.057456	0.193332
WBGene00197888	-2.92588	-3.79843	3.60955	0.0574487	0.193332
WBGene00170914	-2.92588	-3.92248	3.60928	0.057458	0.193332
WBGene00018109	-2.92588	-3.94709	3.60922	0.0574601	0.193332
WBGene00199270	-2.92588	-3.94727	3.60922	0.0574601	0.193332
WBGene00235160	-2.92587	-3.90304	3.60929	0.0574575	0.193332
WBGene00044086	-2.92586	-3.97102	3.60912	0.0574635	0.193332
WBGene00009766	-2.92585	-3.65587	3.60977	0.0574411	0.193332
WBGene00010588	-2.92583	-3.59901	3.60984	0.0574386	0.193332
WBGene00014735	-2.92581	-3.69783	3.60961	0.0574467	0.193332
WBGene00194661	-2.9258	-3.75211	3.60948	0.0574512	0.193332
WBGene00000432	-2.9258	-3.75625	3.60947	0.0574516	0.193332
WBGene00047566	-2.92579	-3.79647	3.60936	0.0574551	0.193332
WBGene00015375	-2.92579	-3.88175	3.60918	0.0574614	0.193332
WBGene00008016	-2.92578	-3.92613	3.60907	0.0574654	0.193332
WBGene00199991	-2.92577	-3.8788	3.60915	0.0574623	0.193332
WBGene00206527	-2.92576	-3.92352	3.60904	0.0574664	0.193332
WBGene00008790	-2.92499	-3.44715	3.59426	0.0579794	0.194514
WBGene00235386	-2.92353	-3.81506	3.58215	0.0584035	0.1955
WBGene00200782	-2.92134	-3.86007	3.54692	0.0596561	0.198335
WBGene00017095	-2.9201	-1.96505	12.8936	0.000329703	0.00354921
WBGene00019514	-2.91986	-3.49457	3.5333	0.0601478	0.199267
WBGene00023246	-2.916	-3.92073	3.4816	0.0620548	0.204279
WBGene00198765	-2.91465	-3.71967	3.38335	0.065858	0.212808
WBGene00255562	-2.91403	-3.76953	3.34966	0.0672188	0.215849
WBGene00005236	-2.91198	-3.77356	3.51515	0.0608103	0.201097
WBGene00006164	-2.91179	-3.54686	3.51379	0.0608603	0.201238
WBGene00017523	-2.91087	-3.8857	3.51061	0.0609771	0.201527
WBGene00196558	-2.91075	-3.78899	3.40839	0.0648656	0.21084
WBGene00015071	-2.90999	-3.88005	3.24382	0.0716933	0.226302
WBGene00015762	2.90927	1.45002	93.5325	4e-22	7.98e-20
WBGene00014710	-2.90882	-3.65839	3.38051	0.0659715	0.213043
WBGene00235324	-2.90862	-3.81778	3.3549	0.0670054	0.215467
WBGene00010216	2.90353	-1.78284	59.765	1.07e-14	1.22e-12
WBGene00219807	-2.9033	-3.58671	3.16452	0.0752547	0.234135
WBGene00167202	-2.90293	-3.7144	3.26063	0.0709617	0.224861
WBGene00044427	-2.90273	-3.57857	3.15006	0.0759239	0.235568
WBGene00017706	-2.9026	-3.02506	9.58871	0.00195778	0.0147075
WBGene00011515	-2.90044	-0.764157	33.0611	8.93e-09	4.3e-07
WBGene00015986	2.89937	-3.10193	16.6629	4.46e-05	0.000696795
WBGene00009866	-2.89917	-3.87556	2.95762	0.0854737	0.256501
WBGene00006144	-2.89858	-3.50478	3.22311	0.0726054	0.227997
WBGene00009427	2.89589	-2.25463	16.7493	4.27e-05	0.000672281
WBGene00169743	-2.89557	-3.92459	3.12975	0.0768756	0.237546
WBGene00196185	-2.89521	-3.83567	2.94078	0.0863689	0.258371
WBGene00000721	-2.89491	-0.909392	40.5719	1.9e-10	1.27e-08
WBGene00014771	2.89449	-2.25802	12.9606	0.000318115	0.00344677
WBGene00077445	-2.89199	-3.84193	3.13429	0.076662	0.237132
WBGene00009599	-2.89125	-3.65592	2.64686	0.103755	0.29236
WBGene00010653	-2.88944	-3.90278	2.74494	0.0975626	0.282055
WBGene00200798	-2.88941	-3.66021	3.35274	0.0670932	0.215699
WBGene00219638	-2.88901	-3.83571	2.7289	0.098547	0.284301
WBGene00009525	-2.88362	-3.87623	3.31359	0.0687091	0.219451
WBGene00011010	2.87827	1.88405	19.2302	1.16e-05	0.000222278
WBGene00194898	-2.87716	-1.56639	28.4154	9.79e-08	3.5e-06
WBGene00022641	-2.87655	2.75395	201.4	1.03e-45	5.66e-43
WBGene00005005	-2.87536	-3.68043	3.25605	0.0711603	0.225338
WBGene00019644	-2.87483	3.95376	32.9387	9.51e-09	4.55e-07
WBGene00012312	-2.87074	-3.4788	3.19969	0.0736523	0.230453
WBGene00022508	2.86977	-0.123347	35.3611	2.74e-09	1.46e-07
WBGene00197663	-2.86676	-3.25012	3.1585	0.0755325	0.234664
WBGene00021494	-2.86603	-2.76354	15.9327	6.56e-05	0.000951649
WBGene00005396	-2.86465	-3.29419	5.66411	0.0173155	0.0802068
WBGene00000111	-2.86081	4.10958	129.97	4.16e-30	1.25e-27
WBGene00020016	-2.85738	0.10062	43.001	5.47e-11	3.95e-09
WBGene00045339	-2.8564	-3.28273	7.22182	0.00720227	0.0412042
WBGene00016486	2.8543	0.426128	40.5311	1.94e-10	1.29e-08
WBGene00044202	2.84898	-3.05466	9.3111	0.00227769	0.0165302
WBGene00022637	-2.84885	-3.83762	3.01072	0.0827153	0.25059
WBGene00017843	2.84843	1.59779	15.91	6.64e-05	0.000962158
WBGene00200765	-2.84367	-3.99134	1.92743	0.16504	0.380782
WBGene00000301	2.84241	-0.0622966	65.2762	6.51e-16	8.37e-14
WBGene00016051	-2.84127	-3.97024	2.941	0.0863572	0.258371
WBGene00219601	-2.84101	-3.65885	2.93857	0.0864873	0.258487
WBGene00017143	2.84056	-1.34785	36.3063	1.69e-09	9.38e-08
WBGene00199720	-2.83897	-3.9044	2.91935	0.0875234	0.260912
WBGene00016779	2.83823	-3.75291	4.73304	0.0295885	0.119891
WBGene00010656	2.82801	-3.64505	5.15828	0.0231358	0.0994884
WBGene00000670	2.82767	1.80363	8.29165	0.00398278	0.0256343
WBGene00044610	-2.82427	-3.79483	2.75773	0.0967857	0.280549
WBGene00007401	-2.82371	-3.81686	2.81627	0.093313	0.273403
WBGene00016873	-2.81657	-3.79492	2.67522	0.101921	0.28907
WBGene00199674	2.81607	-3.05893	5.76499	0.0163485	0.0768047
WBGene00023000	-2.81051	-3.17933	8.59203	0.00337638	0.0226763
WBGene00012707	2.80941	-3.03487	9.63769	0.00190624	0.0144098
WBGene00022082	-2.80791	-1.35975	31.7262	1.78e-08	7.94e-07
WBGene00195370	2.80594	-3.33841	6.24547	0.0124511	0.0628642
WBGene00196553	-2.80332	-3.96891	2.23555	0.134869	0.349458
WBGene00005321	-2.79576	-3.84054	2.45763	0.116955	0.317425
WBGene00021761	2.79485	-3.34137	6.30528	0.0120379	0.0613282
WBGene00001700	-2.79356	0.758776	33.8301	6.01e-09	3e-07
WBGene00196522	2.79113	-3.52269	7.29236	0.00692484	0.0398921
WBGene00016545	2.79113	-3.85332	7.2886	0.00693936	0.0399629
WBGene00018110	2.78877	1.13612	32.132	1.44e-08	6.6e-07
WBGene00013930	2.78456	-2.82444	8.45565	0.00363911	0.0240224
WBGene00009391	2.78407	-3.64987	5.66652	0.0172918	0.0801222
WBGene00019281	2.78101	-3.3803	6.42368	0.0112608	0.0584944
WBGene00008295	2.77988	-3.59367	3.27359	0.0704034	0.223462
WBGene00009600	2.7792	-0.629814	42.3948	7.46e-11	5.32e-09
WBGene00195536	2.77773	-3.94628	3.14349	0.0762304	0.236275
WBGene00200878	2.77594	-3.93974	3.48425	0.0619553	0.204095
WBGene00015044	-2.77572	4.39454	77.3642	1.42e-18	2.29e-16
WBGene00021477	-2.77409	-3.85467	2.377	0.123134	0.329083
WBGene00005529	2.77318	-3.91851	3.61369	0.057306	0.193332
WBGene00005837	2.77312	-3.82966	3.47077	0.0624622	0.205171
WBGene00009822	2.77306	-3.87218	3.4744	0.0623252	0.204894
WBGene00014041	2.77001	-3.87934	3.65368	0.0559455	0.190795
WBGene00008909	2.76993	-3.89943	3.11449	0.0775988	0.239075
WBGene00166747	-2.76844	-3.9252	2.19412	0.138538	0.356489
WBGene00019043	2.76838	-3.81862	3.5219	0.060563	0.200352
WBGene00202306	2.76755	-3.96634	3.59871	0.0578244	0.194155
WBGene00167084	2.76726	-3.98633	3.48951	0.0617589	0.203521
WBGene00171541	2.76719	-3.69737	3.79839	0.0513018	0.178426
WBGene00174023	2.76669	-4.06088	3.87346	0.0490553	0.173334
WBGene00047780	2.76669	-4.06088	3.87346	0.0490553	0.173334
WBGene00196764	2.76669	-4.06088	3.87346	0.0490553	0.173334
WBGene00169314	2.76662	-4.03636	3.87585	0.0489854	0.173334
WBGene00044228	2.76656	-3.79329	3.8286	0.0503851	0.176335
WBGene00011818	2.7663	-3.83555	3.70484	0.0542547	0.186175
WBGene00022323	2.76616	-4.06089	3.87256	0.0490817	0.173334
WBGene00173528	2.76616	-4.06089	3.87256	0.0490817	0.173334
WBGene00168023	2.76616	-4.06089	3.87256	0.0490817	0.173334
WBGene00198569	2.76616	-4.06089	3.87256	0.0490817	0.173334
WBGene00220108	2.76604	-4.01276	3.87726	0.0489442	0.173334
WBGene00169650	2.76604	-4.01236	3.8773	0.0489431	0.173334
WBGene00197043	2.76603	-4.01072	3.87746	0.0489385	0.173334
WBGene00047106	2.76592	-3.94062	3.64261	0.0563185	0.191661
WBGene00170155	2.76563	-4.0609	3.87165	0.0491081	0.173382
WBGene00077767	2.76557	-4.03552	3.87415	0.049035	0.173334
WBGene00200278	2.76557	-4.03549	3.87416	0.0490349	0.173334
WBGene00016186	2.76552	-4.01066	3.87659	0.0489639	0.173334
WBGene00198506	2.76505	-3.87408	3.80277	0.051168	0.178101
WBGene00013451	2.76465	-3.88079	3.77207	0.0521152	0.180452
WBGene00046538	2.7646	-3.92443	3.91714	0.0477961	0.170456
WBGene00169843	2.76414	-4.06094	3.86912	0.0491822	0.173456
WBGene00005201	2.76414	-4.06094	3.86912	0.0491822	0.173456
WBGene00008322	2.76411	-4.0373	3.87148	0.0491131	0.173382
WBGene00022446	2.76407	-4.01306	3.87389	0.0490427	0.173334
WBGene00005983	2.76404	-3.9436	3.82926	0.0503652	0.176297
WBGene00077515	-2.76395	-3.79164	2.41578	0.120118	0.323612
WBGene00019621	2.76389	-2.12113	26.0841	3.27e-07	1.01e-05
WBGene00202194	2.76358	-4.03625	3.8707	0.049136	0.173382
WBGene00198659	2.76358	-4.03554	3.87077	0.0491339	0.173382
WBGene00077605	2.76358	-4.03517	3.87081	0.0491329	0.173382
WBGene00044691	2.76356	-4.01434	3.87288	0.0490721	0.173334
WBGene00219845	2.76356	-4.013	3.87302	0.0490682	0.173334
WBGene00048700	2.76356	-4.01288	3.87303	0.0490679	0.173334
WBGene00009249	2.76356	-4.01231	3.87309	0.0490662	0.173334
WBGene00022560	2.76356	-4.01227	3.87309	0.0490661	0.173334
WBGene00049769	2.76356	-4.01082	3.87323	0.0490619	0.173334
WBGene00165089	2.76355	-4.01042	3.87327	0.0490607	0.173334
WBGene00198664	2.76338	-3.96708	3.88893	0.0486053	0.172533
WBGene00196712	2.76313	-3.66189	3.97957	0.0460553	0.16565
WBGene00044692	2.76304	-3.98962	3.91739	0.0477891	0.170453
WBGene00005829	2.76296	-3.3764	3.94959	0.0468828	0.167965
WBGene00009747	2.76289	-3.32012	3.95465	0.0467421	0.167548
WBGene00006886	-2.7623	2.94548	176.773	2.46e-40	1.18e-37
WBGene00220158	2.76192	-3.96516	3.12576	0.0770638	0.238026
WBGene00171071	2.7619	-3.89224	2.38545	0.12247	0.328066
WBGene00195077	2.76183	-3.85337	4.03162	0.044655	0.16204
WBGene00009486	2.76181	-3.76373	3.54035	0.059893	0.198712
WBGene00016687	2.76181	-3.9666	3.55474	0.0593755	0.197594
WBGene00195046	2.76163	-3.94106	3.83188	0.0502866	0.176126
WBGene00050182	2.7616	-4.06099	3.8648	0.0493091	0.173523
WBGene00202416	2.7616	-4.06099	3.8648	0.0493091	0.173523
WBGene00201393	2.7616	-4.03736	3.86721	0.0492383	0.173521
WBGene00171174	2.7616	-4.03648	3.8673	0.0492357	0.173521
WBGene00166898	2.7616	-4.01266	3.86971	0.0491649	0.173439
WBGene00199250	2.76147	-3.96518	4.04587	0.0442796	0.161135
WBGene00022476	2.76147	-3.91807	4.04594	0.0442776	0.161135
WBGene00008126	2.76146	-3.83543	4.04608	0.0442742	0.161135
WBGene00005711	2.76146	-3.82952	4.04608	0.0442739	0.161135
WBGene00077728	2.76144	-3.98826	4.04577	0.0442822	0.161135
WBGene00199408	2.76143	-3.92259	4.04588	0.0442793	0.161135
WBGene00174088	2.76143	-3.91659	4.04589	0.0442791	0.161135
WBGene00173198	2.76143	-3.89586	4.04592	0.0442782	0.161135
WBGene00044171	2.76143	-3.87297	4.04596	0.0442772	0.161135
WBGene00198173	2.76143	-3.87177	4.04596	0.0442771	0.161135
WBGene00048453	2.76143	-3.81268	4.04606	0.0442747	0.161135
WBGene00138714	2.76143	-3.98797	4.04575	0.0442826	0.161135
WBGene00006137	2.76143	-3.98682	4.04576	0.0442826	0.161135
WBGene00005354	2.76143	-3.92274	4.04586	0.0442797	0.161135
WBGene00017912	2.76143	-3.92012	4.04587	0.0442796	0.161135
WBGene00005368	2.76143	-3.91917	4.04587	0.0442796	0.161135
WBGene00014471	2.76143	-3.91541	4.04588	0.0442794	0.161135
WBGene00171505	2.76143	-3.88035	4.04593	0.0442779	0.161135
WBGene00194645	2.76142	-3.85616	4.04597	0.0442769	0.161135
WBGene00044965	2.76142	-3.76784	4.04611	0.0442732	0.161135
WBGene00008836	2.76139	-3.94523	4.04577	0.0442822	0.161135
WBGene00043469	2.76139	-3.78845	4.04603	0.0442754	0.161135
WBGene00022433	2.76139	-3.62244	4.04629	0.0442686	0.161135
WBGene00206365	2.76136	-3.67092	4.04616	0.0442719	0.161135
WBGene00015121	2.76136	-3.85627	4.04586	0.0442798	0.161135
WBGene00174824	2.76136	-3.85766	4.04586	0.0442799	0.161135
WBGene00219980	2.76136	-3.87284	4.04583	0.0442805	0.161135
WBGene00018943	2.76136	-3.87536	4.04583	0.0442807	0.161135
WBGene00008539	2.76136	-3.89434	4.0458	0.0442815	0.161135
WBGene00198292	2.76136	-3.9192	4.04575	0.0442826	0.161135
WBGene00202365	2.76136	-3.93896	4.04572	0.0442835	0.161135
WBGene00198073	2.76136	-3.9408	4.04571	0.0442836	0.161135
WBGene00174184	2.76136	-3.96282	4.04568	0.0442846	0.161135
WBGene00173776	2.76136	-3.9651	4.04567	0.0442847	0.161135
WBGene00014050	2.76136	-3.96682	4.04567	0.0442848	0.161135
WBGene00020745	2.76135	-3.76691	4.04599	0.0442763	0.161135
WBGene00006223	2.76135	-3.81581	4.04591	0.0442784	0.161135
WBGene00200485	2.76135	-3.85795	4.04584	0.0442803	0.161135
WBGene00049064	2.76135	-3.87918	4.04581	0.0442812	0.161135
WBGene00050608	2.76135	-3.93987	4.0457	0.044284	0.161135
WBGene00200679	2.76135	-3.96507	4.04566	0.0442851	0.161135
WBGene00017519	2.76132	-3.79433	4.0459	0.0442789	0.161135
WBGene00048157	2.76132	-3.82998	4.04584	0.0442805	0.161135
WBGene00199478	2.76132	-3.91934	4.04568	0.0442845	0.161135
WBGene00006251	2.76132	-3.93933	4.04564	0.0442855	0.161135
WBGene00200320	2.76132	-3.96173	4.0456	0.0442865	0.161135
WBGene00013390	2.76132	-3.96411	4.0456	0.0442867	0.161135
WBGene00012098	2.76132	-3.96596	4.0456	0.0442867	0.161135
WBGene00219222	2.76132	-3.9665	4.04559	0.0442868	0.161135
WBGene00022906	2.76132	-3.98704	4.04556	0.0442877	0.161135
WBGene00202077	2.76132	-3.98864	4.04555	0.0442878	0.161135
WBGene00005518	2.76129	-3.91789	4.04099	0.0444078	0.161507
WBGene00005950	2.76126	-3.70601	4.04593	0.044278	0.161135
WBGene00003556	2.76113	-3.61378	4.03793	0.0444884	0.16165
WBGene00008702	2.76058	-3.87028	3.96774	0.0463801	0.166556
WBGene00201933	2.76018	-3.77062	3.95422	0.0467541	0.167569
WBGene00047846	2.75964	-4.01108	3.86651	0.0492588	0.173521
WBGene00196572	2.75963	-4.01287	3.86633	0.0492642	0.173521
WBGene00170473	2.75963	-3.89628	3.86555	0.0492871	0.173523
WBGene00008473	2.75959	-4.06104	3.86135	0.0494106	0.173702
WBGene00200875	2.75933	-3.80579	3.88402	0.0487477	0.172968
WBGene00010165	2.75921	-3.56156	3.87364	0.04905	0.173334
WBGene00013798	2.75912	-4.01442	3.86529	0.0492946	0.173523
WBGene00012691	2.75912	-4.01456	3.86528	0.0492951	0.173523
WBGene00194810	2.75909	-4.03564	3.8631	0.0493592	0.17361
WBGene00022407	2.75891	-3.69285	3.84711	0.0498319	0.174891
WBGene00000861	2.75786	-3.85292	3.89471	0.0484383	0.172163
WBGene00194844	2.75765	-3.85742	3.73044	0.0534295	0.184025
WBGene00196192	2.75764	-3.7905	3.72967	0.0534541	0.18404
WBGene00202274	2.75749	-3.94373	3.71544	0.0539115	0.185405
WBGene00202396	2.75716	-4.01118	3.8623	0.0493825	0.173661
WBGene00014463	2.75716	-4.01249	3.86217	0.0493865	0.173661
WBGene00014880	2.75716	-4.01448	3.86196	0.0493926	0.173661
WBGene00165727	2.75711	-4.03567	3.85973	0.0494583	0.173801
WBGene00194672	2.75711	-4.03758	3.85953	0.0494642	0.173801
WBGene00047717	2.75679	-3.93939	3.64464	0.0562499	0.191499
WBGene00010101	2.75643	-3.9464	3.4388	0.0636819	0.208204
WBGene00219671	2.75371	-3.92121	3.28347	0.0699809	0.222502
WBGene00235367	2.75358	-3.89448	2.89873	0.0886492	0.263233
WBGene00195036	2.75274	-4.01125	3.85477	0.0496048	0.174206
WBGene00169832	2.75263	-4.03637	3.85203	0.0496858	0.174467
WBGene00001932	2.75186	-3.96305	3.58579	0.0582758	0.195239
WBGene00009088	2.7504	-3.94481	2.76635	0.0962652	0.279544
WBGene00021718	2.75011	-3.61332	3.48157	0.0620559	0.204279
WBGene00168915	2.74939	-3.82777	3.43651	0.0637703	0.208394
WBGene00022405	-2.74934	-2.20041	12.1499	0.000490917	0.00487622
WBGene00167105	2.74815	-3.91637	3.35577	0.0669697	0.215425
WBGene00019234	-2.74771	4.5949	66.7382	3.1e-16	4.18e-14
WBGene00165037	2.74446	-3.98989	3.64068	0.0563839	0.191673
WBGene00005669	2.7441	-3.92273	3.63074	0.0567215	0.192673
WBGene00008907	2.74188	-3.7645	3.56735	0.0589264	0.196735
WBGene00020882	-2.74131	-1.60395	15.5053	8.23e-05	0.00114971
WBGene00015656	2.74129	-3.9644	3.54989	0.0595493	0.198027
WBGene00219800	-2.74077	-2.22842	10.3939	0.00126436	0.0104551
WBGene00195771	-2.73891	-3.91654	2.24182	0.134323	0.348693
WBGene00005066	2.73873	-3.87568	3.47295	0.0623799	0.205017
WBGene00015683	2.73494	1.83016	7.61145	0.00579988	0.0346814
WBGene00017652	2.73417	-3.98778	3.32564	0.0682073	0.218332
WBGene00012149	2.73232	7.58017	181.301	2.52e-41	1.25e-38
WBGene00169173	2.73166	-3.99086	3.23904	0.0719026	0.226587
WBGene00005259	2.72884	-3.98995	3.13605	0.076579	0.236929
WBGene00021620	2.72574	-1.85138	8.58582	0.0033879	0.0227231
WBGene00016004	-2.72213	3.72269	113.454	1.72e-26	4.43e-24
WBGene00009877	-2.72198	4.59485	155.908	8.87e-36	3.38e-33
WBGene00007441	-2.7216	-3.19294	7.68833	0.00555789	0.0335159
WBGene00202500	-2.71385	-3.89745	2.48844	0.114686	0.313795
WBGene00010555	2.7077	2.62029	17.2196	3.33e-05	0.000545828
WBGene00007836	2.70116	8.64787	39.4024	3.45e-10	2.19e-08
WBGene00044687	-2.6987	-2.72461	11.9888	0.000535217	0.00521593
WBGene00016484	2.6969	-0.494371	23.9834	9.72e-07	2.66e-05
WBGene00013834	2.69045	-3.26641	8.65116	0.00326854	0.0221257
WBGene00009086	2.68585	0.493403	15.3405	8.98e-05	0.00123243
WBGene00020239	2.68383	-3.1706	15.5624	7.98e-05	0.00112008
WBGene00012748	2.68189	0.365153	104.623	1.48e-24	3.29e-22
WBGene00006153	-2.68123	-3.79631	2.57254	0.108733	0.301905
WBGene00022669	2.68055	0.971618	17.5823	2.75e-05	0.000467031
WBGene00018063	-2.67989	-2.56569	12.8116	0.000344481	0.00368003
WBGene00009860	-2.67882	-1.82498	25.3821	4.7e-07	1.4e-05
WBGene00022821	2.67768	2.54498	5.78908	0.016126	0.0760464
WBGene00005053	2.67465	-3.37501	7.79954	0.00522595	0.0319433
WBGene00008784	2.67415	-2.89994	9.60977	0.00193545	0.0145959
WBGene00008822	2.6737	0.515946	17.3432	3.12e-05	0.000516086
WBGene00005412	-2.66959	-2.84531	7.65015	0.00567675	0.0341091
WBGene00012682	2.66328	-3.17113	8.30426	0.00395522	0.0254943
WBGene00009020	2.65201	-3.40577	8.89857	0.00285394	0.0197789
WBGene00019705	2.65152	-3.68962	9.56006	0.00198857	0.0148817
WBGene00166235	2.65104	-3.66209	8.34599	0.0038654	0.0250866
WBGene00016485	2.64586	2.29748	31.9051	1.62e-08	7.34e-07
WBGene00206389	2.64537	-0.514927	49.8239	1.68e-12	1.53e-10
WBGene00166213	2.64399	-3.46759	9.18572	0.0024391	0.0174563
WBGene00235368	2.64301	-3.1702	6.81344	0.00904744	0.0492785
WBGene00008472	-2.64226	-1.20501	19.9326	8.02e-06	0.000162548
WBGene00235181	2.63719	-2.57199	17.6167	2.7e-05	0.000460584
WBGene00044726	-2.63507	-3.94335	2.62697	0.105062	0.29474
WBGene00017181	2.63378	-3.04007	10.9426	0.0009398	0.0082195
WBGene00005742	-2.6334	-3.65475	2.48756	0.114749	0.3139
WBGene00011153	2.63142	1.45875	13.4999	0.000238572	0.00272008
WBGene00196568	-2.62963	-3.70874	2.65753	0.103061	0.291331
WBGene00005442	-2.62516	-3.89739	2.52733	0.111889	0.3083
WBGene00011494	2.62468	0.034732	64.8825	7.95e-16	1e-13
WBGene00045095	-2.62165	-2.93018	4.51035	0.0336904	0.131907
WBGene00005421	-2.62153	-3.40843	5.21187	0.0224332	0.0972001
WBGene00201075	-2.62131	-3.83424	2.54461	0.110671	0.306147
WBGene00017527	-2.62074	-4.0144	2.65146	0.103455	0.291937
WBGene00008210	2.6205	2.6858	22.2917	2.34e-06	5.67e-05
WBGene00006004	-2.62007	-3.96867	2.23589	0.134839	0.349449
WBGene00010662	-2.61976	-2.92249	6.57767	0.0103266	0.0547426
WBGene00018535	-2.61899	-1.4446	16.076	6.09e-05	0.000896558
WBGene00006156	-2.61744	-3.74708	2.32185	0.127568	0.337018
WBGene00197356	-2.61439	-4.01325	2.64239	0.104047	0.292853
WBGene00235275	-2.61162	-3.70092	2.53264	0.111513	0.307656
WBGene00021731	2.61127	1.87306	34.7211	3.8e-09	1.98e-07
WBGene00016437	2.6096	2.00554	88.6398	4.74e-21	9.07e-19
WBGene00008837	-2.60808	-3.8126	2.44226	0.118106	0.319664
WBGene00019349	-2.60795	-3.08229	6.30506	0.0120394	0.0613282
WBGene00023463	-2.60756	-3.73717	2.55616	0.109865	0.304346
WBGene00044309	-2.60433	-3.73601	2.57381	0.108646	0.301825
WBGene00005485	-2.60426	-3.81483	2.61273	0.106009	0.296442
WBGene00021005	2.60354	2.77037	6.88806	0.00867733	0.0476418
WBGene00006013	-2.60239	-4.01513	2.62424	0.105243	0.294929
WBGene00047388	-2.60178	-4.03826	2.62166	0.105414	0.295184
WBGene00015325	-2.60144	-4.01517	2.62284	0.105336	0.295038
WBGene00219716	-2.59991	-3.8783	2.50836	0.113243	0.310878
WBGene00016940	-2.59752	-3.92085	2.68376	0.101376	0.288031
WBGene00015837	-2.59745	-3.69724	2.60231	0.106708	0.297983
WBGene00171865	-2.5966	-3.9245	2.61297	0.105993	0.296442
WBGene00044973	-2.59638	-4.03847	2.614	0.105924	0.296338
WBGene00046232	-2.59543	-4.03851	2.61259	0.106019	0.296442
WBGene00018192	-2.59538	-3.3674	2.61282	0.106003	0.296442
WBGene00007358	2.59485	1.95957	57.4322	3.5e-14	3.76e-12
WBGene00011004	-2.59003	0.897861	45.56	1.48e-11	1.17e-09
WBGene00198753	-2.58908	-3.87829	2.64722	0.103731	0.292325
WBGene00017105	2.58804	-0.0890177	7.76472	0.00532767	0.0324388
WBGene00202434	-2.58733	-3.967	2.62423	0.105244	0.294929
WBGene00003336	-2.58664	-3.91954	2.62223	0.105376	0.295107
WBGene00006203	-2.58615	-3.94378	2.6258	0.10514	0.294854
WBGene00006075	-2.58369	-0.592173	21.5371	3.47e-06	7.92e-05
WBGene00048721	-2.58329	-3.85363	2.6713	0.102172	0.289601
WBGene00044409	-2.58271	-3.3758	2.68297	0.101427	0.288144
WBGene00201253	-2.58183	-3.87726	2.68684	0.10118	0.287563
WBGene00198445	-2.58175	-3.29933	5.49346	0.0190878	0.0861688
WBGene00219612	-2.58047	-3.79634	2.70277	0.100174	0.285534
WBGene00005166	-2.57887	-3.85554	2.68854	0.101072	0.287406
WBGene00010492	2.57858	4.27906	16.2255	5.62e-05	0.000841198
WBGene00008792	2.57813	-2.25899	27.9833	1.22e-07	4.26e-06
WBGene00195969	-2.57809	-3.90078	2.69615	0.100591	0.286364
WBGene00014838	-2.57632	-1.02493	10.0929	0.00148839	0.0119102
WBGene00235161	-2.57601	-3.23226	8.53052	0.0034924	0.0232897
WBGene00011011	2.57397	3.73456	18.2706	1.92e-05	0.000344865
WBGene00021617	-2.57384	-3.74922	2.70947	0.0997543	0.284933
WBGene00018141	-2.57368	-3.60309	2.70939	0.099759	0.284933
WBGene00235303	-2.57347	-3.81372	2.70884	0.0997938	0.284933
WBGene00168130	-2.57347	-3.79354	2.70885	0.0997929	0.284933
WBGene00005874	-2.57346	-3.81442	2.70881	0.0997954	0.284933
WBGene00197944	-2.57343	-3.73785	2.70887	0.0997918	0.284933
WBGene00173249	-2.57342	-3.99278	2.70854	0.0998125	0.284933
WBGene00006001	-2.57342	-3.98955	2.70854	0.0998124	0.284933
WBGene00008619	-2.5734	-3.99088	2.70851	0.0998142	0.284933
WBGene00201123	-2.5734	-3.90261	2.70862	0.0998076	0.284933
WBGene00199624	-2.5734	-3.90103	2.70862	0.0998075	0.284933
WBGene00017221	-2.57339	-3.87837	2.70864	0.0998063	0.284933
WBGene00006161	-2.57339	-3.94282	2.70855	0.0998115	0.284933
WBGene00197884	-2.57338	-3.83301	2.70868	0.0998038	0.284933
WBGene00005896	-2.57338	-3.87958	2.70861	0.099808	0.284933
WBGene00022711	-2.57336	-3.83301	2.70865	0.0998054	0.284933
WBGene00171064	-2.57335	-3.7508	2.70872	0.0998011	0.284933
WBGene00200671	-2.57328	-3.90132	2.70844	0.0998187	0.284933
WBGene00015653	-2.57328	-3.88079	2.70846	0.0998174	0.284933
WBGene00195235	-2.57327	-3.81566	2.70852	0.0998135	0.284933
WBGene00015904	-2.57326	-3.7946	2.70854	0.0998123	0.284933
WBGene00022209	-2.57297	-3.79344	2.70811	0.0998393	0.284933
WBGene00197129	-2.57297	-3.87856	2.708	0.0998459	0.284933
WBGene00197033	-2.57297	-3.87944	2.708	0.099846	0.284933
WBGene00201966	-2.57297	-3.89718	2.70798	0.0998474	0.284933
WBGene00009309	-2.57296	-3.60469	2.70831	0.099827	0.284933
WBGene00022840	-2.57296	-3.71284	2.70818	0.0998348	0.284933
WBGene00201168	-2.57296	-3.74864	2.70814	0.0998375	0.284933
WBGene00195408	-2.57296	-3.7935	2.70808	0.0998409	0.284933
WBGene00000026	-2.57296	-3.7963	2.70808	0.0998411	0.284933
WBGene00199973	-2.57296	-3.83587	2.70803	0.0998442	0.284933
WBGene00196567	-2.57296	-3.87471	2.70798	0.0998472	0.284933
WBGene00196374	-2.57296	-3.8748	2.70798	0.0998472	0.284933
WBGene00005350	-2.57296	-3.87592	2.70798	0.0998473	0.284933
WBGene00005430	-2.57296	-3.89796	2.70795	0.0998491	0.284933
WBGene00197036	-2.57296	-3.92243	2.70792	0.099851	0.284933
WBGene00007078	-2.57295	-3.94532	2.70789	0.0998529	0.284933
WBGene00006252	-2.57295	-3.94574	2.70789	0.0998529	0.284933
WBGene00195783	-2.57295	-3.96643	2.70786	0.0998546	0.284933
WBGene00021557	-2.57294	-3.92277	2.70789	0.0998527	0.284933
WBGene00198316	-2.57287	-3.94455	2.70776	0.0998609	0.284933
WBGene00220088	-2.57287	-3.75364	2.70799	0.0998465	0.284933
WBGene00045529	-2.57286	-3.79716	2.70794	0.0998501	0.284933
WBGene00044664	-2.57286	-3.81322	2.70792	0.0998514	0.284933
WBGene00015924	-2.57286	-3.84028	2.70788	0.0998537	0.284933
WBGene00197173	-2.57286	-3.84106	2.70788	0.0998537	0.284933
WBGene00005324	-2.57286	-3.85572	2.70786	0.099855	0.284933
WBGene00199784	-2.57286	-3.86012	2.70785	0.0998553	0.284933
WBGene00007083	-2.57286	-3.87752	2.70783	0.0998568	0.284933
WBGene00022403	-2.57285	-3.92091	2.70777	0.0998605	0.284933
WBGene00200837	-2.57285	-3.92384	2.70777	0.0998608	0.284933
WBGene00049887	-2.57285	-3.94515	2.70774	0.0998626	0.284933
WBGene00199404	-2.57285	-3.94768	2.70773	0.0998628	0.284933
WBGene00021483	-2.57285	-3.77574	2.70794	0.0998499	0.284933
WBGene00010819	-2.57285	-3.96796	2.7077	0.0998646	0.284933
WBGene00013172	-2.57285	-3.99021	2.70767	0.0998666	0.284933
WBGene00196041	-2.57285	-3.99238	2.70767	0.0998668	0.284933
WBGene00197000	-2.57285	-3.99303	2.70767	0.0998668	0.284933
WBGene00198853	-2.57285	-3.9939	2.70767	0.0998669	0.284933
WBGene00009537	-2.57284	-3.87685	2.7078	0.0998584	0.284933
WBGene00199724	-2.57283	-3.97162	2.70767	0.0998667	0.284933
WBGene00201012	-2.57283	-3.99281	2.70764	0.0998685	0.284933
WBGene00197775	-2.57256	-3.49684	2.70781	0.0998579	0.284933
WBGene00005732	-2.57255	-3.97036	2.70211	0.100216	0.285617
WBGene00019739	-2.57253	-3.54505	2.70772	0.0998637	0.284933
WBGene00198766	-2.57247	-3.79547	2.70734	0.0998876	0.284933
WBGene00013912	-2.57246	-3.75528	2.70738	0.0998849	0.284933
WBGene00043069	-2.57245	-3.79187	2.70732	0.0998887	0.284933
WBGene00197660	-2.57245	-3.85645	2.70723	0.0998941	0.284933
WBGene00219841	-2.57244	-3.87577	2.7072	0.0998962	0.284933
WBGene00010255	-2.57244	-3.87751	2.7072	0.0998964	0.284933
WBGene00012077	-2.57243	-3.83933	2.70724	0.0998938	0.284933
WBGene00018834	-2.57243	-3.85155	2.70722	0.0998952	0.284933
WBGene00014873	-2.57241	-3.90268	2.70713	0.0999008	0.284933
WBGene00196559	-2.5724	-3.99328	2.70699	0.0999093	0.284933
WBGene00022582	-2.5724	-3.99346	2.70699	0.0999093	0.284933
WBGene00003360	-2.5724	-3.9445	2.70705	0.0999055	0.284933
WBGene00005374	-2.5724	-3.94817	2.70704	0.0999059	0.284933
WBGene00005351	-2.57238	-3.99403	2.70696	0.0999111	0.284933
WBGene00011708	-2.57235	2.99061	165.178	8.36e-38	3.42e-35
WBGene00196500	-2.57234	-3.54827	2.64909	0.103609	0.292154
WBGene00255549	-2.57218	-3.71059	2.63189	0.104737	0.294068
WBGene00195271	-2.57208	-3.69191	2.66084	0.102846	0.291029
WBGene00047239	-2.57174	-4.01501	2.58	0.108222	0.300921
WBGene00007291	-2.5717	-3.71663	2.57502	0.108562	0.301654
WBGene00050899	-2.57157	3.67722	54.4161	1.62e-13	1.61e-11
WBGene00022317	-2.57151	-3.94541	2.54833	0.110411	0.305571
WBGene00045157	-2.57148	-3.50671	2.54282	0.110797	0.306308
WBGene00020494	-2.57139	-3.58775	2.70184	0.100233	0.285617
WBGene00077707	-2.57129	-3.99368	2.70137	0.100262	0.285666
WBGene00044997	-2.57127	-3.81597	2.61095	0.106128	0.296667
WBGene00046694	-2.5711	-3.67862	2.59902	0.10693	0.298451
WBGene00172334	-2.57072	-3.94202	2.67732	0.101787	0.288795
WBGene00219708	-2.57069	-3.92539	2.6983	0.100455	0.286096
WBGene00005121	-2.57067	-3.6461	2.37932	0.122951	0.32875
WBGene00219879	-2.5704	-3.89973	2.66331	0.102687	0.290745
WBGene00201901	-2.57026	-3.68675	2.19627	0.138346	0.356298
WBGene00199235	-2.56927	-3.56218	2.65579	0.103174	0.291534
WBGene00016457	2.56914	-0.487653	27.4221	1.64e-07	5.48e-06
WBGene00077725	-2.56912	-3.96688	2.53585	0.111287	0.307383
WBGene00013760	-2.5691	-3.99178	2.53463	0.111373	0.307529
WBGene00013619	-2.56887	-3.85785	2.39054	0.122071	0.327328
WBGene00004839	-2.56862	-3.81762	2.64609	0.103805	0.292404
WBGene00014930	-2.56858	-3.96622	2.5034	0.113601	0.31148
WBGene00050906	-2.56768	-3.71402	2.62314	0.105316	0.295038
WBGene00001764	2.56633	1.6368	138.561	5.49e-32	1.81e-29
WBGene00020492	-2.56617	-3.48734	2.59709	0.10706	0.298662
WBGene00173257	-2.56556	-4.0167	2.57119	0.108826	0.302079
WBGene00206470	-2.56504	-3.90073	2.66998	0.102257	0.289812
WBGene00019288	-2.56487	-3.96767	2.55753	0.10977	0.304164
WBGene00005525	-2.56371	-4.01533	2.56858	0.109006	0.302414
WBGene00006111	-2.5637	-3.78928	2.56857	0.109007	0.302414
WBGene00219228	-2.5637	-4.01665	2.56847	0.109013	0.302414
WBGene00023292	-2.56321	-3.30826	2.54409	0.110707	0.306185
WBGene00200397	-2.56302	-3.99201	2.55727	0.109788	0.304164
WBGene00199878	-2.56277	-3.94405	2.55308	0.110079	0.304786
WBGene00201948	-2.56197	-3.94554	2.65423	0.103275	0.291714
WBGene00197334	-2.56135	-3.85683	2.50925	0.11318	0.310824
WBGene00219704	-2.55974	-3.72568	2.47828	0.115428	0.315228
WBGene00174933	-2.55969	-3.65439	2.47731	0.115499	0.315228
WBGene00200893	-2.55962	-3.85609	2.44734	0.117724	0.318803
WBGene00198597	-2.55942	-3.83323	2.47201	0.11589	0.315324
WBGene00045017	-2.55936	-3.6135	2.64068	0.104159	0.293017
WBGene00020878	-2.55811	1.72782	110.402	8e-26	2.01e-23
WBGene00019072	-2.55465	-2.08363	11.8427	0.000578878	0.00556028
WBGene00010125	2.55169	2.57447	63.712	1.44e-15	1.78e-13
WBGene00166939	-2.55112	-3.68278	2.59945	0.106901	0.2984
WBGene00010129	-2.54934	-2.39626	12.904	0.000327879	0.00353235
WBGene00077468	-2.54908	-3.86634	2.58338	0.107991	0.300554
WBGene00022651	-2.54458	-3.83758	2.5582	0.109724	0.304078
WBGene00018446	2.54421	1.07003	20.3945	6.3e-06	0.000131975
WBGene00019591	2.54381	-3.80911	5.60626	0.0178964	0.0821339
WBGene00000308	2.54325	-3.53424	5.60612	0.0178978	0.0821339
WBGene00173939	2.54324	-3.89319	5.60336	0.017926	0.0822261
WBGene00044797	-2.54315	1.05438	29.8691	4.62e-08	1.84e-06
WBGene00015712	-2.54292	-3.13655	5.57995	0.0181672	0.0830402
WBGene00196851	-2.54278	-3.79372	2.54806	0.11043	0.305571
WBGene00198283	-2.54247	-3.58224	2.54249	0.11082	0.30634
WBGene00011151	-2.5406	-4.01618	2.53562	0.111303	0.307393
WBGene00008122	-2.54058	-4.01771	2.53548	0.111313	0.307393
WBGene00021875	-2.54014	1.96894	85.1044	2.83e-20	5.2e-18
WBGene00045738	-2.53966	-4.01761	2.53417	0.111406	0.307562
WBGene00015960	-2.53877	-4.0157	2.53302	0.111487	0.307656
WBGene00011876	-2.53874	-4.01763	2.53284	0.1115	0.307656
WBGene00012067	-2.53835	-4.04075	2.53068	0.111652	0.307879
WBGene00202513	-2.53701	-3.31879	5.4055	0.0200734	0.0894093
WBGene00008889	2.53555	-3.50168	4.81721	0.028177	0.115381
WBGene00010878	2.53376	6.4696	434.044	2.14e-96	4.19e-93
WBGene00009033	2.53247	-2.73562	5.91803	0.0149867	0.0720389
WBGene00006122	-2.53144	-3.75453	2.48219	0.115142	0.314666
WBGene00011388	2.53128	0.120413	14.0326	0.00017967	0.0021525
WBGene00010494	-2.53008	-3.82039	2.4741	0.115736	0.315228
WBGene00197973	-2.52795	-3.71164	2.46131	0.116681	0.316912
WBGene00018108	-2.52623	-2.84151	6.15021	0.0131397	0.0655666
WBGene00005630	-2.5244	-3.78444	2.43974	0.118296	0.319932
WBGene00016369	-2.52083	-3.69952	2.42442	0.119458	0.322119
WBGene00017133	-2.52022	1.5497	73.3996	1.06e-17	1.59e-15
WBGene00015180	2.51653	-0.711819	23.4363	1.29e-06	3.41e-05
WBGene00004814	2.51591	-3.6273	4.4691	0.0345131	0.134204
WBGene00017094	-2.5133	-3.90476	2.37018	0.123672	0.330006
WBGene00019016	-2.51076	-3.5416	2.3621	0.124314	0.331084
WBGene00012310	-2.50758	-3.90423	2.33294	0.126663	0.335467
WBGene00001916	-2.5073	-3.92547	2.33109	0.126813	0.335737
WBGene00018385	-2.50422	-2.37358	11.6131	0.000654899	0.00613758
WBGene00201458	-2.5034	-3.92483	2.29483	0.129805	0.340763
WBGene00005699	-2.50201	-3.7946	2.29569	0.129733	0.340667
WBGene00010801	-2.49559	0.36825	14.9784	0.00010875	0.00142802
WBGene00001569	2.49409	3.23137	21.1694	4.2e-06	9.38e-05
WBGene00015899	2.49195	1.87818	12.276	0.000458824	0.00461775
WBGene00166596	-2.48847	-3.971	2.21339	0.136818	0.353138
WBGene00194895	-2.4853	-2.46266	10.5955	0.00113361	0.00958977
WBGene00011979	2.48528	4.00034	94.3324	2.67e-22	5.53e-20
WBGene00012072	-2.48354	-3.73428	2.17822	0.139976	0.359158
WBGene00006630	2.48316	-1.9745	39.1313	3.96e-10	2.48e-08
WBGene00198214	-2.48191	-2.99694	5.19683	0.0226281	0.0977813
WBGene00008891	2.47831	0.323853	77.0316	1.68e-18	2.69e-16
WBGene00199354	-2.47803	-3.84151	2.13779	0.143709	0.366126
WBGene00016275	-2.47717	-3.88327	2.14574	0.142966	0.364811
WBGene00219976	-2.47286	-0.608365	36.2384	1.75e-09	9.68e-08
WBGene00018049	2.47201	-2.04531	13.6548	0.000219674	0.00254166
WBGene00002018	-2.46952	3.44289	8.03222	0.00459524	0.0288057
WBGene00019967	2.46275	6.22837	137.815	8e-32	2.61e-29
WBGene00010746	2.46205	-1.21575	35.3757	2.72e-09	1.45e-07
WBGene00198370	-2.45951	-3.90061	1.97196	0.160239	0.373356
WBGene00045410	2.45904	4.81197	205.458	1.35e-46	7.84e-44
WBGene00013759	2.4589	-3.41631	6.47952	0.0109124	0.0571619
WBGene00015439	-2.45628	-2.35739	10.1796	0.00142005	0.0114781
WBGene00044521	-2.45556	1.8719	34.3129	4.69e-09	2.37e-07
WBGene00194914	-2.45526	-1.03109	34.8241	3.61e-09	1.89e-07
WBGene00219658	-2.45296	-2.83678	6.51448	0.0107	0.0563725
WBGene00016941	-2.45007	-1.96431	13.9376	0.000188985	0.00225325
WBGene00019335	-2.44861	-2.47729	11.3393	0.000758853	0.00690153
WBGene00194783	-2.44729	-3.72798	1.8355	0.175479	0.396938
WBGene00195686	-2.44647	-3.77588	1.87877	0.170474	0.389154
WBGene00018592	-2.44434	-2.51186	8.70186	0.00317886	0.0216256
WBGene00044281	2.44429	-3.17568	13.5413	0.000233369	0.00266854
WBGene00009606	2.44332	1.91478	17.3914	3.04e-05	0.000506538
WBGene00009963	2.44222	2.62338	15.8578	6.83e-05	0.000983327
WBGene00015109	-2.44169	-2.7106	11.7773	0.000599563	0.00571485
WBGene00020547	-2.43943	-3.96749	1.75532	0.185209	0.404649
WBGene00017168	-2.43942	-0.490218	15.9078	6.65e-05	0.000962755
WBGene00004677	-2.43791	6.19512	8.07799	0.00448061	0.0281645
WBGene00018557	-2.43653	-3.96887	1.81186	0.178286	0.398566
WBGene00044479	-2.43467	-0.121227	30.0984	4.11e-08	1.67e-06
WBGene00020515	-2.43417	-3.1478	4.7421	0.0294332	0.119435
WBGene00014064	2.43182	-2.67383	13.0479	0.000303621	0.00332066
WBGene00001778	2.43139	0.407455	22.2381	2.41e-06	5.78e-05
WBGene00003766	2.43087	4.89987	29.2585	6.33e-08	2.42e-06
WBGene00013583	-2.42865	-2.17438	15.0517	0.000104607	0.00139054
WBGene00220238	2.42825	-2.21989	6.61204	0.0101292	0.0538524
WBGene00219315	2.42716	-2.96945	16.7404	4.29e-05	0.000673888
WBGene00010493	2.42691	2.04924	29.8673	4.63e-08	1.84e-06
WBGene00001905	-2.42512	-2.80634	11.1279	0.000850404	0.00756575
WBGene00022213	-2.42497	-3.3009	5.50048	0.0190113	0.0858659
WBGene00008789	2.42303	2.99166	12.1559	0.000489323	0.00486214
WBGene00012434	2.42105	6.20191	408.394	8.2e-91	1.4e-87
WBGene00002124	2.4204	1.347	36.9506	1.21e-09	6.88e-08
WBGene00005187	-2.41912	-2.84999	5.80362	0.0159932	0.0755633
WBGene00021694	-2.41867	-3.22453	5.64911	0.0174642	0.0807573
WBGene00189932	-2.41851	-3.24195	5.79685	0.0160549	0.0758024
WBGene00018155	-2.41811	-3.26087	5.79458	0.0160756	0.0758719
WBGene00006272	2.4132	-1.66222	30.895	2.72e-08	1.15e-06
WBGene00018918	2.40806	-2.77263	16.482	4.91e-05	0.000754506
WBGene00015042	-2.40262	-1.47586	26.5856	2.52e-07	7.99e-06
WBGene00000642	-2.40226	-3.14013	4.38565	0.0362427	0.139385
WBGene00020771	2.40211	-0.00687018	16.4838	4.91e-05	0.000754383
WBGene00004025	2.40195	8.65099	173.79	1.1e-39	4.94e-37
WBGene00010462	2.40097	-0.939545	12.4462	0.000418836	0.00427823
WBGene00015578	-2.40032	-1.51297	21.2055	4.13e-06	9.22e-05
WBGene00012591	2.39868	5.24846	107.066	4.31e-25	1.03e-22
WBGene00022570	2.3957	-1.6814	36.663	1.4e-09	7.91e-08
WBGene00020232	-2.39504	-3.26088	9.38772	0.00218444	0.0160147
WBGene00020870	-2.39328	-2.55979	9.74156	0.00180148	0.0138294
WBGene00010515	-2.3906	0.99246	60.5081	7.33e-15	8.57e-13
WBGene00014807	2.38944	-2.31903	20.1369	7.21e-06	0.000147831
WBGene00019187	2.38394	0.463657	42.9153	5.72e-11	4.12e-09
WBGene00008824	2.37794	0.579327	22.9078	1.7e-06	4.3e-05
WBGene00005487	-2.37751	-3.22122	4.36059	0.0367796	0.140837
WBGene00006237	-2.37381	-2.94128	8.7175	0.00315171	0.0214675
WBGene00016455	2.37346	-2.87594	15.4609	8.42e-05	0.0011685
WBGene00020483	-2.37211	-2.03202	20.5505	5.81e-06	0.000123344
WBGene00077539	-2.37132	-0.590348	38.5104	5.45e-10	3.34e-08
WBGene00019376	-2.36964	0.288994	37.4892	9.19e-10	5.38e-08
WBGene00015692	-2.36572	6.06593	45.6454	1.42e-11	1.13e-09
WBGene00018986	2.35771	5.90946	162.694	2.92e-37	1.16e-34
WBGene00013939	-2.35751	-3.23271	5.17319	0.022938	0.0988553
WBGene00009692	-2.35533	-0.326916	10.2419	0.00137287	0.011162
WBGene00018322	-2.35434	-2.48077	11.8618	0.000572986	0.00551918
WBGene00194675	2.35241	-3.15528	13.7793	0.000205592	0.00241549
WBGene00202097	-2.34955	-3.98884	1.35357	0.244654	0.48879
WBGene00045412	2.34573	0.185971	21.3997	3.73e-06	8.43e-05
WBGene00021713	2.34544	-1.47755	11.4227	0.000725529	0.00667207
WBGene00010606	2.34413	-1.97348	32.0369	1.51e-08	6.9e-07
WBGene00017469	2.34332	-3.13139	11.3307	0.000762382	0.00692442
WBGene00005937	-2.33972	-3.00789	4.50061	0.0338827	0.132411
WBGene00019388	2.33883	1.51824	17.9489	2.27e-05	0.000397693
WBGene00197950	-2.3386	-3.99093	1.4172	0.233865	0.472895
WBGene00011355	-2.33683	-2.63891	12.3038	0.000452034	0.00455948
WBGene00017942	2.33502	-3.56455	5.11692	0.0236936	0.101393
WBGene00015913	-2.33251	9.27911	39.7919	2.83e-10	1.83e-08
WBGene00017254	2.33144	-3.37404	5.32621	0.0210071	0.0924989
WBGene00023304	-2.33103	-2.77151	11.303	0.000773824	0.00700974
WBGene00220155	2.32899	-3.41309	8.87174	0.00289618	0.0200058
WBGene00015605	-2.32532	-3.04104	8.54948	0.00345621	0.0230991
WBGene00021712	2.32321	-2.58492	12.6999	0.000365672	0.0038605
WBGene00077757	-2.31944	3.30653	114.601	9.62e-27	2.56e-24
WBGene00018647	2.31923	2.92421	44.6139	2.4e-11	1.84e-09
WBGene00044377	2.31863	-3.05637	5.03969	0.0247729	0.104686
WBGene00019857	-2.31845	-3.16499	8.27423	0.00402116	0.0258281
WBGene00012467	2.31834	2.18342	15.0957	0.000102194	0.00136415
WBGene00200061	-2.31671	-3.9886	1.51668	0.218122	0.44909
WBGene00014886	-2.31542	-3.21766	4.58404	0.0322711	0.128106
WBGene00019989	2.3106	3.73715	23.1445	1.5e-06	3.86e-05
WBGene00045493	-2.30981	-1.69528	12.5488	0.00039645	0.00410005
WBGene00010603	2.3078	-2.86327	6.10558	0.0134756	0.0669256
WBGene00012792	2.30524	-3.67329	6.37834	0.0115521	0.0596234
WBGene00006192	-2.30363	-3.18351	4.99939	0.0253563	0.106494
WBGene00018687	2.30341	-3.18906	5.04557	0.024689	0.104493
WBGene00005574	-2.30236	-3.51467	4.82879	0.0279883	0.114784
WBGene00020778	2.30073	-0.680519	18.4472	1.75e-05	0.000317301
WBGene00022656	-2.29946	-3.41628	5.06269	0.0244463	0.103735
WBGene00016818	-2.29946	-3.43986	5.06244	0.0244498	0.103735
WBGene00008943	2.29937	-3.72721	2.76674	0.0962421	0.279544
WBGene00016225	-2.29769	-3.40048	4.88806	0.027043	0.111811
WBGene00219979	-2.29616	-3.17936	5.00077	0.0253361	0.106442
WBGene00008823	2.29484	1.04336	14.9472	0.00011056	0.00144813
WBGene00195067	-2.29477	-1.21478	27.1469	1.89e-07	6.2e-06
WBGene00000859	2.29305	-3.72589	5.2259	0.0222529	0.096594
WBGene00011229	2.2912	-3.63649	4.94959	0.0260968	0.108952
WBGene00015624	2.29103	-1.39966	23.5561	1.21e-06	3.23e-05
WBGene00023259	-2.29001	-3.37189	4.55663	0.0327915	0.129646
WBGene00007854	-2.28961	-0.0542462	32.1947	1.39e-08	6.44e-07
WBGene00010213	-2.28958	2.25845	135.659	2.37e-31	7.29e-29
WBGene00020474	-2.28659	-2.70136	11.2966	0.000776499	0.00703165
WBGene00005675	2.28646	-3.92017	2.75522	0.0969375	0.2809
WBGene00201688	2.27955	-3.80283	3.12454	0.0771215	0.238068
WBGene00005242	2.27803	-1.38353	17.7035	2.58e-05	0.000442235
WBGene00044665	2.27759	1.32929	7.3545	0.00668952	0.0387896
WBGene00197426	-2.277	-3.83608	1.6359	0.20089	0.424084
WBGene00012757	-2.27612	5.32304	52.8986	3.51e-13	3.39e-11
WBGene00003601	2.27502	-0.0970488	52.7113	3.86e-13	3.7e-11
WBGene00219579	-2.27209	-3.41478	4.28068	0.0385479	0.145873
WBGene00011012	2.27131	1.01502	15.7071	7.39e-05	0.00104932
WBGene00077670	2.27022	-3.80687	3.36187	0.0667221	0.21491
WBGene00044579	2.26916	-3.62274	2.76663	0.0962484	0.279544
WBGene00011158	2.2633	-3.79	3.41071	0.0647747	0.21072
WBGene00001387	2.26145	8.34814	33.7021	6.42e-09	3.2e-07
WBGene00010879	2.26115	6.9524	359.212	4.18e-80	5.72e-77
WBGene00197219	-2.25994	-3.85472	1.28461	0.257044	0.506302
WBGene00200754	-2.25982	-3.98881	1.67159	0.196046	0.41742
WBGene00194833	2.2579	-3.60469	3.34504	0.067408	0.21637
WBGene00009300	2.25611	0.604923	26.1334	3.19e-07	9.84e-06
WBGene00013278	2.25605	-2.8349	13.7162	0.000212614	0.00248519
WBGene00008630	2.25365	-3.78684	3.63104	0.0567113	0.192662
WBGene00197691	-2.25352	-2.89961	7.69903	0.00552506	0.0333587
WBGene00009243	2.25148	5.46729	106.641	5.34e-25	1.26e-22
WBGene00197640	-2.25011	-3.96682	1.68872	0.193769	0.413988
WBGene00022674	2.24857	-2.98096	3.45886	0.0629136	0.206457
WBGene00014800	-2.2481	-3.96309	1.69203	0.193333	0.413459
WBGene00013973	2.24607	-1.47418	3.70765	0.0541635	0.18597
WBGene00017540	2.24572	-3.15668	3.93161	0.0473865	0.169348
WBGene00015394	2.24499	-3.5909	3.99043	0.0457593	0.164861
WBGene00005676	2.24498	-3.62026	3.99027	0.0457637	0.164861
WBGene00012041	2.24498	-3.76776	3.98959	0.0457823	0.164863
WBGene00016560	2.24497	-3.56563	3.99047	0.0457582	0.164861
WBGene00017638	2.24494	-3.72864	3.98965	0.0457807	0.164863
WBGene00019685	2.24493	-3.66572	3.98992	0.0457733	0.164863
WBGene00199636	2.24461	-3.58167	3.98932	0.0457896	0.164868
WBGene00018437	2.2445	-3.68039	3.98854	0.0458107	0.164901
WBGene00021542	2.24426	-3.06829	6.36488	0.0116401	0.0599638
WBGene00200713	-2.24418	-2.82453	6.86012	0.00881407	0.0482088
WBGene00199438	2.24409	-3.62906	3.9699	0.0463206	0.166429
WBGene00016483	2.24254	0.480095	29.9531	4.43e-08	1.77e-06
WBGene00003652	2.24076	3.40264	114.051	1.27e-26	3.31e-24
WBGene00021478	2.24024	-1.03266	22.196	2.46e-06	5.88e-05
WBGene00165821	-2.23945	-3.91658	1.70543	0.191579	0.411396
WBGene00007450	-2.23847	0.97959	76.0249	2.8e-18	4.38e-16
WBGene00000027	-2.2383	2.03893	27.6517	1.45e-07	4.95e-06
WBGene00009691	-2.23635	-0.625942	6.66321	0.00984236	0.0526445
WBGene00202504	-2.23494	-3.92147	1.48916	0.222347	0.455766
WBGene00014789	2.23449	-3.59183	3.41949	0.064431	0.209957
WBGene00001528	2.23425	-3.59493	3.72449	0.0536201	0.184542
WBGene00165730	2.2341	-3.29257	9.50362	0.00205067	0.0152285
WBGene00016251	2.23241	-3.84991	3.75362	0.0526933	0.182085
WBGene00017704	-2.23105	-2.37802	10.6718	0.00108783	0.00925975
WBGene00011724	2.22954	-2.30058	16.6725	4.44e-05	0.000695259
WBGene00005901	2.22912	-3.48844	3.24825	0.0714997	0.225938
WBGene00198087	-2.22888	-3.854	1.65695	0.198015	0.420533
WBGene00199501	-2.22855	-3.9908	1.52556	0.21678	0.447166
WBGene00174173	-2.2265	-3.99063	1.53626	0.215176	0.445098
WBGene00022725	-2.22636	-1.48925	16.0094	6.3e-05	0.000921188
WBGene00017752	-2.22568	-1.70954	14.2819	0.00015737	0.00193444
WBGene00198593	-2.22479	-3.99004	1.5449	0.21389	0.443257
WBGene00015883	-2.22255	-2.37188	20.3852	6.33e-06	0.000132519
WBGene00012583	2.22241	4.19628	25.4736	4.48e-07	1.34e-05
WBGene00219585	-2.21854	-2.07331	15.1717	9.82e-05	0.00132116
WBGene00219860	-2.21723	-3.87808	1.68247	0.194596	0.41532
WBGene00009431	2.21495	4.45365	108.644	1.94e-25	4.79e-23
WBGene00005303	2.21327	-3.79009	2.98206	0.0841922	0.253828
WBGene00013900	2.21024	0.868228	31.981	1.56e-08	7.08e-07
WBGene00009778	2.20984	0.932797	72.3025	1.85e-17	2.72e-15
WBGene00002117	2.2084	-1.75752	8.06312	0.00451752	0.0283705
WBGene00020175	2.20213	-3.13462	7.62308	0.00576259	0.0345037
WBGene00010401	2.20199	-3.62895	2.56497	0.109254	0.303023
WBGene00016786	2.19847	0.459737	33.0195	9.12e-09	4.38e-07
WBGene00235165	2.19081	-2.54257	7.64625	0.00568906	0.0341571
WBGene00235283	-2.18987	-3.81205	1.6733	0.195817	0.417102
WBGene00220001	-2.18766	-2.52636	7.11398	0.00764851	0.0432153
WBGene00003536	2.18746	-2.30994	6.87586	0.00873679	0.047864
WBGene00020055	-2.18555	-3.83868	1.68458	0.194317	0.414996
WBGene00002016	-2.18467	3.43495	7.39059	0.00655661	0.0381806
WBGene00011929	2.18377	-2.60791	6.65123	0.00990874	0.0529169
WBGene00009042	2.18344	5.47703	198.145	5.31e-45	2.79e-42
WBGene00010173	-2.18029	-3.33835	3.64861	0.056116	0.191233
WBGene00197975	-2.18013	-3.4639	4.01306	0.0451492	0.163434
WBGene00009429	2.179	6.81483	22.3035	2.33e-06	5.64e-05
WBGene00198101	-2.17868	-3.76817	1.70107	0.192148	0.412328
WBGene00008358	-2.1774	2.22148	93.5794	3.9e-22	7.85e-20
WBGene00196595	-2.1763	-2.83693	7.02016	0.00805971	0.0450458
WBGene00019311	-2.17541	2.07313	35.1315	3.08e-09	1.63e-07
WBGene00045291	2.17444	-0.997434	13.7962	0.000203747	0.00239999
WBGene00195209	-2.1735	1.43679	52.861	3.58e-13	3.44e-11
WBGene00013837	2.17276	-2.22891	16.7952	4.16e-05	0.000659255
WBGene00000551	2.1705	-2.1206	10.0236	0.00154544	0.0122906
WBGene00219417	-2.16953	-3.43412	4.3444	0.0371308	0.141765
WBGene00013637	-2.16929	-3.06349	4.34594	0.0370972	0.141703
WBGene00006102	-2.16908	-3.65463	4.34078	0.03721	0.141949
WBGene00015856	2.16679	-2.86145	6.04356	0.0139571	0.068413
WBGene00008202	2.16349	-0.983848	9.85282	0.00169571	0.0131988
WBGene00005859	-2.16209	-3.76685	1.76331	0.184212	0.404555
WBGene00009048	-2.16069	5.97912	34.1044	5.22e-09	2.62e-07
WBGene00019386	-2.15917	-3.49906	3.71411	0.0539543	0.185488
WBGene00219450	-2.15703	-3.63942	1.76839	0.183582	0.403886
WBGene00008207	2.155	0.830975	26.2643	2.98e-07	9.22e-06
WBGene00020741	-2.15401	0.952541	29.9973	4.33e-08	1.73e-06
WBGene00206483	2.15376	-1.80975	8.37958	0.0037946	0.0247705
WBGene00011165	-2.15363	-1.27402	34.5046	4.25e-09	2.17e-07
WBGene00020758	2.1534	-1.25484	33.3083	7.86e-09	3.83e-07
WBGene00001523	2.1513	4.88342	141.253	1.42e-32	4.85e-30
WBGene00017956	-2.15011	-3.51585	3.11026	0.0778005	0.239598
WBGene00014457	2.14969	-3.93992	1.30193	0.253861	0.501765
WBGene00019886	-2.14767	1.78125	47.8148	4.68e-12	3.93e-10
WBGene00199616	-2.14748	-4.06209	1.78937	0.181003	0.400654
WBGene00023321	-2.14696	-4.03872	1.78964	0.18097	0.40064
WBGene00049502	-2.14696	-4.03872	1.78964	0.18097	0.40064
WBGene00012488	-2.14693	-4.03758	1.78965	0.180969	0.40064
WBGene00167188	-2.14693	-4.0374	1.78965	0.180969	0.40064
WBGene00049796	-2.14692	-4.03718	1.78965	0.180968	0.40064
WBGene00050563	-2.14692	-4.03712	1.78966	0.180968	0.40064
WBGene00219419	-2.14692	-4.03712	1.78966	0.180968	0.40064
WBGene00195442	-2.14692	-4.03688	1.78966	0.180968	0.40064
WBGene00202033	-2.14669	-3.87794	1.46401	0.226293	0.461814
WBGene00196495	-2.1464	-4.0134	1.78993	0.180935	0.40064
WBGene00007279	-2.14636	-4.01175	1.78994	0.180933	0.40064
WBGene00005682	-2.14635	-4.01157	1.78995	0.180933	0.40064
WBGene00201981	-2.14633	-3.99359	1.51313	0.218662	0.449998
WBGene00007656	2.14622	-1.93609	8.00284	0.0046704	0.02921
WBGene00005367	-2.1451	-3.96757	1.52611	0.216696	0.447166
WBGene00010234	2.14136	1.31825	40.2304	2.26e-10	1.5e-08
WBGene00016832	-2.14097	-3.62644	3.24316	0.0717221	0.226302
WBGene00196600	-2.1408	-4.06233	1.78278	0.181809	0.401404
WBGene00165052	-2.1408	-4.06233	1.78278	0.181809	0.401404
WBGene00166531	-2.1408	-4.06233	1.78278	0.181809	0.401404
WBGene00014276	-2.14063	-3.99133	1.57008	0.210195	0.438416
WBGene00011655	-2.14036	-4.03883	1.78313	0.181765	0.401404
WBGene00046395	-2.14036	-4.03881	1.78313	0.181765	0.401404
WBGene00013371	-2.14034	-4.03782	1.78315	0.181764	0.401404
WBGene00017809	-2.14032	-4.03686	1.78316	0.181762	0.401404
WBGene00045414	2.14021	-1.8243	7.11234	0.00765549	0.0432458
WBGene00194987	-2.13992	-4.01559	1.78348	0.181723	0.401404
WBGene00195359	-2.13991	-4.0147	1.78349	0.181721	0.401404
WBGene00006110	2.13976	-3.70168	3.32411	0.0682709	0.218459
WBGene00199203	-2.13879	-3.97168	1.55429	0.212503	0.441304
WBGene00015533	-2.13848	-3.77435	1.58952	0.207394	0.434286
WBGene00008959	2.13796	1.89028	10.1686	0.0014285	0.011532
WBGene00196263	-2.13759	-3.87755	1.5973	0.206286	0.432494
WBGene00044267	-2.13503	-3.98997	1.59128	0.207143	0.433925
WBGene00009836	-2.13442	-3.16343	3.14152	0.0763225	0.236442
WBGene00022480	-2.13414	-4.06258	1.77623	0.182613	0.402434
WBGene00202402	-2.13414	-4.06258	1.77623	0.182613	0.402434
WBGene00166839	-2.13383	-3.87788	1.62858	0.2019	0.425843
WBGene00013369	-2.13378	-4.03893	1.77667	0.182559	0.40238
WBGene00045682	-2.13345	-3.94834	1.63157	0.201486	0.425198
WBGene00012305	-2.13341	-4.0142	1.77712	0.182503	0.402321
WBGene00005084	-2.13339	-4.01319	1.77714	0.182501	0.402321
WBGene00196998	-2.13338	-4.01221	1.77716	0.182499	0.402321
WBGene00022261	2.133	3.58827	71.2612	3.13e-17	4.51e-15
WBGene00202017	-2.13272	-3.93983	1.6373	0.200696	0.423857
WBGene00011431	2.13211	1.4258	16.4306	5.05e-05	0.000770905
WBGene00019306	-2.13117	-2.08476	23.211	1.45e-06	3.76e-05
WBGene00045171	-2.13007	-3.45782	1.7811	0.182015	0.401638
WBGene00006418	2.12985	2.69612	27.455	1.61e-07	5.4e-06
WBGene00201678	-2.12909	-3.87543	1.64368	0.199821	0.422696
WBGene00019499	2.12884	-1.22469	19.3449	1.09e-05	0.000210937
WBGene00023066	2.12832	-3.57893	3.1259	0.0770572	0.238026
WBGene00005195	-2.12823	-3.69834	1.65073	0.19886	0.421639
WBGene00021091	-2.12727	-3.78597	1.65847	0.19781	0.420292
WBGene00021987	-2.12706	-3.87751	1.66014	0.197585	0.42001
WBGene00220033	-2.12662	-3.85798	1.79891	0.179844	0.399484
WBGene00195363	2.12343	-2.30665	11.8501	0.000576571	0.00554201
WBGene00013944	-2.12295	-3.94642	1.70606	0.191498	0.41126
WBGene00017183	2.12233	-2.67869	5.72782	0.0166982	0.0781258
WBGene00198328	-2.12198	-3.90171	1.6984	0.192497	0.412558
WBGene00008357	-2.12038	-1.52459	14.535	0.000137581	0.00173721
WBGene00008942	-2.12036	-3.79637	1.70989	0.190999	0.410558
WBGene00196409	-2.1203	-3.77308	1.72259	0.189361	0.408265
WBGene00001178	2.11655	6.32934	257.955	4.79e-58	4.1e-55
WBGene00001104	2.11646	-3.09325	5.50595	0.0189519	0.0856686
WBGene00004848	-2.11619	-3.94197	1.45009	0.228514	0.46489
WBGene00014862	-2.11614	-3.90006	1.45353	0.227962	0.464216
WBGene00044567	-2.11581	-2.64937	8.68256	0.0032127	0.0218124
WBGene00044945	-2.11558	-3.94249	1.49181	0.221936	0.455139
WBGene00005480	-2.11502	-3.85958	1.80074	0.179624	0.399252
WBGene00022097	-2.11442	-4.0633	1.75645	0.185068	0.404555
WBGene00005749	-2.11442	-4.0633	1.75645	0.185068	0.404555
WBGene00198169	-2.11442	-4.0633	1.75645	0.185068	0.404555
WBGene00198706	-2.11442	-4.0633	1.75645	0.185068	0.404555
WBGene00200179	-2.11442	-4.0633	1.75645	0.185068	0.404555
WBGene00199391	-2.11441	-3.793	1.74911	0.185988	0.404838
WBGene00023288	-2.1143	-4.03979	1.75711	0.184985	0.404555
WBGene00019637	-2.1143	-4.03978	1.75711	0.184985	0.404555
WBGene00011750	-2.1143	-4.03978	1.75711	0.184985	0.404555
WBGene00168908	-2.11429	-4.03966	1.75712	0.184984	0.404555
WBGene00046365	-2.11429	-4.03966	1.75712	0.184984	0.404555
WBGene00020623	-2.11429	-4.03966	1.75712	0.184984	0.404555
WBGene00195907	-2.11429	-4.0386	1.75715	0.184981	0.404555
WBGene00198051	-2.11429	-4.0386	1.75715	0.184981	0.404555
WBGene00046859	-2.11429	-4.03839	1.75715	0.18498	0.404555
WBGene00219573	-2.11429	-4.03809	1.75716	0.184979	0.404555
WBGene00170335	-2.11429	-4.03785	1.75717	0.184978	0.404555
WBGene00198566	-2.11427	-3.98977	1.56214	0.211352	0.439739
WBGene00011387	-2.11418	-4.01667	1.75776	0.184904	0.404555
WBGene00015836	-2.11417	-4.01643	1.75777	0.184903	0.404555
WBGene00202081	-2.11417	-4.01569	1.75779	0.1849	0.404555
WBGene00219930	-2.11417	-4.01549	1.7578	0.184899	0.404555
WBGene00199867	-2.11417	-4.01544	1.7578	0.184899	0.404555
WBGene00195659	-2.11417	-4.01479	1.75782	0.184897	0.404555
WBGene00017917	-2.11417	-4.01474	1.75782	0.184897	0.404555
WBGene00196995	-2.11416	-4.01288	1.75787	0.18489	0.404555
WBGene00173303	-2.11382	-3.90081	1.58203	0.208469	0.435803
WBGene00198182	-2.1136	-3.90018	1.80158	0.179522	0.39913
WBGene00049863	-2.1134	-4.06334	1.75542	0.185197	0.404649
WBGene00046135	-2.1134	-4.06334	1.75542	0.185197	0.404649
WBGene00198139	-2.11329	-4.03996	1.75609	0.185113	0.404555
WBGene00199258	-2.11328	-4.03882	1.75612	0.185109	0.404555
WBGene00202266	-2.11328	-4.03857	1.75613	0.185108	0.404555
WBGene00196669	-2.11328	-4.03851	1.75613	0.185108	0.404555
WBGene00165540	-2.11328	-4.03793	1.75615	0.185105	0.404555
WBGene00016775	-2.11328	-4.03787	1.75615	0.185105	0.404555
WBGene00046148	-2.11328	-4.03777	1.75615	0.185105	0.404555
WBGene00006209	-2.11326	-2.84113	6.32239	0.0119223	0.0610157
WBGene00019879	-2.11317	-4.01554	1.75679	0.185025	0.404555
WBGene00200931	-2.11317	-4.01554	1.75679	0.185025	0.404555
WBGene00046635	-2.11317	-4.01547	1.75679	0.185025	0.404555
WBGene00006282	-2.11317	-4.01482	1.75681	0.185023	0.404555
WBGene00000701	-2.11316	-4.01292	1.75687	0.185016	0.404555
WBGene00220121	-2.1127	-3.82932	1.62538	0.202344	0.426516
WBGene00005560	2.11255	-3.15703	8.15767	0.00428793	0.0272415
WBGene00022701	-2.11237	-3.7938	1.76742	0.183701	0.403986
WBGene00013467	-2.11197	-3.92662	1.76954	0.183438	0.403668
WBGene00196207	-2.11189	-3.77437	1.76999	0.183384	0.403613
WBGene00023456	-2.11184	-3.94674	1.76483	0.184023	0.404305
WBGene00201822	-2.11133	-3.96638	1.55487	0.212418	0.441194
WBGene00007992	2.11125	0.701393	17.5062	2.86e-05	0.000483019
WBGene00005283	-2.111	-3.92274	1.80308	0.17934	0.398882
WBGene00195007	-2.11053	-3.87774	1.69028	0.193565	0.413745
WBGene00001968	-2.11025	-3.96861	1.69741	0.192627	0.412643
WBGene00200593	-2.1102	-3.61004	1.62253	0.202739	0.426955
WBGene00018938	-2.10996	-3.92188	1.7045	0.191701	0.411625
WBGene00014301	-2.10989	-3.65352	1.63823	0.200568	0.423719
WBGene00009153	2.10982	-2.91023	13.0436	0.00030433	0.00332577
WBGene00172169	-2.10955	-3.96772	1.654	0.198415	0.420989
WBGene00201679	-2.10935	-3.92263	1.80515	0.179091	0.398566
WBGene00020123	-2.10933	-3.83346	1.7831	0.181769	0.401404
WBGene00201294	-2.10907	-3.15932	4.72123	0.0297924	0.120592
WBGene00020666	2.10893	-3.51106	8.44057	0.00366941	0.0241525
WBGene00045089	-2.10857	-3.63493	1.69323	0.193175	0.413268
WBGene00018815	-2.10856	-3.85714	1.78399	0.18166	0.401404
WBGene00013305	-2.10837	-3.94633	1.70054	0.192217	0.412411
WBGene00007204	-2.10831	-3.65716	1.80332	0.179311	0.39885
WBGene00016340	-2.10825	3.65097	27.543	1.54e-07	5.18e-06
WBGene00195498	-2.1082	-3.96926	1.74313	0.186743	0.405818
WBGene00249812	-2.10787	-3.90022	1.78787	0.181185	0.400898
WBGene00165558	-2.10787	-3.71562	1.80372	0.179264	0.398783
WBGene00195708	-2.10784	-4.06354	1.75007	0.185867	0.404792
WBGene00045309	-2.10784	-4.06354	1.75007	0.185867	0.404792
WBGene00046009	-2.10784	-4.06354	1.75007	0.185867	0.404792
WBGene00196898	-2.10784	-4.06354	1.75007	0.185867	0.404792
WBGene00023358	-2.10781	-4.0399	1.75082	0.185773	0.404792
WBGene00015593	-2.1078	-4.03871	1.75086	0.185769	0.404792
WBGene00168304	-2.1078	-4.03816	1.75088	0.185767	0.404792
WBGene00196988	-2.10777	-4.01706	1.75154	0.185683	0.404792
WBGene00023439	-2.10777	-4.01691	1.75154	0.185683	0.404792
WBGene00046193	-2.10777	-4.01568	1.75158	0.185678	0.404792
WBGene00016851	-2.10777	-4.0156	1.75159	0.185678	0.404792
WBGene00199897	-2.10777	-4.01553	1.75159	0.185677	0.404792
WBGene00198650	-2.10776	-4.015	1.7516	0.185675	0.404792
WBGene00020603	-2.10776	-4.01407	1.75163	0.185672	0.404792
WBGene00010853	-2.10776	-4.0137	1.75164	0.18567	0.404792
WBGene00023383	-2.10776	-4.01306	1.75167	0.185668	0.404792
WBGene00020228	-2.10776	-4.0128	1.75167	0.185667	0.404792
WBGene00169831	-2.10749	-3.94562	1.75675	0.185031	0.404555
WBGene00045099	-2.10725	-3.94433	1.73681	0.187543	0.406911
WBGene00005694	-2.10695	-3.98787	1.7666	0.183804	0.404018
WBGene00000427	-2.1069	-3.92144	1.74694	0.186262	0.405192
WBGene00195801	-2.10689	-3.94081	1.74725	0.186223	0.405187
WBGene00198298	-2.10688	-3.80954	1.76782	0.183652	0.403941
WBGene00200898	-2.10682	-4.06358	1.74905	0.185996	0.404838
WBGene00015721	-2.10682	-4.06358	1.74905	0.185996	0.404838
WBGene00202136	-2.1068	-4.04005	1.74981	0.185901	0.404792
WBGene00195436	-2.1068	-4.03888	1.74984	0.185896	0.404792
WBGene00197142	-2.1068	-4.03881	1.74985	0.185896	0.404792
WBGene00014646	-2.1068	-4.03875	1.74985	0.185896	0.404792
WBGene00166878	-2.1068	-4.03821	1.74987	0.185894	0.404792
WBGene00198726	-2.10677	-4.01697	1.75054	0.185809	0.404792
WBGene00195795	-2.10677	-4.01697	1.75054	0.185809	0.404792
WBGene00171617	-2.10677	-4.01555	1.75059	0.185803	0.404792
WBGene00174571	-2.10677	-4.01511	1.7506	0.185801	0.404792
WBGene00006488	-2.10677	-4.01508	1.7506	0.185801	0.404792
WBGene00201503	-2.10677	-4.01494	1.75061	0.1858	0.404792
WBGene00168741	-2.10677	-4.01391	1.75064	0.185796	0.404792
WBGene00005244	-2.10677	-4.01314	1.75066	0.185793	0.404792
WBGene00165122	-2.10677	-4.01306	1.75067	0.185793	0.404792
WBGene00005308	-2.10677	-4.01244	1.75069	0.18579	0.404792
WBGene00017109	-2.10668	-3.43949	1.75312	0.185486	0.404792
WBGene00196770	-2.10662	-3.94695	1.75465	0.185294	0.404696
WBGene00077652	-2.10652	-3.4365	1.79542	0.180267	0.40004
WBGene00171419	-2.10648	-3.96837	1.75852	0.184809	0.404555
WBGene00014794	-2.10641	-3.85755	1.796	0.180197	0.399975
WBGene00198210	-2.1062	-3.86135	1.79841	0.179905	0.399521
WBGene00011925	2.10596	-1.75165	18.062	2.14e-05	0.000378863
WBGene00020619	-2.10587	-1.12243	16.6878	4.41e-05	0.000690448
WBGene00199935	-2.10563	-3.83224	1.80109	0.17958	0.399222
WBGene00009248	-2.1056	-3.69092	1.78058	0.182078	0.401708
WBGene00005807	-2.10548	-3.92153	1.78348	0.181723	0.401404
WBGene00195616	-2.10546	-3.87605	1.784	0.181659	0.401404
WBGene00201965	-2.10541	-3.94645	1.80213	0.179455	0.39904
WBGene00049662	-2.10512	-3.87606	1.79661	0.180122	0.399899
WBGene00018190	-2.10511	-3.87943	1.80648	0.178931	0.398566
WBGene00170508	-2.10505	-3.98993	1.80636	0.178945	0.398566
WBGene00201031	-2.10505	-3.98852	1.80636	0.178945	0.398566
WBGene00196025	-2.10505	-3.98834	1.80636	0.178945	0.398566
WBGene00197502	-2.10504	-3.96844	1.80637	0.178945	0.398566
WBGene00013616	-2.10504	-3.96742	1.80637	0.178945	0.398566
WBGene00197423	-2.10504	-3.96579	1.80637	0.178945	0.398566
WBGene00008329	-2.10504	-3.96523	1.80637	0.178945	0.398566
WBGene00016254	-2.10504	-3.94345	1.80637	0.178944	0.398566
WBGene00198209	-2.10503	-3.923	1.80637	0.178944	0.398566
WBGene00236798	-2.10502	-3.9023	1.80638	0.178943	0.398566
WBGene00015724	-2.10502	-3.89559	1.80638	0.178943	0.398566
WBGene00201286	-2.10501	-3.87412	1.80638	0.178943	0.398566
WBGene00206478	-2.10499	-3.81098	1.8064	0.178941	0.398566
WBGene00219572	-2.10498	-3.77486	1.8064	0.17894	0.398566
WBGene00201396	-2.10497	-3.74784	1.80641	0.17894	0.398566
WBGene00206490	-2.10494	-3.92121	1.79935	0.179791	0.399431
WBGene00200196	-2.10487	-3.7244	1.80632	0.17895	0.398566
WBGene00020271	-2.1046	-3.99009	1.80591	0.179	0.398566
WBGene00050653	-2.1046	-3.98922	1.80591	0.179	0.398566
WBGene00045968	-2.1046	-3.98807	1.80591	0.179	0.398566
WBGene00045513	-2.1046	-3.9688	1.80592	0.178999	0.398566
WBGene00005679	-2.1046	-3.96815	1.80592	0.178999	0.398566
WBGene00197517	-2.1046	-3.96796	1.80592	0.178999	0.398566
WBGene00000700	-2.1046	-3.96744	1.80592	0.178999	0.398566
WBGene00005667	-2.1046	-3.94778	1.80593	0.178997	0.398566
WBGene00017224	-2.1046	-3.94547	1.80593	0.178997	0.398566
WBGene00196303	-2.1046	-3.94182	1.80593	0.178997	0.398566
WBGene00023449	-2.1046	-3.90151	1.80595	0.178995	0.398566
WBGene00049034	-2.10459	-3.87957	1.80596	0.178994	0.398566
WBGene00173926	-2.10459	-3.87739	1.80596	0.178994	0.398566
WBGene00167452	-2.10459	-3.99055	1.80589	0.179002	0.398566
WBGene00010932	-2.10459	-3.99026	1.80589	0.179002	0.398566
WBGene00201343	-2.10459	-3.98923	1.80589	0.179002	0.398566
WBGene00199836	-2.10458	-3.96858	1.8059	0.179001	0.398566
WBGene00048876	-2.10458	-3.96775	1.8059	0.179001	0.398566
WBGene00014650	-2.10458	-3.96707	1.8059	0.179001	0.398566
WBGene00008397	-2.10458	-3.94863	1.80591	0.179	0.398566
WBGene00165302	-2.10458	-3.94625	1.80591	0.178999	0.398566
WBGene00200927	-2.10458	-3.94507	1.80591	0.178999	0.398566
WBGene00202458	-2.10458	-3.94037	1.80591	0.178999	0.398566
WBGene00195404	-2.10458	-3.92401	1.80592	0.178998	0.398566
WBGene00198201	-2.10458	-3.92089	1.80592	0.178998	0.398566
WBGene00199319	-2.10458	-3.9205	1.80592	0.178998	0.398566
WBGene00014827	-2.10458	-3.90089	1.80593	0.178997	0.398566
WBGene00219740	-2.10458	-3.70843	1.80603	0.178985	0.398566
WBGene00199648	-2.10457	-3.83618	1.80596	0.178993	0.398566
WBGene00022808	-2.10457	-3.8332	1.80596	0.178993	0.398566
WBGene00044458	-2.10457	-3.64162	1.80606	0.178981	0.398566
WBGene00170806	-2.10457	-3.7735	1.80599	0.17899	0.398566
WBGene00195757	2.10456	-3.29883	8.09774	0.00443204	0.0279518
WBGene00005130	-2.10455	-3.58436	1.80607	0.17898	0.398566
WBGene00201625	-2.10455	-3.58025	1.80607	0.17898	0.398566
WBGene00014953	-2.1045	-3.99135	1.8058	0.179013	0.398566
WBGene00197100	-2.1045	-3.98912	1.8058	0.179013	0.398566
WBGene00010104	-2.1045	-3.97188	1.80581	0.179012	0.398566
WBGene00201154	-2.1045	-3.96999	1.80581	0.179011	0.398566
WBGene00044119	-2.1045	-3.94579	1.80583	0.17901	0.398566
WBGene00005302	-2.1045	-3.94309	1.80583	0.17901	0.398566
WBGene00005046	-2.1045	-3.92112	1.80584	0.179008	0.398566
WBGene00020440	-2.10449	-3.89674	1.80585	0.179007	0.398566
WBGene00044955	-2.10449	-3.87974	1.80586	0.179006	0.398566
WBGene00019709	-2.10449	-3.85368	1.80587	0.179004	0.398566
WBGene00219214	-2.10449	-3.85214	1.80587	0.179004	0.398566
WBGene00197900	-2.10449	-3.83305	1.80588	0.179003	0.398566
WBGene00200700	-2.10449	-3.81524	1.80589	0.179002	0.398566
WBGene00020409	-2.10449	-3.73052	1.80593	0.178997	0.398566
WBGene00005575	-2.10449	-3.69201	1.80595	0.178995	0.398566
WBGene00005887	-2.10449	-3.63276	1.80598	0.178991	0.398566
WBGene00050310	-2.10448	-3.99327	1.80578	0.179015	0.398566
WBGene00014890	-2.10448	-3.99199	1.80578	0.179015	0.398566
WBGene00023508	-2.10448	-3.99032	1.80578	0.179015	0.398566
WBGene00198216	-2.10448	-3.98922	1.80578	0.179015	0.398566
WBGene00200667	-2.10448	-3.96755	1.8058	0.179013	0.398566
WBGene00006222	-2.10448	-3.94612	1.80581	0.179012	0.398566
WBGene00200415	-2.10448	-3.92363	1.80582	0.179011	0.398566
WBGene00169234	-2.10448	-3.92209	1.80582	0.179011	0.398566
WBGene00170721	-2.10448	-3.91995	1.80582	0.17901	0.398566
WBGene00046773	-2.10448	-3.90031	1.80583	0.179009	0.398566
WBGene00016347	-2.10448	-3.87861	1.80584	0.179008	0.398566
WBGene00018447	-2.10448	-3.81871	1.80587	0.179004	0.398566
WBGene00023248	-2.10448	-3.81729	1.80587	0.179004	0.398566
WBGene00020974	-2.10447	-3.7911	1.80589	0.179002	0.398566
WBGene00077434	-2.10447	-3.69786	1.80593	0.178997	0.398566
WBGene00021384	-2.10411	-3.69297	1.80558	0.17904	0.398566
WBGene00200154	-2.10411	-3.58355	1.80562	0.179034	0.398566
WBGene00045408	-2.1041	-3.69735	1.80556	0.179042	0.398566
WBGene00255543	-2.10409	-3.73085	1.80553	0.179045	0.398566
WBGene00165768	-2.10409	-3.7531	1.80552	0.179047	0.398566
WBGene00199691	-2.10408	-3.76861	1.8055	0.179048	0.398566
WBGene00018180	-2.10408	-3.85983	1.80545	0.179055	0.398566
WBGene00017230	-2.10408	-3.79723	1.80548	0.179051	0.398566
WBGene00005846	-2.10407	-3.88225	1.80543	0.179057	0.398566
WBGene00198647	-2.10407	-3.81186	1.80547	0.179052	0.398566
WBGene00196295	-2.10407	-3.81524	1.80547	0.179053	0.398566
WBGene00006262	-2.10407	-3.83367	1.80545	0.179054	0.398566
WBGene00249825	-2.10406	-3.92346	1.8054	0.179061	0.398566
WBGene00023467	-2.10406	-3.86025	1.80543	0.179057	0.398566
WBGene00006260	-2.10406	-3.81047	1.80546	0.179054	0.398566
WBGene00007158	-2.10405	-3.89997	1.8054	0.179061	0.398566
WBGene00199097	-2.10405	-3.90066	1.8054	0.179061	0.398566
WBGene00005119	-2.10405	-3.9015	1.8054	0.179061	0.398566
WBGene00200009	-2.10405	-3.90501	1.8054	0.179061	0.398566
WBGene00010618	-2.10405	-3.994	1.80535	0.179067	0.398566
WBGene00007359	-2.10405	-3.91957	1.80539	0.179062	0.398566
WBGene00202497	-2.10405	-3.92802	1.80538	0.179063	0.398566
WBGene00199899	-2.10404	-3.94546	1.80537	0.179065	0.398566
WBGene00008818	-2.10404	-3.94612	1.80537	0.179065	0.398566
WBGene00022940	-2.10404	-3.94678	1.80537	0.179065	0.398566
WBGene00006267	-2.10404	-3.94898	1.80536	0.179065	0.398566
WBGene00005312	-2.10404	-3.9492	1.80536	0.179065	0.398566
WBGene00194868	-2.10404	-3.96566	1.80535	0.179067	0.398566
WBGene00200293	-2.10404	-3.96633	1.80535	0.179067	0.398566
WBGene00005306	-2.10404	-3.96752	1.80535	0.179067	0.398566
WBGene00202468	-2.10404	-3.96754	1.80535	0.179067	0.398566
WBGene00174484	-2.10404	-3.96812	1.80535	0.179067	0.398566
WBGene00044563	-2.10404	-3.96978	1.80535	0.179067	0.398566
WBGene00173509	-2.10404	-3.97184	1.80535	0.179068	0.398566
WBGene00189969	-2.10403	-3.99061	1.80533	0.179069	0.398566
WBGene00021139	-2.10403	-3.99115	1.80533	0.179069	0.398566
WBGene00198847	-2.10403	-3.99119	1.80533	0.179069	0.398566
WBGene00009175	-2.10403	-3.99134	1.80533	0.179069	0.398566
WBGene00009603	-2.10403	-3.99145	1.80533	0.179069	0.398566
WBGene00194867	-2.10403	-3.99203	1.80533	0.179069	0.398566
WBGene00023406	-2.10403	-3.9921	1.80533	0.179069	0.398566
WBGene00220244	-2.10403	-3.99343	1.80533	0.17907	0.398566
WBGene00219626	-2.10403	-3.99506	1.80533	0.17907	0.398566
WBGene00005660	-2.10402	-3.94978	1.80535	0.179068	0.398566
WBGene00077561	-2.10401	-3.99414	1.80531	0.179072	0.398566
WBGene00000133	-2.10341	1.92261	8.41098	0.00372961	0.0244605
WBGene00010261	-2.10229	-3.79595	1.79947	0.179777	0.399431
WBGene00017593	2.10189	-3.05494	7.21043	0.00724812	0.0413542
WBGene00005913	-2.10169	-3.79573	1.79744	0.180022	0.399748
WBGene00001076	2.10087	3.29855	77.6278	1.24e-18	2.02e-16
WBGene00015448	-2.10022	-2.61936	7.92264	0.004882	0.0302358
WBGene00044470	-2.10017	-3.85949	1.79231	0.180645	0.400548
WBGene00006113	-2.09825	-3.7743	1.78573	0.181448	0.401352
WBGene00006076	-2.09616	-3.92485	1.77849	0.182334	0.402143
WBGene00015252	2.09505	-3.82724	4.80327	0.0284057	0.116061
WBGene00015369	-2.09385	5.81081	64.8933	7.91e-16	1e-13
WBGene00005089	-2.09384	-3.50126	1.77154	0.183192	0.403352
WBGene00046257	-2.09316	-3.83373	1.76803	0.183626	0.403941
WBGene00020354	2.09258	-3.6958	4.94075	0.0262307	0.109389
WBGene00009169	-2.09229	-3.70064	1.76626	0.183845	0.404075
WBGene00170879	-2.09169	-3.68414	1.76285	0.184269	0.404555
WBGene00199652	2.09162	-3.61254	4.90759	0.0267389	0.110956
WBGene00018933	2.09151	-3.2459	4.09973	0.04289	0.158236
WBGene00201871	-2.09146	-3.97027	1.76203	0.184372	0.404555
WBGene00021189	2.09144	-3.12991	7.36156	0.0066633	0.0386785
WBGene00010528	2.09111	-2.47105	16.3785	5.19e-05	0.000789002
WBGene00020869	-2.09083	4.49633	142.72	6.77e-33	2.38e-30
WBGene00008758	2.08925	-3.57624	4.00719	0.0453066	0.163795
WBGene00012091	2.0871	-3.42751	3.22448	0.0725449	0.227873
WBGene00201646	-2.08666	-2.97448	1.74486	0.186524	0.405567
WBGene00005345	-2.08584	-3.73509	1.74189	0.186899	0.405964
WBGene00195158	-2.08505	-1.81629	17.8837	2.35e-05	0.000409179
WBGene00045416	2.08391	1.58535	21.596	3.37e-06	7.71e-05
WBGene00173415	-2.08279	-3.79052	1.7331	0.188016	0.40771
WBGene00005275	-2.08245	-4.0143	1.7268	0.18882	0.408179
WBGene00194813	-2.08244	-4.01518	1.72676	0.188825	0.408179
WBGene00045121	-2.08244	-4.01531	1.72675	0.188826	0.408179
WBGene00196765	-2.08243	-4.01611	1.72672	0.188831	0.408179
WBGene00049470	-2.08242	-4.01702	1.72668	0.188836	0.408179
WBGene00195644	-2.08241	-4.01763	1.72665	0.188839	0.408179
WBGene00077565	-2.08241	-4.01802	1.72663	0.188841	0.408179
WBGene00198398	-2.08216	-4.03981	1.72568	0.188964	0.408179
WBGene00023267	-2.08216	-4.03999	1.72567	0.188965	0.408179
WBGene00047572	-2.08214	-4.04113	1.72562	0.188971	0.408179
WBGene00219762	-2.08187	-4.06451	1.72459	0.189103	0.408179
WBGene00170703	-2.08187	-4.06451	1.72459	0.189103	0.408179
WBGene00006079	-2.08187	-4.06451	1.72459	0.189103	0.408179
WBGene00197407	-2.08187	-4.06451	1.72459	0.189103	0.408179
WBGene00077719	-2.08147	-4.01393	1.72584	0.188943	0.408179
WBGene00171571	-2.08147	-4.01393	1.72584	0.188943	0.408179
WBGene00045150	-2.08147	-4.01427	1.72583	0.188945	0.408179
WBGene00195918	-2.08144	-4.01648	1.72573	0.188957	0.408179
WBGene00198411	-2.08144	-4.01673	1.72572	0.188959	0.408179
WBGene00013915	-2.08144	-4.01691	1.72571	0.18896	0.408179
WBGene00201246	-2.08143	-4.0178	1.72567	0.188965	0.408179
WBGene00200315	-2.08142	-4.0179	1.72567	0.188965	0.408179
WBGene00019502	-2.08142	-4.01791	1.72566	0.188965	0.408179
WBGene00017601	-2.08142	-4.01793	1.72566	0.188966	0.408179
WBGene00006273	-2.08142	-4.01806	1.72566	0.188966	0.408179
WBGene00011843	-2.08142	-4.01819	1.72565	0.188967	0.408179
WBGene00170870	-2.08117	-4.03898	1.72473	0.189085	0.408179
WBGene00172156	-2.08117	-4.03912	1.72473	0.189086	0.408179
WBGene00198904	-2.08117	-4.03914	1.72472	0.189086	0.408179
WBGene00014782	-2.08117	-4.03914	1.72472	0.189086	0.408179
WBGene00045111	-2.08115	-4.04091	1.72465	0.189096	0.408179
WBGene00077493	-2.08115	-4.04117	1.72463	0.189098	0.408179
WBGene00017684	-2.08087	-4.06455	1.72359	0.189231	0.408179
WBGene00019366	-2.08087	-4.06455	1.72359	0.189231	0.408179
WBGene00198035	-2.08087	-4.06455	1.72359	0.189231	0.408179
WBGene00200856	-2.08087	-4.06455	1.72359	0.189231	0.408179
WBGene00201547	-2.08049	-4.01423	1.72486	0.189069	0.408179
WBGene00198496	-2.08048	-4.01485	1.72483	0.189073	0.408179
WBGene00012287	-2.08046	-4.01671	1.72475	0.189083	0.408179
WBGene00173723	-2.08044	-4.01782	1.7247	0.18909	0.408179
WBGene00007259	-2.08044	-4.01795	1.72469	0.18909	0.408179
WBGene00166796	-2.08044	-4.0181	1.72468	0.189091	0.408179
WBGene00220072	-2.08017	-4.04007	1.7237	0.189218	0.408179
WBGene00167003	-2.08015	-4.04107	1.72365	0.189223	0.408179
WBGene00018940	-2.08015	-4.04121	1.72365	0.189224	0.408179
WBGene00005319	-2.07986	-4.06459	1.7226	0.189359	0.408265
WBGene00171683	-2.07986	-4.06459	1.7226	0.189359	0.408265
WBGene00045315	-2.07986	-4.06459	1.7226	0.189359	0.408265
WBGene00044201	2.07983	-3.5547	4.4298	0.0353166	0.136688
WBGene00010066	2.07958	0.264969	32.5447	1.16e-08	5.49e-07
WBGene00201203	-2.07797	-3.94373	1.71273	0.190631	0.410208
WBGene00044944	2.07795	-3.26728	4.34586	0.037099	0.141703
WBGene00011557	-2.07783	-1.74257	10.2529	0.00136468	0.0111185
WBGene00014142	-2.07774	-2.37733	9.17706	0.00245067	0.0174998
WBGene00019567	2.07759	-3.48486	4.46276	0.0346415	0.134627
WBGene00199053	-2.0775	-3.89783	1.71096	0.190861	0.410412
WBGene00219229	-2.07749	-3.8084	1.71092	0.190866	0.410412
WBGene00206464	2.07717	2.08937	23.7066	1.12e-06	3.01e-05
WBGene00017170	-2.07678	-2.66899	7.00435	0.00813119	0.0453539
WBGene00019933	2.07514	-3.33412	2.71714	0.099276	0.284933
WBGene00045242	2.07503	-1.94906	6.48415	0.010884	0.0570568
WBGene00003702	2.07473	1.78469	84.3055	4.24e-20	7.69e-18
WBGene00077615	-2.07469	-3.54679	1.70029	0.19225	0.412415
WBGene00044208	-2.07438	-3.77603	1.69533	0.1929	0.41284
WBGene00009903	-2.07197	1.87667	35.1653	3.03e-09	1.6e-07
WBGene00196777	-2.07036	-3.79098	1.68753	0.193926	0.414227
WBGene00009273	-2.0697	-3.21973	3.41281	0.0646922	0.210626
WBGene00045751	-2.06937	-3.99353	1.67962	0.194974	0.415946
WBGene00206481	-2.06884	-3.99346	1.67756	0.195249	0.416337
WBGene00005478	-2.0683	-3.94529	1.67542	0.195534	0.416765
WBGene00200129	-2.06673	-3.99342	1.67368	0.195767	0.417102
WBGene00016547	-2.06627	-3.14893	3.25946	0.0710124	0.224996
WBGene00048349	-2.06616	-3.83485	1.66692	0.196672	0.418525
WBGene00189957	-2.06309	-3.85913	1.65456	0.198339	0.42098
WBGene00020614	-2.06305	-2.12848	14.1655	0.000167408	0.00203408
WBGene00005680	-2.06303	-3.83789	1.64885	0.199116	0.421855
WBGene00005096	2.05879	-3.00426	9.08258	0.00258056	0.0182445
WBGene00196745	-2.05853	-3.87332	1.63585	0.200896	0.424084
WBGene00013698	2.05776	-2.15067	15.0168	0.00010656	0.00140854
WBGene00044464	-2.05587	-1.54194	15.0359	0.000105487	0.00139897
WBGene00019619	-2.05583	7.18534	176.57	2.72e-40	1.28e-37
WBGene00172103	-2.05492	-3.92086	1.62074	0.202989	0.42725
WBGene00008893	-2.05467	-3.92449	1.61969	0.203136	0.427461
WBGene00201757	-2.05409	-3.90362	1.61723	0.203479	0.428018
WBGene00200939	-2.0531	-3.99408	1.61955	0.203155	0.427468
WBGene00005590	-2.053	-3.88262	1.60542	0.205137	0.430778
WBGene00006150	-2.05226	-2.48368	9.45084	0.00211052	0.0155855
WBGene00005125	-2.05225	-3.98944	1.60208	0.205608	0.431403
WBGene00016056	2.05178	-0.499528	18.9473	1.34e-05	0.000253875
WBGene00194738	-2.05049	-1.04903	35.0261	3.25e-09	1.71e-07
WBGene00219284	-2.05034	-3.99051	1.60116	0.205738	0.431627
WBGene00006419	-2.05012	-3.94493	1.6002	0.205875	0.431784
WBGene00018057	-2.04999	-1.87884	14.8624	0.000115642	0.00150676
WBGene00011458	-2.04954	-3.92345	1.58988	0.207344	0.434214
WBGene00020539	-2.04883	-0.937527	22.3754	2.24e-06	5.48e-05
WBGene00005466	-2.0482	-3.77057	1.58379	0.208215	0.435572
WBGene00235387	-2.04755	0.290928	22.2369	2.41e-06	5.78e-05
WBGene00045363	-2.04606	-3.97201	1.59013	0.207307	0.43417
WBGene00012394	-2.04585	-3.81563	1.58146	0.20855	0.435872
WBGene00005423	-2.04528	-3.38511	3.10417	0.0780922	0.240265
WBGene00019044	2.04442	-1.97181	10.412	0.00125201	0.0103829
WBGene00005409	-2.04379	-3.88017	1.56336	0.211174	0.439478
WBGene00009896	-2.04211	2.85475	56.2435	6.4e-14	6.56e-12
WBGene00018663	-2.04139	-3.81442	1.55205	0.212834	0.441823
WBGene00016480	-2.0408	-3.99131	1.55872	0.211853	0.440321
WBGene00044366	2.04033	-3.15505	3.85564	0.049579	0.174137
WBGene00012630	-2.04	-3.96628	1.54537	0.21382	0.443173
WBGene00077759	-2.03943	-3.94699	1.54264	0.214226	0.443771
WBGene00219565	-2.03904	-2.93277	5.12485	0.0235856	0.101058
WBGene00009196	2.03841	-3.43233	3.69792	0.0544805	0.186799
WBGene00013607	-2.03824	-1.98144	10.1141	0.00147141	0.0118123
WBGene00045109	-2.03738	-3.9242	1.53272	0.215704	0.445855
WBGene00195732	2.03711	-3.59647	3.23118	0.0722486	0.227292
WBGene00199300	-2.03643	-3.92237	1.52811	0.216397	0.44678
WBGene00019309	-2.03604	-3.26245	4.90415	0.0267923	0.111094
WBGene00017532	2.03512	2.00934	10.8047	0.00101243	0.00874296
WBGene00195468	-2.03485	-3.94538	1.52029	0.217575	0.448098
WBGene00194821	2.03382	-3.25622	5.45881	0.0194699	0.0874612
WBGene00002026	-2.03311	5.52329	9.68386	0.00185894	0.0141436
WBGene00012511	-2.03293	-3.87587	1.53217	0.215787	0.445954
WBGene00007773	2.03281	1.80259	25.9719	3.46e-07	1.06e-05
WBGene00170577	-2.03271	-3.90003	1.53113	0.215943	0.446087
WBGene00197842	-2.03268	-3.89927	1.5095	0.219215	0.450864
WBGene00017021	2.0326	-2.97761	4.5936	0.0320916	0.127616
WBGene00044573	-2.03209	-2.99748	3.45421	0.0630908	0.20684
WBGene00202010	-2.032	-3.85872	1.52791	0.216426	0.446807
WBGene00077703	-2.0319	-3.4412	3.31707	0.0685639	0.219155
WBGene00017248	-2.03187	-3.75125	1.50544	0.219836	0.451769
WBGene00022096	-2.03182	-1.65788	7.24233	0.00712043	0.0408042
WBGene00015070	-2.0312	-3.34342	3.5937	0.057999	0.194526
WBGene00008647	-2.03049	0.74126	27.0154	2.02e-07	6.6e-06
WBGene00007097	-2.02922	2.73625	18.2307	1.96e-05	0.000351297
WBGene00045074	-2.0286	-3.17445	3.45425	0.0630895	0.20684
WBGene00016708	-2.02777	-3.96828	1.48448	0.223075	0.457018
WBGene00012423	2.02763	6.17138	229.889	6.3e-52	4.66e-49
WBGene00008782	2.02714	-2.73335	10.3093	0.00132363	0.0108292
WBGene00235287	-2.02711	-3.3254	3.64624	0.056196	0.191411
WBGene00020065	-2.02707	-3.1449	3.60015	0.0577742	0.194043
WBGene00194784	-2.02686	-3.37702	3.64504	0.0562365	0.191478
WBGene00206385	-2.02642	-3.32249	3.64373	0.0562808	0.191556
WBGene00005175	-2.02615	-3.53088	3.64155	0.0563545	0.191673
WBGene00044450	2.02397	-2.60704	6.1443	0.0131836	0.0657141
WBGene00014967	-2.02373	-3.99172	1.46332	0.226403	0.462003
WBGene00195631	-2.02296	-3.99329	1.48518	0.222966	0.456863
WBGene00195275	-2.02294	-3.92192	1.48506	0.222985	0.456868
WBGene00198246	-2.02278	-3.99129	1.45823	0.227211	0.463066
WBGene00047000	-2.02222	-3.94574	1.48158	0.223527	0.457841
WBGene00198368	-2.022	-3.81506	1.46789	0.225679	0.460836
WBGene00012593	2.02108	2.20646	25.6604	4.07e-07	1.23e-05
WBGene00015613	-2.02033	-3.96789	1.44501	0.22933	0.466031
WBGene00006229	2.01942	-3.28097	5.99613	0.0143373	0.0697872
WBGene00200702	2.0189	-3.48933	5.99049	0.0143832	0.0699548
WBGene00017805	-2.01785	-3.00443	3.17413	0.0748131	0.233179
WBGene00219971	-2.01782	-2.55807	8.87673	0.00288828	0.0199663
WBGene00198355	-2.0174	-3.67042	1.45771	0.227296	0.463204
WBGene00006191	-2.01725	-0.935093	20.4456	6.13e-06	0.000129288
WBGene00023302	-2.01722	-3.90299	1.45681	0.227438	0.463425
WBGene00006261	-2.01681	-3.35626	3.44372	0.0634926	0.207759
WBGene00021916	-2.01637	-3.87808	1.4232	0.232878	0.471491
WBGene00044286	-2.01536	-2.65356	6.26316	0.0123274	0.0624468
WBGene00019740	-2.01503	-3.13387	5.92428	0.0149337	0.071847
WBGene00195252	-2.01435	-3.95144	1.42775	0.232132	0.470433
WBGene00018801	-2.0141	-3.59614	2.81848	0.0931845	0.273177
WBGene00005289	-2.01387	-2.95045	5.52622	0.0187335	0.0848918
WBGene00018822	2.01359	-2.7907	4.08605	0.0432386	0.159308
WBGene00199509	-2.01321	-3.99105	1.43638	0.230726	0.468311
WBGene00200954	-2.01294	-3.96736	1.42014	0.233381	0.472231
WBGene00196480	-2.01259	-3.94332	1.43319	0.231244	0.469016
WBGene00077788	-2.00981	-3.87782	1.41863	0.233629	0.472663
WBGene00005252	-2.00957	-3.42212	3.47282	0.062385	0.205017
WBGene00022756	2.00779	-2.67775	5.7069	0.0168984	0.07884
WBGene00006198	-2.00518	-2.97973	5.32958	0.0209664	0.0924348
WBGene00009863	2.00444	-3.25101	4.47546	0.0343849	0.133819
WBGene00008596	-2.00322	2.25853	105.797	8.17e-25	1.88e-22
WBGene00007950	-2.00168	4.18576	106.382	6.08e-25	1.42e-22
WBGene00012900	1.99969	-1.14062	30.5803	3.2e-08	1.33e-06
WBGene00022225	-1.99744	-3.24236	3.24825	0.0714996	0.225938
WBGene00005124	-1.99458	-3.87619	1.33381	0.248128	0.493618
WBGene00023253	-1.99447	-3.9935	1.28971	0.256101	0.505166
WBGene00009827	-1.99435	-3.13579	4.89788	0.0268897	0.111379
WBGene00044212	1.99411	0.613761	37.7097	8.21e-10	4.86e-08
WBGene00044424	-1.99266	-3.99346	1.27755	0.258354	0.508261
WBGene00019208	-1.99256	0.530927	34.4619	4.35e-09	2.22e-07
WBGene00235341	-1.99186	-0.425699	41.5932	1.12e-10	7.79e-09
WBGene00005142	-1.99117	-3.2987	3.19413	0.073903	0.230973
WBGene00044582	-1.99113	-0.0257671	42.0756	8.78e-11	6.2e-09
WBGene00077640	-1.99095	-3.99444	1.26594	0.26053	0.511365
WBGene00020386	-1.99044	2.86126	34.935	3.41e-09	1.78e-07
WBGene00044589	-1.99025	-3.38054	3.4755	0.062284	0.204783
WBGene00014774	-1.9892	2.95072	126.991	1.87e-29	5.38e-27
WBGene00023314	-1.98914	-3.01336	5.02054	0.0250484	0.10559
WBGene00010446	1.98698	-1.22701	30.8859	2.74e-08	1.15e-06
WBGene00201883	-1.9848	-3.98927	1.22231	0.268908	0.52249
WBGene00021794	-1.98434	-2.23838	10.5502	0.00116172	0.00976427
WBGene00015597	1.98396	-0.718519	16.2713	5.49e-05	0.00082736
WBGene00016863	-1.98375	1.49969	18.2696	1.92e-05	0.000344865
WBGene00199835	-1.98367	-3.91984	1.21403	0.270535	0.52483
WBGene00007539	1.98366	-3.20945	6.35155	0.0117279	0.0603139
WBGene00198838	-1.98347	-3.9934	1.26543	0.260627	0.511518
WBGene00013056	-1.98301	-3.99333	1.2624	0.261198	0.511982
WBGene00017723	-1.98114	-2.72182	5.88313	0.0152866	0.0731338
WBGene00006954	-1.97831	3.76046	14.0388	0.000179076	0.00214726
WBGene00011671	-1.97798	-0.533621	13.6921	0.000215362	0.00250873
WBGene00005755	-1.97744	-3.55336	2.55253	0.110117	0.304861
WBGene00005337	-1.97694	-3.91964	1.16251	0.280945	0.538878
WBGene00196046	-1.97463	-3.65442	1.89115	0.169072	0.386954
WBGene00009751	1.9734	-3.20527	6.3714	0.0115974	0.0598002
WBGene00003219	1.97325	1.90187	44.8377	2.14e-11	1.66e-09
WBGene00019104	-1.97293	-1.89511	16.3245	5.34e-05	0.000808068
WBGene00196391	1.97265	-3.94156	1.77061	0.183307	0.403508
WBGene00202374	1.97256	-3.91835	1.77284	0.183031	0.403094
WBGene00009071	1.97234	-1.40449	28.7527	8.22e-08	3e-06
WBGene00019604	1.97224	-3.96502	1.78096	0.182031	0.401638
WBGene00006239	1.9722	-3.9658	1.78217	0.181884	0.401473
WBGene00008070	1.97145	-3.96665	1.80062	0.179638	0.399252
WBGene00017587	1.97106	-0.322393	20.5159	5.91e-06	0.0001253
WBGene00012916	1.97016	-3.94384	1.76465	0.184045	0.404321
WBGene00014981	1.96969	-3.96355	1.84201	0.174715	0.39568
WBGene00022312	1.96958	-3.94784	1.84454	0.17442	0.395282
WBGene00017899	1.96909	-3.87687	1.79898	0.179835	0.399484
WBGene00202000	1.96867	-3.92	1.86463	0.172091	0.391832
WBGene00171016	1.96825	-3.96627	1.82436	0.176795	0.398566
WBGene00196436	1.96813	-3.87988	1.87606	0.170782	0.389532
WBGene00008097	1.96791	2.15709	22.0091	2.71e-06	6.34e-05
WBGene00005693	1.96776	-3.92101	1.88374	0.16991	0.388156
WBGene00018186	1.9677	-3.98807	1.84034	0.174911	0.395979
WBGene00007369	1.96722	-3.85274	1.85409	0.173308	0.393556
WBGene00165057	1.96713	-3.9859	1.85647	0.173033	0.39319
WBGene00023201	1.96702	-3.79448	1.89904	0.168186	0.385765
WBGene00019470	1.96669	-3.84712	1.8684	0.171658	0.391041
WBGene00022642	-1.96659	6.99923	28.6931	8.48e-08	3.07e-06
WBGene00023169	1.96652	-3.962	1.87319	0.17111	0.390136
WBGene00201594	1.96629	-3.96257	1.91346	0.16658	0.383171
WBGene00050106	1.96594	-3.87319	1.88851	0.16937	0.387343
WBGene00195888	1.96592	-3.87723	1.88886	0.16933	0.387315
WBGene00200161	1.96588	-3.93986	1.8899	0.169213	0.387146
WBGene00049627	1.96578	-3.94144	1.92335	0.165488	0.381462
WBGene00005556	1.96575	-3.94198	1.89336	0.168823	0.386546
WBGene00014620	1.96574	-3.91893	1.92411	0.165404	0.381365
WBGene00022684	1.96546	-3.90119	1.90079	0.16799	0.385509
WBGene00167786	1.9654	-3.99054	1.93049	0.164705	0.380425
WBGene00195172	1.96522	-3.91722	1.93389	0.164333	0.379919
WBGene00197862	1.9647	-3.98701	1.91965	0.165896	0.382176
WBGene00017203	1.96468	-3.78847	1.92003	0.165853	0.382109
WBGene00200722	1.96453	-3.9179	1.92368	0.165451	0.38144
WBGene00008415	1.96432	5.87165	252.807	6.35e-57	5.11e-54
WBGene00005548	1.96411	-3.96384	1.93367	0.164358	0.379944
WBGene00196322	1.96363	-3.91815	1.94487	0.163141	0.378024
WBGene00199946	1.96355	-3.87733	1.94682	0.16293	0.3776
WBGene00010866	1.96353	-3.9434	1.96438	0.161046	0.374618
WBGene00020129	1.96341	-3.78894	1.94994	0.162594	0.377063
WBGene00044302	-1.96314	-2.05168	10.2503	0.00136664	0.0111279
WBGene00005930	1.96291	-3.87572	1.97506	0.159911	0.373356
WBGene00010106	1.96286	-3.96663	1.97603	0.15981	0.373356
WBGene00017182	1.9628	-3.96828	1.96367	0.161122	0.37471
WBGene00019927	1.96278	-3.81899	1.96417	0.161069	0.374618
WBGene00044145	1.96275	-3.92131	1.9779	0.159612	0.373356
WBGene00197411	1.96269	-4.08699	1.97879	0.159518	0.373356
WBGene00016306	1.96269	-4.08699	1.97879	0.159518	0.373356
WBGene00201348	1.96269	-4.08699	1.97879	0.159518	0.373356
WBGene00200126	1.96269	-4.08699	1.97879	0.159518	0.373356
WBGene00014639	1.96269	-4.08699	1.97879	0.159518	0.373356
WBGene00201945	1.96269	-4.08699	1.97879	0.159518	0.373356
WBGene00172377	1.96269	-4.08699	1.97879	0.159518	0.373356
WBGene00049487	1.96269	-4.08699	1.97879	0.159518	0.373356
WBGene00046321	1.96269	-4.08699	1.97879	0.159518	0.373356
WBGene00255586	1.96269	-4.08699	1.97879	0.159518	0.373356
[truncated: 25,376 more rows]

## Sheet: egl-9hif-1odIs131_v_WildType
	logFC	logCPM	LR	PValue	FDR
WBGene00001767	10.299	6.44688	1812.66	0	0
WBGene00010383	4.23874	6.9988	943.885	2.83e-207	2.58e-203
WBGene00007183	7.08594	5.17268	897.227	3.93e-197	2.69e-193
WBGene00010759	6.19849	9.27388	710.585	1.49e-156	8.17e-153
WBGene00003647	6.26446	6.96877	604.501	1.76e-133	8.02e-130
WBGene00012590	9.83123	4.40662	557.569	2.84e-123	1.11e-119
WBGene00001392	-3.16377	5.94967	556.81	4.15e-123	1.42e-119
WBGene00014206	5.61461	5.96399	504.797	8.59e-112	2.61e-108
WBGene00019963	5.70599	9.10239	453.173	1.47e-100	4.03e-97
WBGene00012323	5.25861	3.76944	451.8	2.93e-100	7.29e-97
WBGene00010878	2.59861	6.4696	447.547	2.47e-99	5.63e-96
WBGene00010931	3.50054	3.65282	405.216	4.03e-90	8.49e-87
WBGene00012434	2.41094	6.20191	399.445	7.27e-89	1.42e-85
WBGene00021043	3.14238	9.55774	389.128	1.28e-86	2.34e-83
WBGene00010879	2.36743	6.9524	386.427	4.96e-86	8.49e-83
WBGene00003473	6.3484	4.81729	372.353	5.75e-83	9.26e-80
WBGene00019563	-7.69437	2.89758	366.532	1.06e-81	1.62e-78
WBGene00007886	3.32312	3.88904	356.738	1.45e-79	2.08e-76
WBGene00012324	5.76074	8.31653	337.092	2.74e-75	3.75e-72
WBGene00015710	-5.23578	1.53904	322.961	3.28e-72	4.28e-69
WBGene00009177	3.53925	7.35557	301.662	1.43e-67	1.78e-64
WBGene00001178	2.3076	6.32934	296.466	1.94e-66	2.31e-63
WBGene00010124	3.33708	6.16085	292.759	1.25e-65	1.42e-62
WBGene00020242	5.72942	0.907381	289.034	8.07e-65	8.84e-62
WBGene00011244	-4.64359	2.29234	286.549	2.81e-64	2.96e-61
WBGene00001500	6.32007	7.49739	282.914	1.74e-63	1.76e-60
WBGene00012589	6.62285	5.11806	279.99	7.55e-63	7.38e-60
WBGene00001816	-2.29395	4.37237	260.987	1.05e-58	9.87e-56
WBGene00006886	-3.3128	2.94548	252.237	8.45e-57	7.71e-54
WBGene00015760	7.79256	2.25907	250.377	2.15e-56	1.9e-53
WBGene00018055	-4.76372	2.32022	249.674	3.06e-56	2.62e-53
WBGene00019449	7.24127	3.13988	248.569	5.33e-56	4.42e-53
WBGene00000749	4.42567	5.48523	247.403	9.56e-56	7.7e-53
WBGene00004025	2.89516	8.65099	241.211	2.14e-54	1.67e-51
WBGene00000654	7.85538	1.37324	233.081	1.27e-52	9.65e-50
WBGene00015758	6.17452	1.63214	232.626	1.59e-52	1.18e-49
WBGene00022261	4.50808	3.58827	232.578	1.63e-52	1.18e-49
WBGene00014046	4.93865	1.50405	227.891	1.72e-51	1.21e-48
WBGene00019619	-2.34278	7.18534	224.663	8.7e-51	5.95e-48
WBGene00001387	7.345	8.34814	221.83	3.61e-50	2.41e-47
WBGene00015762	7.27061	1.45002	218.422	2e-49	1.3e-46
WBGene00019961	5.18232	3.9928	216.78	4.56e-49	2.9e-46
WBGene00009042	2.28625	5.47703	208.005	3.74e-47	2.33e-44
WBGene00019962	2.66924	4.7584	203.645	3.34e-46	2.03e-43
WBGene00010382	5.17106	0.143012	200.644	1.51e-45	8.99e-43
WBGene00012604	4.05833	4.27965	199.736	2.38e-45	1.39e-42
WBGene00009708	-2.16551	4.61462	191.796	1.29e-43	7.35e-41
WBGene00020617	-3.14238	3.10936	189.446	4.2e-43	2.35e-40
WBGene00014091	-1.54122	5.34129	189.106	4.98e-43	2.73e-40
WBGene00004878	-3.47466	2.11269	188.683	6.16e-43	3.31e-40
WBGene00003610	2.61257	3.79288	187.206	1.29e-42	6.82e-40
WBGene00012603	7.87436	5.80633	185.372	3.26e-42	1.68e-39
WBGene00015757	7.32736	1.27962	184.69	4.59e-42	2.33e-39
WBGene00008492	2.18608	5.21319	183.523	8.24e-42	4.1e-39
WBGene00012538	3.63077	8.83928	182.384	1.46e-41	7.14e-39
WBGene00012587	7.5733	1.49942	182.246	1.57e-41	7.53e-39
WBGene00007653	1.62091	6.88334	181.681	2.08e-41	9.82e-39
WBGene00018986	2.50215	5.90946	179.401	6.55e-41	3.04e-38
WBGene00045410	2.25286	4.81197	171.886	2.87e-39	1.31e-36
WBGene00007875	3.04827	6.73941	166.169	5.08e-38	2.28e-35
WBGene00020616	-3.00169	2.84493	165.986	5.57e-38	2.46e-35
WBGene00049888	6.37153	-0.940674	165.229	8.15e-38	3.54e-35
WBGene00011708	-2.57553	2.99061	162.434	3.32e-37	1.42e-34
WBGene00017376	-3.37482	1.47899	162.324	3.51e-37	1.48e-34
WBGene00015761	9.44837	0.443559	159.333	1.58e-36	6.56e-34
WBGene00009215	-2.65371	4.99486	157.578	3.83e-36	1.56e-33
WBGene00010407	1.85886	4.3318	156.08	8.13e-36	3.27e-33
WBGene00010166	6.50539	3.71137	155.502	1.09e-35	4.32e-33
WBGene00019450	6.77216	4.16045	153.958	2.37e-35	9.25e-33
WBGene00018601	6.4341	0.8752	153.329	3.25e-35	1.25e-32
WBGene00001523	2.26671	4.88342	152.183	5.78e-35	2.2e-32
WBGene00020236	4.8753	1.36759	151.418	8.49e-35	3.19e-32
WBGene00016481	2.92418	2.85345	145.514	1.66e-33	6.13e-31
WBGene00008891	4.60074	0.323853	141.943	1e-32	3.65e-30
WBGene00022758	6.2677	0.981538	141.588	1.2e-32	4.31e-30
WBGene00011362	4.39079	2.83981	140.214	2.39e-32	8.5e-30
WBGene00011979	3.19102	4.00034	138.837	4.78e-32	1.68e-29
WBGene00016004	-3.04279	3.72269	138.689	5.15e-32	1.78e-29
WBGene00015933	2.06079	6.6216	137.109	1.14e-31	3.91e-29
WBGene00020155	-1.37341	6.29056	136.583	1.49e-31	5.03e-29
WBGene00007913	2.5237	3.86103	136.102	1.9e-31	6.33e-29
WBGene00006366	2.29592	5.69018	135.927	2.07e-31	6.83e-29
WBGene00009778	3.50077	0.932797	131.434	1.99e-30	6.48e-28
WBGene00009311	2.87804	3.06478	128.526	8.61e-30	2.77e-27
WBGene00003096	1.96375	7.4143	128.216	1.01e-29	3.21e-27
WBGene00012423	1.48895	6.17138	127.631	1.35e-29	4.25e-27
WBGene00011167	-5.90249	0.532162	127.439	1.49e-29	4.63e-27
WBGene00008415	1.35884	5.87165	124.561	6.35e-29	1.95e-26
WBGene00001764	2.54786	1.6368	124.008	8.39e-29	2.55e-26
WBGene00014030	3.10562	4.47219	123.116	1.32e-28	3.96e-26
WBGene00022757	5.88999	0.126039	122.653	1.66e-28	4.94e-26
WBGene00017864	1.49316	8.46594	121.576	2.86e-28	8.42e-26
WBGene00008583	3.9953	4.4363	121.475	3.01e-28	8.76e-26
WBGene00022816	2.65948	3.8208	120.415	5.13e-28	1.48e-25
WBGene00015878	-6.57374	0.133677	119.933	6.54e-28	1.87e-25
WBGene00006650	2.96313	7.39462	119.146	9.73e-28	2.75e-25
WBGene00022657	-4.72707	0.158438	116.302	4.08e-27	1.14e-24
WBGene00002827	2.40716	3.29884	114.772	8.83e-27	2.44e-24
WBGene00016362	-1.71429	3.58888	112.788	2.4e-26	6.57e-24
WBGene00016180	2.39648	2.40949	112.515	2.76e-26	7.47e-24
WBGene00010456	-1.755	6.41128	112.041	3.5e-26	9.39e-24
WBGene00008495	1.56252	4.91703	111.54	4.51e-26	1.2e-23
WBGene00001501	1.72159	9.14343	110.313	8.37e-26	2.2e-23
WBGene00005814	8.14901	-1.4251	108.903	1.7e-25	4.44e-23
WBGene00010128	2.0998	4.67537	108.782	1.81e-25	4.68e-23
WBGene00019021	3.01091	5.22924	107.36	3.71e-25	9.5e-23
WBGene00003652	2.20306	3.40264	107.315	3.8e-25	9.62e-23
WBGene00044212	5.88201	0.613761	105.779	8.24e-25	2.07e-22
WBGene00077757	-2.23191	3.30653	104.587	1.5e-24	3.74e-22
WBGene00220138	7.92676	-1.15091	103.797	2.24e-24	5.53e-22
WBGene00003551	2.28191	3.0579	102.672	3.96e-24	9.67e-22
WBGene00020054	-1.7066	3.02531	102.495	4.33e-24	1.05e-21
WBGene00009938	-1.7562	4.29724	101.664	6.58e-24	1.58e-21
WBGene00004994	7.89976	3.11046	101.273	8.01e-24	1.91e-21
WBGene00001479	1.61179	7.64962	100.042	1.49e-23	3.52e-21
WBGene00018701	1.33367	8.58553	99.586	1.88e-23	4.39e-21
WBGene00008584	2.28762	7.54842	99.2835	2.19e-23	5.08e-21
WBGene00017703	-2.10015	2.25903	98.9496	2.59e-23	5.96e-21
WBGene00016995	1.81562	7.27391	98.7981	2.8e-23	6.38e-21
WBGene00000399	2.89229	3.64878	98.0439	4.09e-23	9.26e-21
WBGene00001076	2.4386	3.29855	97.8526	4.51e-23	1.01e-20
WBGene00044339	-1.63994	4.19787	97.1812	6.33e-23	1.41e-20
WBGene00018062	-3.7297	0.711073	96.6226	8.39e-23	1.85e-20
WBGene00023417	1.53909	4.6345	96.2386	1.02e-22	2.23e-20
WBGene00018802	1.0716	6.57939	95.8103	1.26e-22	2.75e-20
WBGene00004728	1.19945	5.9957	94.0922	3.01e-22	6.49e-20
WBGene00000218	1.60491	10.3534	93.3888	4.3e-22	9.19e-20
WBGene00003530	1.50553	6.0346	92.6145	6.35e-22	1.35e-19
WBGene00009634	-1.38002	4.0622	92.2203	7.75e-22	1.63e-19
WBGene00012404	2.07649	3.68876	91.8069	9.56e-22	2e-19
WBGene00206464	4.72432	2.08937	91.4959	1.12e-21	2.31e-19
WBGene00009531	0.998731	6.07981	91.4913	1.12e-21	2.31e-19
WBGene00008964	2.39945	4.31006	91.2911	1.24e-21	2.53e-19
WBGene00010216	5.63863	-1.78284	90.9276	1.49e-21	3.02e-19
WBGene00022093	-1.38989	3.38974	90.7101	1.66e-21	3.35e-19
WBGene00008519	3.10415	3.46796	90.6531	1.71e-21	3.42e-19
WBGene00010745	-2.13854	3.72785	90.2978	2.05e-21	4.06e-19
WBGene00009431	2.01696	4.45365	89.9737	2.41e-21	4.75e-19
WBGene00008220	-1.61449	5.2072	89.9598	2.43e-21	4.75e-19
WBGene00016659	1.26517	5.67183	89.7924	2.65e-21	5.14e-19
WBGene00022641	-1.94197	2.75395	89.6405	2.86e-21	5.51e-19
WBGene00017660	2.85982	1.91852	89.4251	3.18e-21	6.1e-19
WBGene00015759	1.35313	6.97184	89.1669	3.63e-21	6.9e-19
WBGene00018971	3.6109	3.91868	89.0634	3.82e-21	7.22e-19
WBGene00015911	5.7408	-0.136753	88.5612	4.93e-21	9.24e-19
WBGene00010123	-2.32487	3.89689	87.8255	7.15e-21	1.33e-18
WBGene00006843	-1.72166	2.52563	87.275	9.44e-21	1.75e-18
WBGene00014000	1.69027	6.43957	86.8057	1.2e-20	2.2e-18
WBGene00009213	-2.82972	0.895181	86.7844	1.21e-20	2.21e-18
WBGene00008554	-1.40633	3.07102	86.1666	1.65e-20	3e-18
WBGene00019451	6.57644	-0.417407	85.7605	2.03e-20	3.66e-18
WBGene00012259	1.22421	4.38074	85.2957	2.57e-20	4.6e-18
WBGene00015052	1.22772	6.37962	85.0576	2.9e-20	5.15e-18
WBGene00012664	-1.89177	9.23174	84.8635	3.2e-20	5.65e-18
WBGene00011339	-2.26544	3.38195	84.7833	3.33e-20	5.84e-18
WBGene00235114	2.95863	0.0966127	84.6353	3.59e-20	6.26e-18
WBGene00008358	-2.10975	2.22148	84.4042	4.03e-20	6.99e-18
WBGene00013379	2.10358	7.01591	82.689	9.6e-20	1.65e-17
WBGene00021818	2.18306	5.11209	82.6351	9.87e-20	1.69e-17
WBGene00016052	3.70112	5.71657	82.4664	1.07e-19	1.82e-17
WBGene00017613	-1.08891	5.44171	82.4643	1.08e-19	1.82e-17
WBGene00020116	-1.14994	5.79048	82.1637	1.25e-19	2.1e-17
WBGene00012591	2.06923	5.24846	81.0321	2.22e-19	3.71e-17
WBGene00023489	-1.50269	3.11938	80.9587	2.3e-19	3.82e-17
WBGene00021875	-2.49546	1.96894	80.5282	2.87e-19	4.73e-17
WBGene00007836	4.09533	8.64787	79.8568	4.03e-19	6.6e-17
WBGene00020140	-1.35471	5.93553	79.3948	5.09e-19	8.29e-17
WBGene00019452	5.715	-0.549826	79.3397	5.23e-19	8.47e-17
WBGene00019105	-2.33991	3.31108	78.8816	6.59e-19	1.06e-16
WBGene00006193	-2.38893	1.91839	77.2919	1.47e-18	2.36e-16
WBGene00001706	8.10017	-1.16539	76.9391	1.76e-18	2.81e-16
WBGene00020618	-4.04368	0.126774	76.6127	2.08e-18	3.29e-16
WBGene00005117	7.78339	-1.20674	76.4768	2.23e-18	3.51e-16
WBGene00016437	2.60566	2.00554	76.4535	2.25e-18	3.53e-16
WBGene00015403	-1.3308	4.76731	75.8875	3e-18	4.67e-16
WBGene00017691	-1.53889	8.99796	75.5695	3.53e-18	5.46e-16
WBGene00015884	-5.4881	0.198203	75.3795	3.88e-18	5.97e-16
WBGene00014202	1.11024	7.5667	75.2899	4.06e-18	6.22e-16
WBGene00009995	-0.991177	5.62408	74.929	4.88e-18	7.42e-16
WBGene00012748	2.35901	0.365153	73.8526	8.42e-18	1.27e-15
WBGene00000023	-1.19599	4.82923	73.0341	1.27e-17	1.92e-15
WBGene00012149	1.66269	7.58017	72.5122	1.66e-17	2.48e-15
WBGene00003090	1.18008	8.74126	72.2451	1.9e-17	2.83e-15
WBGene00022455	1.2497	4.07005	72.0545	2.09e-17	3.1e-15
WBGene00020869	-1.47551	4.49633	71.5547	2.7e-17	3.97e-15
WBGene00015295	1.7183	5.50935	70.8792	3.8e-17	5.56e-15
WBGene00010485	-1.14614	6.38612	70.8542	3.85e-17	5.6e-15
WBGene00017019	-9.8666	2.99343	69.4424	7.87e-17	1.14e-14
WBGene00000491	1.6554	3.3093	69.2363	8.73e-17	1.26e-14
WBGene00077692	2.15352	2.78654	68.9647	1e-16	1.44e-14
WBGene00017154	2.84961	1.64505	68.9488	1.01e-16	1.44e-14
WBGene00013116	-1.7466	2.28042	68.8573	1.06e-16	1.5e-14
WBGene00010790	1.98948	6.63081	68.4924	1.27e-16	1.8e-14
WBGene00016502	3.33648	0.660848	67.5177	2.09e-16	2.92e-14
WBGene00009243	1.7664	5.46729	67.5173	2.09e-16	2.92e-14
WBGene00003091	1.88958	7.08565	67.3092	2.32e-16	3.23e-14
WBGene00009896	-2.24775	2.85475	66.9914	2.73e-16	3.77e-14
WBGene00006534	4.07353	-0.670452	66.9217	2.83e-16	3.89e-14
WBGene00009397	1.1857	4.50444	66.7629	3.06e-16	4.19e-14
WBGene00017057	-1.8445	1.80753	66.457	3.58e-16	4.87e-14
WBGene00017301	-1.16683	8.28401	66.207	4.06e-16	5.5e-14
WBGene00018286	1.50319	4.49565	65.5023	5.8e-16	7.83e-14
WBGene00017667	-1.59972	3.8376	65.4031	6.1e-16	8.19e-14
WBGene00000301	3.10812	-0.0622966	65.2895	6.47e-16	8.63e-14
WBGene00001158	2.75822	2.1724	64.9946	7.51e-16	9.98e-14
WBGene00018039	3.06469	1.19364	64.9508	7.68e-16	1.02e-13
WBGene00015171	2.16196	0.882178	64.729	8.59e-16	1.13e-13
WBGene00010835	2.22662	3.50199	64.1412	1.16e-15	1.52e-13
WBGene00010221	-1.09559	5.69072	63.8793	1.32e-15	1.72e-13
WBGene00009489	-1.29857	3.5714	63.435	1.66e-15	2.15e-13
WBGene00044807	-5.51352	-0.603982	63.4219	1.67e-15	2.15e-13
WBGene00009968	-1.27244	3.3459	62.8383	2.24e-15	2.88e-13
WBGene00010515	-2.48279	0.99246	62.7448	2.35e-15	3.01e-13
WBGene00021083	2.27826	2.17797	62.574	2.57e-15	3.27e-13
WBGene00043062	1.73232	3.73272	62.4432	2.74e-15	3.48e-13
WBGene00021731	3.73421	1.87306	62.0865	3.29e-15	4.15e-13
WBGene00013037	-1.41732	3.81005	61.9852	3.46e-15	4.35e-13
WBGene00015577	-1.98829	5.93466	61.8677	3.67e-15	4.59e-13
WBGene00008028	-2.46718	2.57753	61.6061	4.2e-15	5.22e-13
WBGene00007987	-1.00977	6.17084	61.3955	4.67e-15	5.78e-13
WBGene00044213	1.37531	2.38056	61.1786	5.21e-15	6.43e-13
WBGene00009416	-1.02986	4.91933	60.9807	5.76e-15	7.08e-13
WBGene00015298	1.86757	3.50868	60.9578	5.83e-15	7.13e-13
WBGene00007450	-2.09242	0.97959	60.3059	8.12e-15	9.85e-13
WBGene00020528	-1.89644	1.13454	60.3031	8.13e-15	9.85e-13
WBGene00016286	-1.17282	4.6908	60.1422	8.82e-15	1.06e-12
WBGene00022032	-1.14784	4.21901	59.9598	9.68e-15	1.16e-12
WBGene00020589	-1.32512	2.73236	59.6493	1.13e-14	1.36e-12
WBGene00044206	2.40133	2.54875	59.4664	1.24e-14	1.48e-12
WBGene00008277	2.59259	3.37966	59.4471	1.26e-14	1.49e-12
WBGene00018589	-1.46462	2.46313	59.2657	1.38e-14	1.63e-12
WBGene00017060	1.68647	2.7773	58.8189	1.73e-14	2.03e-12
WBGene00044200	1.94978	2.07618	58.7345	1.8e-14	2.11e-12
WBGene00009577	-1.05482	4.09251	58.7176	1.82e-14	2.12e-12
WBGene00044043	3.79377	1.73374	58.5502	1.98e-14	2.3e-12
WBGene00020516	-1.37236	5.74378	58.4796	2.05e-14	2.37e-12
WBGene00009640	-1.23643	3.89434	58.1661	2.41e-14	2.77e-12
WBGene00015897	-1.73669	2.47235	58.1273	2.46e-14	2.81e-12
WBGene00004020	-0.933264	6.22294	57.9804	2.65e-14	3.02e-12
WBGene00000402	3.11835	4.40251	57.9381	2.71e-14	3.07e-12
WBGene00174270	3.18351	-1.19505	57.5584	3.28e-14	3.71e-12
WBGene00007876	4.34465	-1.20485	57.2855	3.77e-14	4.25e-12
WBGene00012249	-1.3561	3.31308	57.2527	3.83e-14	4.28e-12
WBGene00019169	-1.20018	4.56558	57.2563	3.83e-14	4.28e-12
WBGene00013823	-1.38182	2.45433	56.7771	4.88e-14	5.43e-12
WBGene00013887	1.89982	2.24308	56.6244	5.28e-14	5.85e-12
WBGene00022570	3.93398	-1.6814	56.5828	5.39e-14	5.95e-12
WBGene00007688	-1.02313	5.11238	56.4899	5.65e-14	6.21e-12
WBGene00013158	-1.30838	4.89157	56.4476	5.77e-14	6.32e-12
WBGene00006588	-0.86697	7.5171	56.3897	5.94e-14	6.48e-12
WBGene00015516	-1.01534	5.76376	56.3299	6.13e-14	6.66e-12
WBGene00020938	-2.28817	3.79487	56.3127	6.18e-14	6.69e-12
WBGene00011379	-1.10411	4.84554	56.1883	6.59e-14	7.1e-12
WBGene00001685	1.04764	9.0958	56.0413	7.1e-14	7.62e-12
WBGene00044469	-1.74823	3.37662	55.7416	8.27e-14	8.84e-12
WBGene00009193	-1.17254	4.52299	55.7245	8.34e-14	8.88e-12
WBGene00017535	2.48177	1.98388	55.2173	1.08e-13	1.14e-11
WBGene00003702	1.69947	1.78469	54.8866	1.28e-13	1.35e-11
WBGene00013847	1.42164	4.03194	54.828	1.32e-13	1.39e-11
WBGene00021976	2.70558	0.283314	54.6363	1.45e-13	1.52e-11
WBGene00044631	2.58721	2.48189	54.5892	1.49e-13	1.55e-11
WBGene00000514	-1.2732	3.36633	54.5512	1.51e-13	1.57e-11
WBGene00019657	1.14292	4.96647	54.5546	1.51e-13	1.57e-11
WBGene00007992	5.5692	0.701393	54.4541	1.59e-13	1.64e-11
WBGene00020627	-1.13319	4.58698	54.4432	1.6e-13	1.65e-11
WBGene00003968	2.0906	2.88804	54.339	1.69e-13	1.73e-11
WBGene00015882	-2.78422	0.257704	54.3185	1.7e-13	1.74e-11
WBGene00019967	1.49588	6.22837	54.0247	1.98e-13	2.01e-11
WBGene00003613	1.17152	4.81375	53.995	2.01e-13	2.04e-11
WBGene00008596	-1.47232	2.25853	53.8189	2.2e-13	2.22e-11
WBGene00013216	1.35685	4.89114	53.8138	2.2e-13	2.22e-11
WBGene00004236	3.15286	3.73202	53.7565	2.27e-13	2.27e-11
WBGene00014173	2.50524	4.87684	53.7577	2.27e-13	2.27e-11
WBGene00009178	-1.1164	4.43312	53.569	2.5e-13	2.49e-11
WBGene00012791	2.36013	3.87854	53.5565	2.51e-13	2.49e-11
WBGene00012683	-1.77047	1.19446	53.435	2.67e-13	2.64e-11
WBGene00001160	0.958991	7.11671	53.31	2.85e-13	2.81e-11
WBGene00044448	-1.27409	3.85609	53.1956	3.02e-13	2.96e-11
WBGene00021772	2.95167	-0.168705	53.1396	3.11e-13	3.04e-11
WBGene00012255	2.70663	4.66146	53.0368	3.27e-13	3.19e-11
WBGene00009371	2.19048	0.583103	52.9686	3.39e-13	3.28e-11
WBGene00000762	0.84281	4.87358	52.967	3.39e-13	3.28e-11
WBGene00008725	-1.28079	3.26185	52.8298	3.64e-13	3.5e-11
WBGene00012731	-1.19557	3.75378	52.8263	3.64e-13	3.5e-11
WBGene00015990	-1.35999	2.68299	52.7825	3.73e-13	3.57e-11
WBGene00003099	-2.62032	1.58204	52.642	4e-13	3.82e-11
WBGene00016462	-0.997347	5.13559	52.5288	4.24e-13	4.03e-11
WBGene00007117	-1.31203	2.77958	52.5031	4.3e-13	4.07e-11
WBGene00019555	-1.14878	3.59367	52.4284	4.46e-13	4.21e-11
WBGene00016577	-3.38802	1.19922	52.3268	4.7e-13	4.42e-11
WBGene00022079	-1.08319	4.96062	52.3027	4.76e-13	4.46e-11
WBGene00004224	2.84238	2.3306	52.2073	4.99e-13	4.67e-11
WBGene00016558	-1.20869	3.67109	52.1486	5.15e-13	4.79e-11
WBGene00022554	1.52537	3.60946	51.9742	5.62e-13	5.22e-11
WBGene00014996	-1.3238	3.85501	51.955	5.68e-13	5.25e-11
WBGene00000111	-1.76676	4.10958	51.8995	5.84e-13	5.38e-11
WBGene00020243	-4.17172	-1.06828	51.8556	5.97e-13	5.47e-11
WBGene00011910	-0.904014	6.86116	51.8605	5.96e-13	5.47e-11
WBGene00219208	2.46397	2.43549	51.5723	6.9e-13	6.3e-11
WBGene00006630	4.12875	-1.9745	51.5287	7.06e-13	6.42e-11
WBGene00015877	-7.1545	-0.761504	51.3888	7.58e-13	6.87e-11
WBGene00020878	-1.82049	1.72782	51.3795	7.61e-13	6.88e-11
WBGene00021160	-2.61516	4.85925	51.1619	8.51e-13	7.66e-11
WBGene00206389	2.94133	-0.514927	51.0851	8.84e-13	7.94e-11
WBGene00012322	1.63269	2.70292	50.8756	9.84e-13	8.8e-11
WBGene00009146	-1.7425	2.68618	50.7292	1.06e-12	9.45e-11
WBGene00017215	-0.974951	4.95098	50.6575	1.1e-12	9.77e-11
WBGene00012379	-1.19487	4.84673	50.6501	1.1e-12	9.78e-11
WBGene00021171	-1.76135	2.67408	50.6011	1.13e-12	9.99e-11
WBGene00020620	-3.24266	0.395974	50.4515	1.22e-12	1.07e-10
WBGene00015795	2.4084	3.21284	50.4517	1.22e-12	1.07e-10
WBGene00013310	-1.07422	3.85514	50.4564	1.22e-12	1.07e-10
WBGene00011467	-1.07203	4.31835	50.4124	1.25e-12	1.09e-10
WBGene00020117	-0.998487	4.73878	50.3755	1.27e-12	1.1e-10
WBGene00000422	2.72682	-0.462624	50.2591	1.35e-12	1.17e-10
WBGene00016785	3.64963	-0.615436	50.2372	1.36e-12	1.18e-10
WBGene00007275	1.60836	2.0473	50.1949	1.39e-12	1.2e-10
WBGene00012201	-0.911973	4.75674	50.1699	1.41e-12	1.21e-10
WBGene00019949	-0.928194	4.59672	50.1542	1.42e-12	1.22e-10
WBGene00008079	-1.11628	4.56117	50.0712	1.48e-12	1.26e-10
WBGene00007230	-1.07632	3.78204	50.0363	1.51e-12	1.28e-10
WBGene00006956	2.71418	5.01034	50.0014	1.54e-12	1.3e-10
WBGene00008797	3.35818	-2.07511	49.933	1.59e-12	1.34e-10
WBGene00000003	-1.15001	4.54116	49.7942	1.71e-12	1.44e-10
WBGene00018575	-1.0039	4.70118	49.6286	1.86e-12	1.56e-10
WBGene00001068	2.39469	3.55285	49.4762	2.01e-12	1.68e-10
WBGene00008203	-1.98347	0.959865	49.423	2.06e-12	1.72e-10
WBGene00016780	-1.24847	3.03207	49.2132	2.3e-12	1.91e-10
WBGene00015860	-1.22814	2.71914	49.0453	2.5e-12	2.07e-10
WBGene00015433	-1.26768	2.4415	49.0193	2.53e-12	2.1e-10
WBGene00020435	-1.13541	4.09057	48.9791	2.59e-12	2.13e-10
WBGene00009926	2.54922	6.43659	48.9504	2.63e-12	2.16e-10
WBGene00010072	-1.0613	4.58889	48.6444	3.07e-12	2.51e-10
WBGene00009313	-1.01897	5.02029	48.6277	3.09e-12	2.53e-10
WBGene00013198	-1.07477	4.21133	48.5921	3.15e-12	2.57e-10
WBGene00015855	-1.04209	4.72699	48.523	3.26e-12	2.65e-10
WBGene00009467	-3.54007	0.375952	48.4149	3.45e-12	2.79e-10
WBGene00016422	2.55967	6.51847	48.2832	3.69e-12	2.98e-10
WBGene00010519	4.39852	-1.3137	48.1499	3.95e-12	3.18e-10
WBGene00001072	2.68907	4.99714	48.1264	4e-12	3.21e-10
WBGene00012302	-1.75788	2.43673	48.1051	4.04e-12	3.23e-10
WBGene00013049	-1.5187	2.41471	48.0486	4.16e-12	3.32e-10
WBGene00012979	-1.00066	5.09561	47.9257	4.43e-12	3.51e-10
WBGene00008950	-0.923387	4.76103	47.9309	4.42e-12	3.51e-10
WBGene00013033	-0.911078	5.0713	47.8963	4.49e-12	3.56e-10
WBGene00009597	-2.81969	-1.03581	47.8599	4.58e-12	3.61e-10
WBGene00219313	1.58839	1.46639	47.8099	4.7e-12	3.69e-10
WBGene00008013	-1.4051	2.93417	47.7688	4.8e-12	3.76e-10
WBGene00017392	-1.22293	3.16854	47.6874	5e-12	3.9e-10
WBGene00015634	-0.967552	5.50294	47.693	4.98e-12	3.9e-10
WBGene00008793	-1.6538	3.75119	47.5804	5.28e-12	4.1e-10
WBGene00020841	-1.04617	5.86227	47.5781	5.29e-12	4.1e-10
WBGene00010127	4.14801	-0.599535	47.5434	5.38e-12	4.16e-10
WBGene00021338	3.33376	-0.37799	47.4986	5.5e-12	4.24e-10
WBGene00020914	-1.0393	4.31823	47.4943	5.52e-12	4.24e-10
WBGene00018647	2.44874	2.92421	47.4864	5.54e-12	4.25e-10
WBGene00000298	-1.31338	5.27495	47.4007	5.79e-12	4.42e-10
WBGene00009488	-2.82241	4.17227	47.3948	5.8e-12	4.43e-10
WBGene00010871	-1.08278	4.01063	47.3829	5.84e-12	4.44e-10
WBGene00017554	-1.07107	3.27868	47.3651	5.89e-12	4.47e-10
WBGene00011474	0.881468	8.18774	47.322	6.02e-12	4.55e-10
WBGene00021265	-1.22289	4.27645	47.2314	6.31e-12	4.76e-10
WBGene00007174	1.90249	2.61207	47.1801	6.48e-12	4.86e-10
WBGene00016398	-1.09244	4.64155	47.1833	6.47e-12	4.86e-10
WBGene00018502	-1.41517	3.3941	47.116	6.69e-12	5e-10
WBGene00019394	1.05721	2.95499	47.0874	6.79e-12	5.06e-10
WBGene00018211	2.39364	1.53943	47.045	6.94e-12	5.16e-10
WBGene00004455	-1.25361	2.24424	46.927	7.37e-12	5.47e-10
WBGene00011951	-1.22253	5.03579	46.6768	8.37e-12	6.19e-10
WBGene00020992	-1.17213	4.12772	46.6371	8.54e-12	6.29e-10
WBGene00010265	-0.862911	5.18858	46.6393	8.53e-12	6.29e-10
WBGene00000019	-0.945742	4.80346	46.6021	8.7e-12	6.38e-10
WBGene00021007	-0.82688	6.40496	46.4936	9.19e-12	6.73e-10
WBGene00019586	-0.904046	5.86393	46.473	9.29e-12	6.78e-10
WBGene00003957	1.33117	6.50929	46.4567	9.37e-12	6.82e-10
WBGene00011493	-0.913578	4.72354	46.4068	9.61e-12	6.98e-10
WBGene00022705	-0.94265	5.99212	46.3925	9.68e-12	7.01e-10
WBGene00022760	-1.28078	3.71015	46.3378	9.95e-12	7.19e-10
WBGene00015392	-1.33178	2.06001	46.2262	1.05e-11	7.59e-10
WBGene00013186	-1.1309	2.90293	46.2111	1.06e-11	7.63e-10
WBGene00018000	-1.67074	1.2616	46.1857	1.08e-11	7.71e-10
WBGene00019626	-1.10719	3.97006	46.1677	1.09e-11	7.76e-10
WBGene00009185	-0.853363	5.23977	46.1387	1.1e-11	7.85e-10
WBGene00004903	-1.33223	3.4304	46.0244	1.17e-11	8.3e-10
WBGene00000283	-0.920649	5.31548	45.7542	1.34e-11	9.51e-10
WBGene00013329	-1.59577	1.23504	45.7454	1.35e-11	9.53e-10
WBGene00010513	-1.49431	1.34749	45.6528	1.41e-11	9.96e-10
WBGene00013478	-1.12791	4.05656	45.5589	1.48e-11	1.04e-09
WBGene00010989	-1.04935	3.77423	45.5297	1.5e-11	1.06e-09
WBGene00016097	1.1368	3.58754	45.4176	1.59e-11	1.11e-09
WBGene00009071	3.29737	-1.40449	45.3619	1.64e-11	1.14e-09
WBGene00045508	-1.40064	2.01227	45.2837	1.7e-11	1.19e-09
WBGene00018355	2.75166	-0.910943	45.2214	1.76e-11	1.22e-09
WBGene00018619	3.0816	1.58064	45.1549	1.82e-11	1.26e-09
WBGene00004958	-1.01065	5.10541	45.1076	1.86e-11	1.29e-09
WBGene00007446	-1.00729	4.33455	45.1018	1.87e-11	1.29e-09
WBGene00020606	-1.54665	1.92174	44.9699	2e-11	1.38e-09
WBGene00045247	-0.992298	3.43835	44.839	2.14e-11	1.47e-09
WBGene00009471	-0.938409	4.29743	44.7567	2.23e-11	1.53e-09
WBGene00020292	-1.16493	2.56157	44.7372	2.25e-11	1.54e-09
WBGene00009232	-1.30439	1.02556	44.6414	2.37e-11	1.61e-09
WBGene00019454	6.99412	-1.52253	44.6345	2.37e-11	1.61e-09
WBGene00019912	-0.973461	5.0641	44.6238	2.39e-11	1.62e-09
WBGene00010568	3.60806	-0.566868	44.5757	2.45e-11	1.65e-09
WBGene00012261	2.63894	5.87876	44.4863	2.56e-11	1.73e-09
WBGene00001414	-1.01975	5.02288	44.2555	2.88e-11	1.94e-09
WBGene00006449	-0.900047	7.14099	44.1894	2.98e-11	2e-09
WBGene00018163	-1.07874	3.16777	44.131	3.07e-11	2.06e-09
WBGene00022083	-3.35895	0.0664388	44.1244	3.08e-11	2.06e-09
WBGene00021271	-1.05597	3.88144	44.112	3.1e-11	2.07e-09
WBGene00017501	-6.20011	4.17265	44.0954	3.13e-11	2.08e-09
WBGene00021889	-1.17783	3.23599	44.0531	3.2e-11	2.12e-09
WBGene00017390	2.2894	3.78408	44.0349	3.23e-11	2.13e-09
WBGene00011981	2.70641	-0.872092	43.9673	3.34e-11	2.2e-09
WBGene00012514	-1.00106	4.31422	43.9455	3.38e-11	2.22e-09
WBGene00006431	1.55726	3.38886	43.9396	3.39e-11	2.22e-09
WBGene00011683	-0.990997	2.91558	43.9304	3.4e-11	2.23e-09
WBGene00017387	-1.17275	4.8883	43.9206	3.42e-11	2.23e-09
WBGene00004005	-1.16239	2.90875	43.9236	3.41e-11	2.23e-09
WBGene00008359	-1.4579	2.00009	43.903	3.45e-11	2.24e-09
WBGene00001684	0.932386	8.69004	43.858	3.53e-11	2.29e-09
WBGene00000624	2.68277	0.241371	43.8403	3.56e-11	2.31e-09
WBGene00001245	-1.08724	3.83624	43.7899	3.66e-11	2.36e-09
WBGene00018996	0.928362	4.94113	43.6583	3.91e-11	2.52e-09
WBGene00012785	-1.24112	3.01048	43.639	3.95e-11	2.54e-09
WBGene00019846	-1.03312	3.69304	43.5928	4.04e-11	2.59e-09
WBGene00003828	-0.786717	5.93871	43.5666	4.1e-11	2.62e-09
WBGene00013388	-1.08787	3.31198	43.5593	4.11e-11	2.62e-09
WBGene00017536	-0.992499	5.30782	43.5404	4.15e-11	2.64e-09
WBGene00018580	-1.09558	3.50542	43.5204	4.2e-11	2.66e-09
WBGene00015019	2.36461	0.699392	43.4526	4.34e-11	2.75e-09
WBGene00020016	-2.89894	0.10062	43.3814	4.5e-11	2.85e-09
WBGene00001432	2.37445	1.14496	43.3161	4.66e-11	2.93e-09
WBGene00021583	1.40193	3.05549	43.318	4.65e-11	2.93e-09
WBGene00044158	-1.34226	2.96827	43.2966	4.7e-11	2.95e-09
WBGene00017483	1.77268	5.47544	43.2652	4.78e-11	2.99e-09
WBGene00019979	1.29175	4.07756	43.2073	4.92e-11	3.08e-09
WBGene00012428	-1.19654	5.94391	43.2039	4.93e-11	3.08e-09
WBGene00021529	1.51274	1.91031	43.1892	4.97e-11	3.09e-09
WBGene00007487	1.45987	1.2347	43.1045	5.19e-11	3.22e-09
WBGene00016515	-1.29907	3.11035	43.0568	5.32e-11	3.29e-09
WBGene00000928	2.7085	6.37606	43.0319	5.39e-11	3.33e-09
WBGene00019468	1.08321	4.99295	42.9782	5.54e-11	3.41e-09
WBGene00009429	3.14752	6.81483	42.8633	5.87e-11	3.61e-09
WBGene00020244	7.00597	-0.712853	42.7859	6.11e-11	3.75e-09
WBGene00013429	-1.21629	4.04709	42.7778	6.13e-11	3.75e-09
WBGene00015024	-0.827724	6.5095	42.7752	6.14e-11	3.75e-09
WBGene00008640	3.00256	1.36319	42.736	6.26e-11	3.82e-09
WBGene00019425	-1.02814	3.68606	42.6098	6.68e-11	4.07e-09
WBGene00017545	-1.19867	3.04402	42.4988	7.07e-11	4.29e-09
WBGene00017441	-1.00723	3.56904	42.339	7.67e-11	4.65e-09
WBGene00022616	3.41969	-1.30985	42.2971	7.84e-11	4.74e-09
WBGene00011777	-0.840016	5.05358	42.1932	8.27e-11	4.99e-09
WBGene00001186	1.1091	2.72947	42.0239	9.02e-11	5.42e-09
WBGene00009432	-1.15274	3.15866	41.9553	9.34e-11	5.61e-09
WBGene00006058	-0.950088	4.65744	41.8056	1.01e-10	6.04e-09
WBGene00013055	-1.20193	3.61662	41.7549	1.03e-10	6.18e-09
WBGene00008477	3.01185	-0.173068	41.694	1.07e-10	6.37e-09
WBGene00020550	2.65493	4.1925	41.6883	1.07e-10	6.37e-09
WBGene00013805	0.733466	5.52065	41.6194	1.11e-10	6.58e-09
WBGene00014048	-1.10593	2.77566	41.5839	1.13e-10	6.69e-09
WBGene00009803	1.09117	3.5507	41.5744	1.13e-10	6.71e-09
WBGene00020802	-0.992635	3.77934	41.5585	1.14e-10	6.75e-09
WBGene00007887	4.52891	-1.61362	41.5491	1.15e-10	6.77e-09
WBGene00009964	3.19136	4.29635	41.5198	1.17e-10	6.84e-09
WBGene00015050	-1.33336	4.44061	41.5215	1.17e-10	6.84e-09
WBGene00008526	4.00303	-1.94898	41.5	1.18e-10	6.88e-09
WBGene00020237	-0.79678	6.84911	41.5036	1.18e-10	6.88e-09
WBGene00002263	1.17453	9.21023	41.4672	1.2e-10	6.97e-09
WBGene00019895	-0.90758	8.148	41.4706	1.2e-10	6.97e-09
WBGene00009638	-0.911823	4.41186	41.3935	1.24e-10	7.22e-09
WBGene00018393	-1.8811	8.97149	41.3499	1.27e-10	7.37e-09
WBGene00001487	-0.903731	4.3531	41.2994	1.31e-10	7.54e-09
WBGene00008661	-0.994401	4.16394	41.2562	1.34e-10	7.7e-09
WBGene00009895	1.76901	5.56938	41.1555	1.41e-10	8.09e-09
WBGene00009308	-0.965978	7.2599	41.1047	1.44e-10	8.28e-09
WBGene00009265	-1.53397	1.49769	40.9779	1.54e-10	8.82e-09
WBGene00004976	-0.803154	5.39604	40.9542	1.56e-10	8.91e-09
WBGene00008681	1.24765	2.04389	40.9455	1.57e-10	8.93e-09
WBGene00013424	-1.09622	2.96563	40.8937	1.61e-10	9.15e-09
WBGene00015886	-4.5601	-0.275086	40.8527	1.64e-10	9.32e-09
WBGene00009492	-0.884697	4.35237	40.842	1.65e-10	9.35e-09
WBGene00013180	1.36012	1.60801	40.8103	1.68e-10	9.49e-09
WBGene00012608	-0.949787	9.54263	40.7871	1.7e-10	9.58e-09
WBGene00016274	-1.80501	7.75754	40.7289	1.75e-10	9.85e-09
WBGene00011671	-3.30972	-0.533621	40.6718	1.8e-10	1.01e-08
WBGene00016450	-1.24558	5.38172	40.6295	1.84e-10	1.03e-08
WBGene00007950	-1.24031	4.18576	40.5905	1.88e-10	1.05e-08
WBGene00022732	-0.981121	4.83665	40.5696	1.9e-10	1.06e-08
WBGene00019506	-1.04274	3.86176	40.5569	1.91e-10	1.06e-08
WBGene00022090	-0.934532	6.71298	40.5425	1.92e-10	1.07e-08
WBGene00044582	-2.02418	-0.0257671	40.4624	2e-10	1.11e-08
WBGene00001605	-1.1595	3.38778	40.4574	2.01e-10	1.11e-08
WBGene00020707	-1.26196	5.5776	40.4379	2.03e-10	1.12e-08
WBGene00006409	-0.902007	4.20859	40.4381	2.03e-10	1.12e-08
WBGene00001119	1.42159	2.016	40.4212	2.05e-10	1.13e-08
WBGene00013053	-1.02473	3.14878	40.3729	2.1e-10	1.15e-08
WBGene00004157	-2.06865	1.99352	40.3365	2.14e-10	1.17e-08
WBGene00015676	-0.976929	7.86309	40.3284	2.15e-10	1.18e-08
WBGene00010323	-1.13202	3.93017	40.3196	2.16e-10	1.18e-08
WBGene00010116	-0.966123	4.23356	40.3179	2.16e-10	1.18e-08
WBGene00017819	1.81378	0.61892	40.2699	2.21e-10	1.2e-08
WBGene00001944	-1.16369	3.9738	40.2742	2.21e-10	1.2e-08
WBGene00015230	-0.999203	3.99737	40.2694	2.21e-10	1.2e-08
WBGene00016453	2.40337	-0.501872	40.2188	2.27e-10	1.23e-08
WBGene00018994	-1.25894	3.25301	40.201	2.29e-10	1.24e-08
WBGene00019556	-1.23827	2.29009	40.1887	2.31e-10	1.24e-08
WBGene00008904	4.17938	-1.75194	40.1755	2.32e-10	1.25e-08
WBGene00005013	-1.01884	3.68168	40.1353	2.37e-10	1.27e-08
WBGene00016797	-1.61735	2.21191	40.081	2.44e-10	1.31e-08
WBGene00012186	2.53978	6.42282	39.9983	2.54e-10	1.36e-08
WBGene00008854	-1.02663	3.90839	39.941	2.62e-10	1.4e-08
WBGene00020533	-0.962477	2.98242	39.9145	2.65e-10	1.41e-08
WBGene00009502	-0.963375	3.5453	39.8904	2.69e-10	1.43e-08
WBGene00002204	-1.00528	3.33472	39.8503	2.74e-10	1.45e-08
WBGene00010895	-1.02732	2.92592	39.8116	2.8e-10	1.48e-08
WBGene00003601	2.0614	-0.0970488	39.8017	2.81e-10	1.48e-08
WBGene00017179	-0.932443	4.34606	39.8008	2.81e-10	1.48e-08
WBGene00019257	-1.10002	3.7199	39.7707	2.86e-10	1.5e-08
WBGene00008186	-1.31626	3.15177	39.7615	2.87e-10	1.51e-08
WBGene00010092	-0.975287	4.27439	39.7356	2.91e-10	1.52e-08
WBGene00008712	2.48584	1.64478	39.6836	2.99e-10	1.56e-08
WBGene00011615	1.51778	1.46317	39.6796	2.99e-10	1.56e-08
WBGene00007461	-1.08406	3.85357	39.671	3.01e-10	1.57e-08
WBGene00015141	-0.872419	6.46151	39.6153	3.09e-10	1.61e-08
WBGene00015994	-0.919285	4.26463	39.6097	3.1e-10	1.61e-08
WBGene00020191	-1.00819	2.76857	39.5961	3.12e-10	1.62e-08
WBGene00009079	-1.10487	3.94361	39.5574	3.19e-10	1.65e-08
WBGene00023490	-0.872311	4.89647	39.5537	3.19e-10	1.65e-08
WBGene00007864	4.4434	-0.124343	39.5392	3.22e-10	1.66e-08
WBGene00010380	6.40694	-1.7335	39.5011	3.28e-10	1.69e-08
WBGene00194916	2.92431	0.364755	39.4474	3.37e-10	1.73e-08
WBGene00010743	-1.44191	1.33747	39.4407	3.38e-10	1.73e-08
WBGene00004813	4.50564	-0.126276	39.4297	3.4e-10	1.74e-08
WBGene00015511	-1.13448	3.35075	39.4251	3.41e-10	1.74e-08
WBGene00018738	1.87706	2.23315	39.4065	3.44e-10	1.75e-08
WBGene00015465	-2.73513	-0.412472	39.287	3.66e-10	1.86e-08
WBGene00011340	-1.15392	4.89783	39.2848	3.66e-10	1.86e-08
WBGene00022228	-1.01071	3.12099	39.2491	3.73e-10	1.89e-08
WBGene00044229	-1.07125	2.97492	39.1364	3.95e-10	2e-08
WBGene00019357	0.943744	5.35098	39.1005	4.03e-10	2.03e-08
WBGene00010241	-0.794007	5.95514	39.1026	4.02e-10	2.03e-08
WBGene00018803	1.26986	1.62614	39.0817	4.06e-10	2.05e-08
WBGene00009752	-1.52917	2.25082	39.0764	4.08e-10	2.05e-08
WBGene00018127	-1.07504	3.61923	39.027	4.18e-10	2.09e-08
WBGene00009956	-1.03581	4.61093	39.0286	4.18e-10	2.09e-08
WBGene00015360	-1.27183	2.70438	38.9182	4.42e-10	2.21e-08
WBGene00010125	1.96547	2.57447	38.9131	4.43e-10	2.21e-08
WBGene00010246	-0.84523	4.8651	38.8941	4.47e-10	2.23e-08
WBGene00014793	1.38234	5.6251	38.8747	4.52e-10	2.25e-08
WBGene00022876	-0.869101	4.5169	38.8175	4.65e-10	2.31e-08
WBGene00010245	-1.14327	2.88523	38.7529	4.81e-10	2.38e-08
WBGene00010321	1.57419	2.83444	38.732	4.86e-10	2.4e-08
WBGene00004901	-0.931781	4.35799	38.7292	4.87e-10	2.4e-08
WBGene00016013	-1.89016	6.06643	38.6419	5.09e-10	2.5e-08
WBGene00016010	-0.954622	3.84019	38.6447	5.08e-10	2.5e-08
WBGene00015988	-0.879038	4.04373	38.5772	5.26e-10	2.58e-08
WBGene00015246	-1.01503	3.09346	38.5311	5.39e-10	2.64e-08
WBGene00019151	-0.843648	5.19414	38.5273	5.4e-10	2.64e-08
WBGene00013279	-0.978921	3.41028	38.4009	5.76e-10	2.81e-08
WBGene00021532	-1.31871	1.9573	38.3785	5.83e-10	2.84e-08
WBGene00015030	-1.11561	4.14927	38.3168	6.01e-10	2.92e-08
WBGene00001070	2.42079	5.74344	38.2864	6.11e-10	2.96e-08
WBGene00009094	2.42231	4.09359	38.2793	6.13e-10	2.97e-08
WBGene00000551	7.60353	-2.1206	38.2065	6.36e-10	3.08e-08
WBGene00004907	-1.18563	2.34369	38.1605	6.52e-10	3.15e-08
WBGene00018783	-0.991955	4.55728	38.1505	6.55e-10	3.16e-08
WBGene00013586	-1.18156	2.40757	38.1398	6.59e-10	3.17e-08
WBGene00012012	-0.772097	5.06558	38.0221	6.99e-10	3.36e-08
WBGene00010992	-0.89146	3.81356	38.0106	7.04e-10	3.37e-08
WBGene00022274	2.52892	3.22395	37.9856	7.13e-10	3.4e-08
WBGene00019917	-2.15523	0.558282	37.9877	7.12e-10	3.4e-08
WBGene00007489	-0.976355	3.37964	37.9709	7.18e-10	3.42e-08
WBGene00020864	-1.08696	3.37209	37.917	7.38e-10	3.51e-08
WBGene00022888	-0.872626	5.17467	37.8812	7.52e-10	3.57e-08
WBGene00015917	-0.893311	4.0652	37.8641	7.58e-10	3.6e-08
WBGene00007169	-1.22953	4.97868	37.8501	7.64e-10	3.62e-08
WBGene00001155	-0.930807	9.37015	37.8404	7.68e-10	3.63e-08
WBGene00004821	3.72012	-0.532129	37.7993	7.84e-10	3.7e-08
WBGene00009641	-0.856702	4.76094	37.7541	8.02e-10	3.78e-08
WBGene00017550	-0.910409	4.26035	37.7484	8.05e-10	3.79e-08
WBGene00018707	1.68023	1.526	37.7221	8.16e-10	3.83e-08
WBGene00011056	1.37338	3.75231	37.7131	8.2e-10	3.84e-08
WBGene00020906	1.15113	2.83296	37.6455	8.48e-10	3.97e-08
WBGene00022321	4.12868	-1.95603	37.6369	8.52e-10	3.98e-08
WBGene00006510	-0.838835	7.49543	37.6231	8.58e-10	4e-08
WBGene00010659	1.33095	2.87974	37.5946	8.71e-10	4.05e-08
WBGene00020282	-0.931014	3.6572	37.5782	8.78e-10	4.08e-08
WBGene00008634	-1.09882	3.27386	37.499	9.15e-10	4.24e-08
WBGene00011369	-1.35394	1.53034	37.4228	9.51e-10	4.41e-08
WBGene00021489	-1.30221	2.26351	37.4109	9.57e-10	4.42e-08
WBGene00016778	-1.19956	1.49927	37.3928	9.66e-10	4.46e-08
WBGene00077563	-1.17927	2.89981	37.3742	9.75e-10	4.49e-08
WBGene00017975	-0.904085	4.5225	37.3645	9.8e-10	4.51e-08
WBGene00000771	-0.78183	5.02858	37.3191	1e-09	4.61e-08
WBGene00019642	-0.946965	4.62326	37.22	1.06e-09	4.84e-08
WBGene00008141	-1.03167	2.94789	37.2082	1.06e-09	4.86e-08
WBGene00013524	-1.11652	2.26153	37.1923	1.07e-09	4.89e-08
WBGene00044340	-4.11998	-1.8057	37.1497	1.09e-09	4.99e-08
WBGene00020370	-1.07078	2.5878	37.1438	1.1e-09	5e-08
WBGene00000558	2.02445	6.55205	37.0839	1.13e-09	5.15e-08
WBGene00013452	-0.974281	3.93986	37.0703	1.14e-09	5.17e-08
WBGene00019913	-1.03112	3.81244	37.0642	1.14e-09	5.18e-08
WBGene00007222	-0.934503	4.48391	37.016	1.17e-09	5.3e-08
WBGene00015705	-1.36178	1.59722	36.9766	1.2e-09	5.4e-08
WBGene00010234	2.09314	1.31825	36.9686	1.2e-09	5.41e-08
WBGene00013319	4.00579	-1.90105	36.9279	1.23e-09	5.52e-08
WBGene00008383	-0.954991	4.55492	36.8769	1.26e-09	5.66e-08
WBGene00001851	-0.665556	6.94625	36.8552	1.27e-09	5.71e-08
WBGene00007986	-0.982269	3.3191	36.8444	1.28e-09	5.73e-08
WBGene00044447	-0.967928	4.92238	36.8326	1.29e-09	5.76e-08
WBGene00003460	-1.43414	2.74195	36.805	1.31e-09	5.83e-08
WBGene00011405	-1.15314	2.07966	36.7868	1.32e-09	5.88e-08
WBGene00019203	0.730844	5.99791	36.7782	1.32e-09	5.89e-08
WBGene00011322	-0.990065	3.62004	36.7534	1.34e-09	5.96e-08
WBGene00012749	-1.54862	1.60458	36.6957	1.38e-09	6.13e-08
WBGene00011744	3.00875	-0.416145	36.6794	1.39e-09	6.15e-08
WBGene00016884	-1.22648	1.63656	36.6805	1.39e-09	6.15e-08
WBGene00017869	-1.16094	2.9365	36.6846	1.39e-09	6.15e-08
WBGene00007948	-0.955632	3.66109	36.6647	1.4e-09	6.18e-08
WBGene00016416	-0.76473	5.87459	36.6472	1.42e-09	6.23e-08
WBGene00003620	1.28554	4.21298	36.5954	1.45e-09	6.38e-08
WBGene00019086	-0.783786	4.9392	36.5942	1.45e-09	6.38e-08
WBGene00013900	2.57091	0.868228	36.5818	1.46e-09	6.41e-08
WBGene00017902	-1.09674	3.40345	36.474	1.55e-09	6.77e-08
WBGene00044250	-1.30857	2.22505	36.452	1.56e-09	6.83e-08
WBGene00012689	-0.894728	4.8525	36.4298	1.58e-09	6.9e-08
WBGene00001776	-1.20023	4.07504	36.4193	1.59e-09	6.92e-08
WBGene00013771	-0.74135	6.52923	36.4176	1.59e-09	6.92e-08
WBGene00011289	-0.760706	4.05304	36.4108	1.6e-09	6.93e-08
WBGene00002227	-0.888773	4.07378	36.3979	1.61e-09	6.97e-08
WBGene00015992	-0.886064	4.00831	36.367	1.63e-09	7.07e-08
WBGene00020293	-0.968117	3.40282	36.3296	1.67e-09	7.19e-08
WBGene00010606	3.23714	-1.97348	36.3113	1.68e-09	7.25e-08
WBGene00019667	-1.07003	3.38421	36.24	1.74e-09	7.51e-08
WBGene00048610	2.65252	-2.01075	36.2105	1.77e-09	7.61e-08
WBGene00022415	2.84353	5.11463	36.1907	1.79e-09	7.67e-08
WBGene00015786	-1.12419	1.67028	36.1923	1.79e-09	7.67e-08
WBGene00019348	2.49082	-0.476981	36.1678	1.81e-09	7.73e-08
WBGene00014665	-1.09532	4.87563	36.1679	1.81e-09	7.73e-08
WBGene00002262	0.74406	6.98467	36.1321	1.84e-09	7.86e-08
WBGene00002186	-0.791002	6.0399	36.0546	1.92e-09	8.17e-08
WBGene00013449	-0.826069	4.24926	36.0383	1.93e-09	8.22e-08
WBGene00014197	-0.784333	5.23939	35.9483	2.03e-09	8.6e-08
WBGene00020465	2.57954	0.914698	35.9393	2.04e-09	8.61e-08
WBGene00019951	-0.995583	3.40173	35.942	2.03e-09	8.61e-08
WBGene00017672	-0.874413	3.94261	35.8874	2.09e-09	8.83e-08
WBGene00165575	2.6973	-1.9509	35.8569	2.12e-09	8.93e-08
WBGene00012046	2.4204	-0.296904	35.8592	2.12e-09	8.93e-08
WBGene00016845	1.82767	3.19141	35.8627	2.12e-09	8.93e-08
WBGene00007209	-0.858051	4.31702	35.8352	2.15e-09	9.02e-08
WBGene00015876	-3.86192	0.0339539	35.7811	2.21e-09	9.26e-08
WBGene00010547	-0.904525	3.53187	35.7665	2.22e-09	9.31e-08
WBGene00022085	-0.926011	3.84952	35.7373	2.26e-09	9.44e-08
WBGene00012401	-1.24197	2.15185	35.6307	2.39e-09	9.95e-08
WBGene00016382	-1.09352	3.62566	35.6259	2.39e-09	9.96e-08
WBGene00017736	-0.93118	3.87825	35.623	2.39e-09	9.96e-08
WBGene00018352	-1.38073	1.02495	35.5971	2.43e-09	1.01e-07
WBGene00000702	2.88166	1.96497	35.5693	2.46e-09	1.02e-07
WBGene00007734	-1.15428	3.10366	35.5271	2.52e-09	1.04e-07
WBGene00020758	2.54914	-1.25484	35.5236	2.52e-09	1.04e-07
WBGene00010289	-0.870077	4.88873	35.5027	2.55e-09	1.05e-07
WBGene00015422	-0.935877	3.46765	35.4833	2.57e-09	1.06e-07
WBGene00001059	2.22368	3.81874	35.4138	2.67e-09	1.1e-07
WBGene00001069	2.59907	4.8978	35.3334	2.78e-09	1.14e-07
WBGene00015623	-2.92966	4.01273	35.3234	2.79e-09	1.15e-07
WBGene00194816	-0.862142	4.15631	35.2645	2.88e-09	1.18e-07
WBGene00011027	-1.05372	2.1702	35.2563	2.89e-09	1.18e-07
WBGene00004820	4.77579	-1.14786	35.2441	2.91e-09	1.19e-07
WBGene00020289	-0.866994	4.48058	35.2316	2.93e-09	1.19e-07
WBGene00021639	-0.85317	4.15831	35.1605	3.04e-09	1.24e-07
WBGene00013497	-1.09295	3.52894	35.0883	3.15e-09	1.28e-07
WBGene00021579	-0.757281	6.09251	35.0882	3.15e-09	1.28e-07
WBGene00018999	-0.865383	3.85397	35.0589	3.2e-09	1.3e-07
WBGene00012925	-0.854375	4.49655	35.0302	3.25e-09	1.31e-07
WBGene00016486	2.69127	0.426128	34.9939	3.31e-09	1.34e-07
WBGene00014100	-1.14295	3.84961	34.9156	3.44e-09	1.39e-07
WBGene00008508	-0.874703	4.60417	34.9106	3.45e-09	1.39e-07
WBGene00013453	2.58083	-1.1151	34.8753	3.52e-09	1.42e-07
WBGene00008844	2.50238	-0.496928	34.86	3.54e-09	1.42e-07
WBGene00000870	1.841	1.35272	34.8594	3.54e-09	1.42e-07
WBGene00015421	-1.2586	2.97296	34.8125	3.63e-09	1.46e-07
WBGene00016212	-1.00039	2.98931	34.808	3.64e-09	1.46e-07
WBGene00013357	-1.17646	2.26439	34.7966	3.66e-09	1.46e-07
WBGene00001065	2.5729	4.65204	34.7683	3.71e-09	1.48e-07
WBGene00018926	-0.841431	5.23105	34.7539	3.74e-09	1.49e-07
WBGene00007082	-0.718034	5.70838	34.7411	3.77e-09	1.5e-07
WBGene00044515	1.91792	0.555665	34.7004	3.85e-09	1.53e-07
WBGene00017789	1.30244	5.16824	34.6986	3.85e-09	1.53e-07
WBGene00004960	-0.773533	4.82283	34.67	3.91e-09	1.55e-07
WBGene00011174	-1.09117	2.48549	34.6661	3.91e-09	1.55e-07
WBGene00018232	-0.923866	3.83686	34.6632	3.92e-09	1.55e-07
WBGene00008676	2.25085	0.180796	34.6462	3.95e-09	1.56e-07
WBGene00013785	-0.97207	4.73801	34.6404	3.97e-09	1.56e-07
WBGene00021678	-0.93692	4.48115	34.6419	3.96e-09	1.56e-07
WBGene00013495	-1.00487	3.59843	34.63	3.99e-09	1.57e-07
WBGene00043998	-1.24815	2.5362	34.5912	4.07e-09	1.6e-07
WBGene00016963	-0.994933	2.73711	34.5839	4.08e-09	1.6e-07
WBGene00016765	-0.938669	3.71207	34.5592	4.13e-09	1.62e-07
WBGene00015690	-1.21472	1.18744	34.5382	4.18e-09	1.63e-07
WBGene00021632	-1.14945	2.45495	34.5315	4.19e-09	1.64e-07
WBGene00016358	-0.75314	5.21564	34.4457	4.38e-09	1.71e-07
WBGene00195159	-2.98529	-1.47001	34.4044	4.48e-09	1.74e-07
WBGene00022634	-0.884509	4.07565	34.3927	4.5e-09	1.75e-07
WBGene00014732	3.11909	-1.10815	34.3676	4.56e-09	1.77e-07
WBGene00013701	-0.945372	2.48115	34.3699	4.56e-09	1.77e-07
WBGene00007153	0.905225	6.8081	34.3654	4.57e-09	1.77e-07
WBGene00012684	-1.06634	3.82174	34.3626	4.57e-09	1.77e-07
WBGene00018993	-1.15439	1.68892	34.3152	4.69e-09	1.81e-07
WBGene00007368	-1.89133	3.29107	34.2742	4.79e-09	1.84e-07
WBGene00012648	2.61169	3.52372	34.2485	4.85e-09	1.86e-07
WBGene00012256	2.47462	5.29517	34.2271	4.9e-09	1.88e-07
WBGene00008994	-1.0905	3.09332	34.2335	4.89e-09	1.88e-07
WBGene00016356	-0.906408	4.09205	34.2254	4.91e-09	1.88e-07
WBGene00019656	0.641161	6.94001	34.2287	4.9e-09	1.88e-07
WBGene00010365	1.58221	0.354515	34.1947	4.99e-09	1.9e-07
WBGene00009600	2.84757	-0.629814	34.141	5.13e-09	1.95e-07
WBGene00020531	-0.847949	4.08447	34.1229	5.17e-09	1.97e-07
WBGene00015970	-1.08776	3.21662	34.0931	5.25e-09	2e-07
WBGene00012633	-1.79995	-0.147206	34.0737	5.31e-09	2.01e-07
WBGene00003979	1.52224	1.39834	34.0625	5.34e-09	2.02e-07
WBGene00016800	-0.913708	4.75417	34.0488	5.37e-09	2.03e-07
WBGene00001522	1.26709	3.53065	33.9602	5.63e-09	2.13e-07
WBGene00020250	2.23325	1.60312	33.9526	5.65e-09	2.13e-07
WBGene00010386	-1.1473	2.43753	33.9495	5.66e-09	2.13e-07
WBGene00019785	-0.745455	5.47257	33.9297	5.71e-09	2.15e-07
WBGene00001064	2.55484	4.82904	33.8898	5.83e-09	2.19e-07
WBGene00019081	-0.868475	4.27323	33.8912	5.83e-09	2.19e-07
WBGene00012402	-0.984524	2.83966	33.876	5.87e-09	2.2e-07
WBGene00021720	-1.05554	4.28675	33.8729	5.88e-09	2.2e-07
WBGene00012339	1.26705	6.87364	33.8623	5.92e-09	2.21e-07
WBGene00011617	-0.885555	4.81986	33.8333	6e-09	2.24e-07
WBGene00012597	-3.28302	-0.446987	33.8173	6.05e-09	2.26e-07
WBGene00044270	-1.12633	3.26286	33.7851	6.15e-09	2.29e-07
WBGene00017737	-0.946765	3.55372	33.7777	6.18e-09	2.3e-07
WBGene00010528	4.84286	-2.47105	33.7335	6.32e-09	2.35e-07
WBGene00011850	1.30164	3.38685	33.6892	6.47e-09	2.4e-07
WBGene00000783	1.39121	3.5072	33.6381	6.64e-09	2.46e-07
WBGene00015711	-4.76733	-1.92368	33.6164	6.71e-09	2.48e-07
WBGene00019148	2.24598	5.55604	33.6174	6.71e-09	2.48e-07
WBGene00017934	0.824515	5.02265	33.5784	6.84e-09	2.53e-07
WBGene00008272	-1.10485	2.62155	33.5611	6.91e-09	2.54e-07
WBGene00002282	2.69589	3.61142	33.4989	7.13e-09	2.62e-07
WBGene00015243	-1.09035	2.2225	33.4446	7.33e-09	2.69e-07
WBGene00235369	-1.40582	1.46747	33.4338	7.37e-09	2.71e-07
WBGene00012225	-0.747596	3.77125	33.4307	7.38e-09	2.71e-07
WBGene00017396	2.87278	-0.549052	33.4177	7.43e-09	2.72e-07
WBGene00018282	-1.59667	4.03088	33.4134	7.45e-09	2.72e-07
WBGene00010726	1.20598	2.14487	33.3989	7.51e-09	2.74e-07
WBGene00012257	2.75789	5.17701	33.392	7.53e-09	2.75e-07
WBGene00013585	2.28865	3.91525	33.3881	7.55e-09	2.75e-07
WBGene00018895	-0.796253	4.3993	33.3291	7.78e-09	2.83e-07
WBGene00008556	-1.41987	3.06016	33.2636	8.05e-09	2.92e-07
WBGene00001906	2.76223	-0.676779	33.239	8.15e-09	2.96e-07
WBGene00004964	-0.895751	3.06805	33.2218	8.22e-09	2.98e-07
WBGene00017035	-1.21002	2.40683	33.202	8.31e-09	3e-07
WBGene00000281	-0.999922	5.79474	33.192	8.35e-09	3.01e-07
WBGene00008333	-0.929898	4.0848	33.194	8.34e-09	3.01e-07
WBGene00011401	-0.817938	5.18647	33.154	8.51e-09	3.07e-07
WBGene00019164	-0.834791	6.19337	33.1511	8.53e-09	3.07e-07
WBGene00219646	-1.22375	0.958042	33.1168	8.68e-09	3.12e-07
WBGene00014201	-1.01377	2.90107	33.0957	8.77e-09	3.15e-07
WBGene00017026	-0.852137	4.19816	33.0944	8.78e-09	3.15e-07
WBGene00009637	-1.40369	1.93695	33.0483	8.99e-09	3.22e-07
WBGene00011808	-0.875115	3.68585	32.9919	9.25e-09	3.31e-07
WBGene00020656	-1.32312	1.70466	32.988	9.27e-09	3.31e-07
WBGene00018143	-1.35256	3.06928	32.9645	9.39e-09	3.34e-07
WBGene00021288	-0.78215	5.92855	32.9652	9.38e-09	3.34e-07
WBGene00017780	-0.637837	6.45483	32.934	9.53e-09	3.39e-07
WBGene00008650	-0.904161	2.44346	32.916	9.62e-09	3.42e-07
WBGene00000618	2.8496	4.93843	32.9049	9.68e-09	3.43e-07
WBGene00016211	-1.05441	2.10003	32.9016	9.69e-09	3.43e-07
WBGene00014229	-0.901221	4.05875	32.8137	1.01e-08	3.58e-07
WBGene00013854	-0.758876	5.32553	32.815	1.01e-08	3.58e-07
WBGene00013830	-2.74376	-0.885198	32.7993	1.02e-08	3.6e-07
WBGene00020365	1.65815	2.10048	32.8	1.02e-08	3.6e-07
WBGene00015026	-0.866522	3.43086	32.7701	1.04e-08	3.65e-07
WBGene00017466	2.1539	1.30941	32.7506	1.05e-08	3.68e-07
WBGene00007439	2.4996	-0.194963	32.7153	1.07e-08	3.74e-07
WBGene00044529	-0.852208	3.4608	32.6914	1.08e-08	3.79e-07
WBGene00022654	-1.22472	2.80282	32.6785	1.09e-08	3.8e-07
WBGene00194643	-1.15452	2.3848	32.6777	1.09e-08	3.8e-07
WBGene00020083	2.2271	2.01995	32.673	1.09e-08	3.81e-07
WBGene00018745	-0.884164	3.41628	32.6091	1.13e-08	3.93e-07
WBGene00044434	-1.05307	3.53363	32.5999	1.13e-08	3.94e-07
WBGene00019212	2.35159	3.29409	32.5826	1.14e-08	3.97e-07
WBGene00015300	2.36044	3.09912	32.5692	1.15e-08	4e-07
WBGene00013684	-0.758145	4.76423	32.5438	1.17e-08	4.04e-07
WBGene00014241	-1.22833	2.59856	32.5379	1.17e-08	4.05e-07
WBGene00000027	-2.44816	2.03893	32.523	1.18e-08	4.07e-07
WBGene00012631	-1.86713	0.255532	32.5252	1.18e-08	4.07e-07
WBGene00013901	1.21685	5.08973	32.4959	1.19e-08	4.12e-07
WBGene00020642	-1.23377	1.39313	32.4856	1.2e-08	4.13e-07
WBGene00002212	-0.934647	3.62128	32.4862	1.2e-08	4.13e-07
WBGene00008581	-0.901775	3.75577	32.4677	1.21e-08	4.17e-07
WBGene00013963	0.839636	4.37001	32.3906	1.26e-08	4.33e-07
WBGene00009605	-0.781157	5.15503	32.3853	1.26e-08	4.34e-07
WBGene00003219	1.67911	1.90187	32.3341	1.3e-08	4.45e-07
WBGene00017131	-1.57157	2.48497	32.2541	1.35e-08	4.63e-07
WBGene00000556	2.48918	1.24897	32.2492	1.36e-08	4.63e-07
WBGene00021457	-1.39234	1.4263	32.233	1.37e-08	4.67e-07
WBGene00050919	-1.08993	2.75226	32.1857	1.4e-08	4.78e-07
WBGene00001071	2.54579	4.77025	32.1548	1.42e-08	4.85e-07
WBGene00020149	1.11286	5.81054	32.1459	1.43e-08	4.86e-07
WBGene00009108	3.20929	-0.0764358	32.1392	1.44e-08	4.87e-07
WBGene00001949	1.45487	1.80437	32.1363	1.44e-08	4.87e-07
WBGene00010692	-1.39357	0.839038	32.1373	1.44e-08	4.87e-07
WBGene00018980	-0.830137	3.28243	32.1056	1.46e-08	4.94e-07
WBGene00003553	1.45807	5.00374	32.0737	1.48e-08	5.02e-07
WBGene00004963	-0.90947	2.94433	32.044	1.51e-08	5.09e-07
WBGene00019233	2.72636	1.8455	31.9951	1.55e-08	5.21e-07
WBGene00009846	-0.998944	4.87858	31.9915	1.55e-08	5.21e-07
WBGene00008912	-0.870554	4.24278	31.9417	1.59e-08	5.34e-07
WBGene00009963	4.00737	2.62338	31.8835	1.64e-08	5.5e-07
WBGene00020066	-1.18151	2.11853	31.8601	1.66e-08	5.56e-07
WBGene00010035	-0.82296	4.90273	31.8572	1.66e-08	5.56e-07
WBGene00045535	2.47373	-2.01191	31.799	1.71e-08	5.72e-07
WBGene00012638	-0.806968	4.25562	31.7981	1.71e-08	5.72e-07
WBGene00001477	2.24849	2.71548	31.7912	1.72e-08	5.73e-07
WBGene00017498	-5.08009	2.93372	31.7524	1.75e-08	5.84e-07
WBGene00012120	-0.904264	3.52247	31.7245	1.78e-08	5.92e-07
WBGene00009685	-0.871695	4.41418	31.7033	1.8e-08	5.97e-07
WBGene00000799	-1.04725	3.63708	31.6548	1.84e-08	6.12e-07
WBGene00016048	-0.939004	6.27733	31.6343	1.86e-08	6.18e-07
WBGene00003519	-0.826299	5.51093	31.6231	1.87e-08	6.2e-07
WBGene00001078	1.25736	2.25068	31.6033	1.89e-08	6.26e-07
WBGene00003071	1.5993	7.31598	31.5897	1.9e-08	6.3e-07
WBGene00044989	0.632275	6.45216	31.587	1.91e-08	6.3e-07
WBGene00019855	2.10591	2.1413	31.5797	1.91e-08	6.31e-07
WBGene00021151	-1.05645	3.38861	31.5594	1.93e-08	6.37e-07
WBGene00012102	-1.27022	2.16498	31.5373	1.96e-08	6.44e-07
WBGene00013526	-0.817368	4.16383	31.5314	1.96e-08	6.45e-07
WBGene00006948	2.39085	3.84361	31.5289	1.96e-08	6.45e-07
WBGene00000387	1.28934	3.05433	31.4984	2e-08	6.54e-07
WBGene00022849	-0.732488	5.02091	31.4802	2.01e-08	6.6e-07
WBGene00011171	-0.909477	3.74781	31.471	2.02e-08	6.62e-07
WBGene00008794	1.80574	-0.312507	31.448	2.05e-08	6.69e-07
WBGene00172819	2.89043	-2.16644	31.4262	2.07e-08	6.76e-07
WBGene00013254	3.91309	-1.87709	31.406	2.09e-08	6.82e-07
WBGene00017970	1.77503	7.78099	31.3932	2.11e-08	6.86e-07
WBGene00022752	-1.06564	2.85647	31.3858	2.12e-08	6.88e-07
WBGene00195164	-1.22793	2.05254	31.3574	2.15e-08	6.97e-07
WBGene00022103	2.20627	5.27579	31.3091	2.2e-08	7.14e-07
WBGene00018359	-0.802576	4.48465	31.3032	2.21e-08	7.15e-07
WBGene00019520	2.52546	3.72397	31.2914	2.22e-08	7.19e-07
WBGene00007366	2.07611	3.01697	31.259	2.26e-08	7.3e-07
WBGene00005832	-2.85482	1.10579	31.1912	2.34e-08	7.55e-07
WBGene00019779	1.23216	6.98534	31.1787	2.35e-08	7.58e-07
WBGene00011793	-0.882562	3.7486	31.1782	2.35e-08	7.58e-07
WBGene00012850	1.26742	4.72787	31.1479	2.39e-08	7.69e-07
WBGene00016046	1.24039	3.24312	31.1424	2.4e-08	7.7e-07
WBGene00017114	-0.861247	4.81266	31.0742	2.48e-08	7.97e-07
WBGene00021519	1.71291	0.56741	31.0518	2.51e-08	8.05e-07
WBGene00018645	2.53388	3.19862	30.9969	2.58e-08	8.27e-07
WBGene00020846	1.25276	5.96227	30.9842	2.6e-08	8.32e-07
WBGene00014103	-1.10875	3.02126	30.978	2.61e-08	8.33e-07
WBGene00012720	-0.917062	3.30995	30.9763	2.61e-08	8.33e-07
WBGene00018195	1.11447	2.46139	30.9313	2.67e-08	8.52e-07
WBGene00012296	-0.713981	5.04734	30.9254	2.68e-08	8.54e-07
WBGene00014238	-0.862425	4.64414	30.9011	2.72e-08	8.63e-07
WBGene00019165	-0.75692	4.25693	30.8565	2.78e-08	8.82e-07
WBGene00017315	1.22739	1.90962	30.8274	2.82e-08	8.95e-07
WBGene00011165	-2.15773	-1.27402	30.7948	2.87e-08	9.08e-07
WBGene00011120	-0.795376	5.09597	30.796	2.87e-08	9.08e-07
WBGene00016826	-0.857695	3.41165	30.7551	2.93e-08	9.25e-07
WBGene00006645	-0.977688	3.11945	30.7271	2.97e-08	9.38e-07
WBGene00021650	-0.877689	4.46188	30.6631	3.07e-08	9.68e-07
WBGene00010804	-1.51971	0.763968	30.6567	3.08e-08	9.7e-07
WBGene00019530	-0.911727	3.51643	30.6458	3.1e-08	9.74e-07
WBGene00007820	-1.29866	1.89966	30.6224	3.13e-08	9.85e-07
WBGene00001063	2.22298	2.03056	30.5826	3.2e-08	1e-06
WBGene00010149	7.04189	-2.26069	30.5746	3.21e-08	1.01e-06
WBGene00016695	3.60314	-1.19777	30.5675	3.22e-08	1.01e-06
WBGene00021630	-1.09644	2.33844	30.5423	3.27e-08	1.02e-06
WBGene00007530	2.33873	3.82187	30.5097	3.32e-08	1.04e-06
WBGene00010285	2.55424	3.20581	30.505	3.33e-08	1.04e-06
WBGene00008498	-0.760462	4.64157	30.4703	3.39e-08	1.06e-06
WBGene00017991	2.48571	5.23195	30.4585	3.41e-08	1.06e-06
WBGene00016138	1.12518	3.07831	30.4266	3.47e-08	1.08e-06
WBGene00017279	-0.829936	4.79989	30.4114	3.49e-08	1.08e-06
WBGene00019997	-0.73441	5.10719	30.411	3.5e-08	1.08e-06
WBGene00004906	-1.03621	2.79367	30.4032	3.51e-08	1.09e-06
WBGene00020388	-1.01099	3.82645	30.3756	3.56e-08	1.1e-06
WBGene00009075	-0.832852	3.25522	30.339	3.63e-08	1.12e-06
WBGene00008694	-0.663409	7.32126	30.3356	3.63e-08	1.12e-06
WBGene00010300	-0.91672	3.55401	30.3306	3.64e-08	1.12e-06
WBGene00004353	2.20778	-0.261851	30.2771	3.75e-08	1.15e-06
WBGene00022753	-0.762144	4.31891	30.2398	3.82e-08	1.18e-06
WBGene00011956	1.42413	1.83541	30.2309	3.84e-08	1.18e-06
WBGene00012723	1.26382	1.462	30.1873	3.92e-08	1.21e-06
WBGene00016864	5.03532	-2.50696	30.1847	3.93e-08	1.21e-06
WBGene00017020	-3.76423	2.15745	30.1677	3.96e-08	1.21e-06
WBGene00021850	1.59889	3.5075	30.1471	4e-08	1.23e-06
WBGene00006689	-1.27067	0.824078	30.1309	4.04e-08	1.24e-06
WBGene00008821	-0.954467	2.78926	30.1264	4.05e-08	1.24e-06
WBGene00044521	-2.30622	1.8719	30.1237	4.05e-08	1.24e-06
WBGene00000557	2.60335	2.70461	30.1101	4.08e-08	1.24e-06
WBGene00017621	-0.755369	5.09716	30.0951	4.11e-08	1.25e-06
WBGene00044896	-1.26366	1.75674	30.0911	4.12e-08	1.25e-06
WBGene00015306	-0.800116	4.41579	30.075	4.16e-08	1.26e-06
WBGene00011200	-1.01961	2.26827	30.0688	4.17e-08	1.27e-06
WBGene00001719	1.68397	3.45735	30.0589	4.19e-08	1.27e-06
WBGene00011107	2.45253	4.57997	30.0173	4.28e-08	1.29e-06
WBGene00021360	-1.52737	1.64366	30.0204	4.28e-08	1.29e-06
WBGene00011619	-1.00781	2.82746	30.0167	4.28e-08	1.29e-06
WBGene00022096	-3.80141	-1.65788	29.9552	4.42e-08	1.33e-06
WBGene00021871	-0.87867	3.05515	29.948	4.44e-08	1.34e-06
WBGene00017936	-0.961359	2.26795	29.9445	4.45e-08	1.34e-06
WBGene00012307	-0.844309	3.39404	29.9328	4.47e-08	1.34e-06
WBGene00010728	-0.822216	3.4923	29.9338	4.47e-08	1.34e-06
WBGene00018135	-0.786107	4.96431	29.9359	4.47e-08	1.34e-06
WBGene00013264	2.08663	-0.492267	29.9218	4.5e-08	1.35e-06
WBGene00011260	-1.06914	3.32863	29.907	4.53e-08	1.36e-06
WBGene00009704	-1.08696	1.46828	29.8931	4.57e-08	1.37e-06
WBGene00013799	2.90844	-1.53222	29.8711	4.62e-08	1.38e-06
WBGene00018621	-2.04392	-0.380119	29.8662	4.63e-08	1.38e-06
WBGene00015391	0.678519	7.89165	29.8668	4.63e-08	1.38e-06
WBGene00009217	-1.14845	2.1195	29.8609	4.64e-08	1.38e-06
WBGene00012628	1.78459	1.05002	29.8485	4.67e-08	1.39e-06
WBGene00021907	-1.53202	1.01842	29.8402	4.69e-08	1.39e-06
WBGene00007286	2.17801	-0.780186	29.8381	4.7e-08	1.39e-06
WBGene00005655	-0.813241	5.48783	29.8219	4.74e-08	1.4e-06
WBGene00007323	-0.924202	3.28723	29.7866	4.82e-08	1.43e-06
WBGene00012011	-1.10269	2.55621	29.7801	4.84e-08	1.43e-06
WBGene00022653	-0.858477	5.05778	29.7782	4.84e-08	1.43e-06
WBGene00021471	-0.830459	3.91939	29.778	4.84e-08	1.43e-06
WBGene00015991	-0.981739	2.63142	29.7599	4.89e-08	1.44e-06
WBGene00009192	-0.863821	4.47691	29.7596	4.89e-08	1.44e-06
WBGene00022143	-0.890871	3.32747	29.7219	4.99e-08	1.47e-06
WBGene00008074	-0.697927	4.94798	29.7196	4.99e-08	1.47e-06
WBGene00008157	3.93501	-1.84431	29.6995	5.04e-08	1.48e-06
WBGene00013304	-0.823284	4.06981	29.6635	5.14e-08	1.51e-06
WBGene00010034	-1.15796	2.92615	29.6589	5.15e-08	1.51e-06
WBGene00022033	2.53821	5.47218	29.6281	5.23e-08	1.53e-06
WBGene00007631	-1.05642	2.51254	29.6246	5.24e-08	1.53e-06
WBGene00012870	-1.12307	1.8068	29.5702	5.39e-08	1.57e-06
WBGene00011191	-0.833277	3.32023	29.5718	5.39e-08	1.57e-06
WBGene00010259	-0.64293	6.58398	29.5548	5.44e-08	1.58e-06
WBGene00020977	-1.12026	1.50145	29.5394	5.48e-08	1.6e-06
WBGene00017730	-1.26387	1.69666	29.5353	5.49e-08	1.6e-06
WBGene00018877	-0.761542	5.84222	29.5295	5.51e-08	1.6e-06
WBGene00011478	-0.778701	4.40627	29.5215	5.53e-08	1.61e-06
WBGene00017194	-2.43145	0.501185	29.5054	5.58e-08	1.62e-06
WBGene00020985	-0.862366	3.29707	29.4963	5.6e-08	1.62e-06
WBGene00009526	-1.27175	1.90283	29.4877	5.63e-08	1.63e-06
WBGene00022763	-1.25731	3.42136	29.4841	5.64e-08	1.63e-06
WBGene00008657	-1.13599	2.62945	29.4646	5.69e-08	1.64e-06
WBGene00018196	-0.815117	3.8519	29.4027	5.88e-08	1.69e-06
WBGene00012207	-0.700517	6.44682	29.4026	5.88e-08	1.69e-06
WBGene00017213	-0.896846	3.15344	29.3953	5.9e-08	1.7e-06
WBGene00047725	4.62804	-3.00954	29.3722	5.97e-08	1.72e-06
WBGene00011374	-0.63222	4.95896	29.3641	6e-08	1.72e-06
WBGene00044247	-1.77868	-0.316525	29.3598	6.01e-08	1.72e-06
WBGene00013435	-0.608724	5.92507	29.2993	6.2e-08	1.78e-06
WBGene00014179	-0.697915	5.97098	29.29	6.23e-08	1.78e-06
WBGene00007503	-0.871986	3.2417	29.2688	6.3e-08	1.8e-06
WBGene00018289	3.10585	-1.26552	29.2352	6.41e-08	1.83e-06
WBGene00018261	-0.998076	1.34576	29.2239	6.45e-08	1.84e-06
WBGene00045433	-0.552146	5.79415	29.2158	6.47e-08	1.85e-06
WBGene00006097	1.85385	0.607572	29.1647	6.65e-08	1.89e-06
WBGene00014813	-0.776678	4.35583	29.1622	6.66e-08	1.89e-06
WBGene00003437	-1.32442	3.71548	29.1292	6.77e-08	1.92e-06
WBGene00000175	-0.837826	7.97665	29.0982	6.88e-08	1.95e-06
WBGene00010617	-0.858406	3.74966	29.092	6.9e-08	1.96e-06
WBGene00019198	1.3502	1.72194	29.0441	7.07e-08	2e-06
WBGene00009008	0.737385	6.53901	29.0021	7.23e-08	2.05e-06
WBGene00015043	-0.974941	4.01231	28.9978	7.25e-08	2.05e-06
WBGene00020973	-1.02259	2.23089	28.9936	7.26e-08	2.05e-06
WBGene00016125	-0.872019	3.44875	28.9808	7.31e-08	2.06e-06
WBGene00011002	1.31273	1.92856	28.9692	7.35e-08	2.07e-06
WBGene00022632	-0.797734	3.82687	28.957	7.4e-08	2.08e-06
WBGene00008027	-2.39877	0.425815	28.9181	7.55e-08	2.12e-06
WBGene00022140	-0.87674	3.69843	28.9019	7.61e-08	2.14e-06
WBGene00000219	0.977482	10.6339	28.8944	7.64e-08	2.15e-06
WBGene00235268	2.41476	2.31357	28.8808	7.7e-08	2.16e-06
WBGene00007307	-0.901739	7.64361	28.8759	7.72e-08	2.16e-06
WBGene00008838	3.60785	-2.25424	28.8557	7.8e-08	2.18e-06
WBGene00009237	-0.959629	6.39045	28.8569	7.79e-08	2.18e-06
WBGene00050879	-1.3295	1.85532	28.8293	7.9e-08	2.21e-06
WBGene00045493	-3.38898	-1.69528	28.8159	7.96e-08	2.22e-06
WBGene00045468	-1.0499	3.04383	28.8139	7.97e-08	2.22e-06
WBGene00006601	0.66785	8.56663	28.817	7.96e-08	2.22e-06
WBGene00013824	-0.965931	2.83747	28.7962	8.04e-08	2.24e-06
WBGene00015089	-0.711205	4.9695	28.7815	8.1e-08	2.25e-06
WBGene00013170	-0.949682	2.98833	28.7679	8.16e-08	2.27e-06
WBGene00015894	-2.11153	6.30039	28.7653	8.17e-08	2.27e-06
WBGene00013192	-0.762365	4.3092	28.7363	8.29e-08	2.3e-06
WBGene00004798	1.4726	8.25931	28.6883	8.5e-08	2.35e-06
WBGene00012754	-0.945607	2.47881	28.6303	8.76e-08	2.42e-06
WBGene00021908	-0.75652	3.66186	28.5897	8.95e-08	2.47e-06
WBGene00014082	-0.768377	4.78624	28.5823	8.98e-08	2.48e-06
WBGene00014703	-1.51432	1.55462	28.5781	9e-08	2.48e-06
WBGene00007888	-0.983912	2.65617	28.5661	9.06e-08	2.49e-06
WBGene00044392	-1.11798	1.73451	28.5508	9.13e-08	2.51e-06
WBGene00022834	-0.818723	3.93018	28.5341	9.21e-08	2.53e-06
WBGene00001603	-0.746167	6.26594	28.5075	9.33e-08	2.56e-06
WBGene00219326	-0.860034	3.81441	28.4893	9.42e-08	2.58e-06
WBGene00023410	-1.42438	0.591589	28.4773	9.48e-08	2.6e-06
WBGene00008987	1.24596	4.02524	28.4605	9.56e-08	2.62e-06
WBGene00018471	-0.817753	3.2653	28.448	9.62e-08	2.63e-06
WBGene00021010	-0.928761	3.47047	28.4406	9.66e-08	2.64e-06
WBGene00016890	-0.814439	3.69605	28.4188	9.77e-08	2.67e-06
WBGene00010155	-0.710009	4.61646	28.4042	9.85e-08	2.68e-06
WBGene00010673	2.20128	4.34874	28.3781	9.98e-08	2.72e-06
WBGene00009039	-0.919968	3.56453	28.3792	9.97e-08	2.72e-06
WBGene00016516	-1.23788	1.48994	28.375	9.99e-08	2.72e-06
WBGene00194912	-0.982849	3.87902	28.3607	1.01e-07	2.73e-06
WBGene00005912	4.09524	-1.4359	28.3441	1.02e-07	2.76e-06
WBGene00007479	2.04323	4.55961	28.3166	1.03e-07	2.79e-06
WBGene00022378	-0.55247	6.32212	28.29	1.04e-07	2.83e-06
WBGene00020590	-1.68607	2.54344	28.2746	1.05e-07	2.85e-06
WBGene00019972	-0.664379	4.47213	28.2707	1.05e-07	2.85e-06
WBGene00008658	-0.992553	3.22476	28.2561	1.06e-07	2.87e-06
WBGene00044634	-1.03592	2.59149	28.2401	1.07e-07	2.89e-06
WBGene00018235	-0.833913	4.31009	28.201	1.09e-07	2.95e-06
WBGene00012138	-0.795029	3.7894	28.1792	1.11e-07	2.97e-06
WBGene00012605	-0.744913	5.05763	28.1795	1.11e-07	2.97e-06
WBGene00018110	3.02392	1.13612	28.1743	1.11e-07	2.98e-06
WBGene00012470	-0.980209	1.82416	28.1742	1.11e-07	2.98e-06
WBGene00007791	-0.66772	5.38474	28.1668	1.11e-07	2.98e-06
WBGene00016378	0.657639	5.49392	28.1348	1.13e-07	3.03e-06
WBGene00022530	-0.954049	2.09824	28.1301	1.13e-07	3.04e-06
WBGene00022628	-0.983659	3.2199	28.1161	1.14e-07	3.05e-06
WBGene00020177	-0.924996	2.18773	28.1123	1.14e-07	3.06e-06
WBGene00015931	-0.718954	4.99388	28.0992	1.15e-07	3.08e-06
WBGene00021110	-0.797208	3.95795	28.0779	1.17e-07	3.11e-06
WBGene00012280	-1.46821	3.2954	28.0756	1.17e-07	3.11e-06
WBGene00044333	-0.926761	2.66829	28.029	1.2e-07	3.18e-06
WBGene00014955	0.675938	5.01812	28.0233	1.2e-07	3.19e-06
WBGene00013244	1.48203	2.45413	27.9857	1.22e-07	3.24e-06
WBGene00012635	2.29734	2.02575	27.9715	1.23e-07	3.27e-06
WBGene00020700	1.44562	0.070369	27.9604	1.24e-07	3.28e-06
WBGene00003579	-0.769892	3.8958	27.9368	1.25e-07	3.32e-06
WBGene00001806	-1.7571	-0.686764	27.9113	1.27e-07	3.36e-06
WBGene00000920	-1.07164	1.69689	27.9098	1.27e-07	3.36e-06
WBGene00020156	1.04483	3.22484	27.8911	1.28e-07	3.39e-06
WBGene00009149	-0.796101	4.35219	27.8797	1.29e-07	3.4e-06
WBGene00019572	-0.755054	6.46444	27.8509	1.31e-07	3.45e-06
WBGene00003998	0.888677	3.43027	27.849	1.31e-07	3.45e-06
WBGene00219308	-6.33805	-2.43718	27.8439	1.32e-07	3.46e-06
WBGene00021273	-1.11112	2.3861	27.8203	1.33e-07	3.5e-06
WBGene00017853	-0.842714	3.63592	27.805	1.34e-07	3.52e-06
WBGene00219236	-1.8591	-1.13783	27.7926	1.35e-07	3.54e-06
WBGene00007977	-0.886855	5.80771	27.7886	1.35e-07	3.54e-06
WBGene00010147	-1.02195	2.97853	27.7848	1.36e-07	3.55e-06
WBGene00012021	3.61995	-2.08857	27.7763	1.36e-07	3.56e-06
WBGene00018809	-4.14277	1.07192	27.7713	1.37e-07	3.57e-06
WBGene00014809	-1.1817	1.63037	27.7358	1.39e-07	3.63e-06
WBGene00012325	-1.87782	-0.729797	27.7297	1.4e-07	3.64e-06
WBGene00000251	2.38802	7.07147	27.722	1.4e-07	3.65e-06
WBGene00011665	2.49535	1.93638	27.715	1.41e-07	3.66e-06
WBGene00009401	-1.0488	2.51843	27.6884	1.43e-07	3.7e-06
WBGene00011670	-1.07099	1.64656	27.6852	1.43e-07	3.71e-06
WBGene00008807	2.65146	0.42916	27.672	1.44e-07	3.73e-06
WBGene00021995	-1.0113	2.48396	27.656	1.45e-07	3.76e-06
WBGene00010108	2.57537	0.32032	27.6486	1.45e-07	3.77e-06
WBGene00022597	1.30811	2.22583	27.5926	1.5e-07	3.87e-06
WBGene00012853	0.704409	4.14752	27.5922	1.5e-07	3.87e-06
WBGene00017022	-1.60914	-0.189286	27.5861	1.5e-07	3.88e-06
WBGene00015215	-1.08385	1.96866	27.5862	1.5e-07	3.88e-06
WBGene00004997	2.45808	0.0184397	27.5601	1.52e-07	3.93e-06
WBGene00018223	1.27865	0.699566	27.5336	1.54e-07	3.97e-06
WBGene00021358	-0.74571	4.27054	27.5323	1.54e-07	3.97e-06
WBGene00016287	-1.18642	1.72741	27.5205	1.55e-07	4e-06
WBGene00012855	-0.744476	4.57992	27.5078	1.56e-07	4.02e-06
WBGene00044300	-0.77731	3.34704	27.4835	1.58e-07	4.06e-06
WBGene00012939	2.33624	3.05185	27.4678	1.6e-07	4.09e-06
WBGene00003740	1.41532	1.82433	27.4589	1.6e-07	4.11e-06
WBGene00012345	-0.856533	3.3398	27.4465	1.62e-07	4.13e-06
WBGene00000623	2.22963	2.31687	27.4416	1.62e-07	4.14e-06
WBGene00000521	2.66118	-0.0906177	27.4179	1.64e-07	4.19e-06
WBGene00004747	0.809397	3.6485	27.3948	1.66e-07	4.23e-06
WBGene00007863	-0.934286	2.63422	27.3912	1.66e-07	4.24e-06
WBGene00013835	1.18702	2.11066	27.3889	1.66e-07	4.24e-06
WBGene00005651	-1.43057	1.3696	27.36	1.69e-07	4.3e-06
WBGene00010181	-0.862873	3.04132	27.3088	1.73e-07	4.41e-06
WBGene00020223	-0.651894	6.00405	27.2998	1.74e-07	4.42e-06
WBGene00007335	-0.779462	3.8463	27.2702	1.77e-07	4.49e-06
WBGene00019318	1.67843	3.09659	27.1971	1.84e-07	4.65e-06
WBGene00008153	-0.916441	2.3807	27.1988	1.84e-07	4.65e-06
WBGene00021858	-0.839572	5.29947	27.1689	1.86e-07	4.72e-06
WBGene00011472	-1.0555	1.78496	27.1668	1.87e-07	4.72e-06
WBGene00009048	-1.91239	5.97912	27.1325	1.9e-07	4.8e-06
WBGene00012191	-0.876834	3.35926	27.1299	1.9e-07	4.8e-06
WBGene00021478	2.97762	-1.03266	27.128	1.9e-07	4.8e-06
WBGene00011294	-1.12063	1.18885	27.0946	1.94e-07	4.88e-06
WBGene00012540	2.61984	3.31539	27.0792	1.95e-07	4.91e-06
WBGene00011918	-0.669668	5.31855	27.0783	1.95e-07	4.91e-06
WBGene00008743	-0.850261	6.277	27.0695	1.96e-07	4.93e-06
WBGene00018200	1.31295	2.0057	27.0656	1.97e-07	4.93e-06
WBGene00007848	0.79636	6.57303	27.0617	1.97e-07	4.94e-06
WBGene00017828	0.627245	4.46311	27.0524	1.98e-07	4.96e-06
WBGene00012583	2.30071	4.19628	27.0297	2e-07	5.01e-06
WBGene00019150	-0.854888	4.08653	26.9975	2.04e-07	5.09e-06
WBGene00009512	1.12635	2.1635	26.9851	2.05e-07	5.12e-06
WBGene00007777	-0.748383	5.46508	26.9536	2.08e-07	5.2e-06
WBGene00012032	2.32524	4.3849	26.9339	2.11e-07	5.25e-06
WBGene00011789	-1.09811	2.79853	26.9026	2.14e-07	5.33e-06
WBGene00018295	2.14463	-0.536412	26.8795	2.17e-07	5.39e-06
WBGene00015192	-0.984391	1.90289	26.8356	2.22e-07	5.51e-06
WBGene00009738	-0.725611	3.90955	26.8275	2.22e-07	5.53e-06
WBGene00021006	-0.889501	3.585	26.8172	2.24e-07	5.55e-06
WBGene00008192	-0.936744	2.89422	26.7978	2.26e-07	5.6e-06
WBGene00006979	-0.882403	2.41164	26.7871	2.27e-07	5.63e-06
WBGene00022102	-0.865906	3.40845	26.7805	2.28e-07	5.64e-06
WBGene00019024	-0.857256	4.22998	26.7616	2.3e-07	5.69e-06
WBGene00000389	-0.834798	2.75339	26.739	2.33e-07	5.75e-06
WBGene00001073	1.03521	7.75446	26.7273	2.34e-07	5.78e-06
WBGene00006609	-0.777085	5.5547	26.6754	2.41e-07	5.94e-06
WBGene00016491	-0.853925	4.44925	26.6607	2.43e-07	5.98e-06
WBGene00020691	2.42026	-0.721538	26.6509	2.44e-07	6e-06
WBGene00004811	1.879	-0.763596	26.6374	2.45e-07	6.04e-06
WBGene00020182	-2.81264	4.05959	26.6073	2.49e-07	6.12e-06
WBGene00009281	2.66217	-0.167282	26.607	2.49e-07	6.12e-06
WBGene00012958	3.97829	-2.70736	26.5994	2.5e-07	6.13e-06
WBGene00015281	-3.2202	-0.835953	26.5972	2.51e-07	6.13e-06
WBGene00010991	-0.891468	2.60698	26.6009	2.5e-07	6.13e-06
WBGene00016053	-0.780517	4.2988	26.5989	2.5e-07	6.13e-06
WBGene00004357	0.771162	8.33434	26.5961	2.51e-07	6.13e-06
WBGene00008487	-1.06954	3.38823	26.59	2.52e-07	6.14e-06
WBGene00015106	-0.76569	3.93552	26.5822	2.53e-07	6.16e-06
WBGene00007707	0.598404	6.00591	26.5668	2.55e-07	6.21e-06
WBGene00020534	-1.19971	1.34792	26.5596	2.56e-07	6.22e-06
WBGene00003462	-1.58916	1.41952	26.5317	2.59e-07	6.31e-06
WBGene00019322	-0.938879	12.0078	26.5277	2.6e-07	6.32e-06
WBGene00011290	-0.967171	2.79252	26.5197	2.61e-07	6.34e-06
WBGene00010512	-0.990863	1.57221	26.5177	2.61e-07	6.34e-06
WBGene00014157	-1.04373	3.33537	26.4843	2.66e-07	6.44e-06
WBGene00008870	-1.08909	2.12119	26.4279	2.74e-07	6.63e-06
WBGene00019929	-0.966276	3.90001	26.3842	2.8e-07	6.77e-06
WBGene00016807	-0.896133	2.71549	26.3855	2.8e-07	6.77e-06
WBGene00009693	-1.15196	1.3014	26.3617	2.83e-07	6.84e-06
WBGene00008632	2.35055	-0.926752	26.355	2.84e-07	6.86e-06
WBGene00015997	-0.81407	3.29929	26.3408	2.86e-07	6.9e-06
WBGene00011129	-0.834067	3.0954	26.3108	2.91e-07	7e-06
WBGene00001854	1.4109	3.92128	26.2925	2.93e-07	7.06e-06
WBGene00009465	-1.13466	2.29174	26.2842	2.95e-07	7.09e-06
WBGene00021792	-1.0752	2.11377	26.2742	2.96e-07	7.12e-06
WBGene00013299	-0.839845	2.55514	26.266	2.97e-07	7.14e-06
WBGene00015393	1.07688	3.14771	26.2627	2.98e-07	7.15e-06
WBGene00017633	-1.07305	2.20665	26.2284	3.03e-07	7.27e-06
WBGene00018548	-0.626764	5.6349	26.214	3.06e-07	7.32e-06
WBGene00022630	-1.19524	2.82566	26.1942	3.09e-07	7.39e-06
WBGene00195178	-0.926907	2.93871	26.1924	3.09e-07	7.39e-06
WBGene00010883	-0.847449	3.78856	26.1843	3.1e-07	7.41e-06
WBGene00006947	2.13479	5.02368	26.181	3.11e-07	7.42e-06
WBGene00013374	-1.14377	2.39712	26.173	3.12e-07	7.44e-06
WBGene00007559	-0.967501	2.81172	26.1228	3.2e-07	7.63e-06
WBGene00019858	-1.41214	0.253192	26.1143	3.22e-07	7.66e-06
WBGene00019643	-0.875988	2.88561	26.1101	3.22e-07	7.67e-06
WBGene00019812	-0.883482	2.53457	26.102	3.24e-07	7.7e-06
WBGene00014223	-0.7422	3.42122	26.0852	3.27e-07	7.76e-06
WBGene00010202	1.89429	-0.942683	26.0808	3.27e-07	7.77e-06
WBGene00014771	6.70438	-2.25802	26.0744	3.29e-07	7.79e-06
WBGene00013068	-1.08168	1.9033	26.0565	3.32e-07	7.85e-06
WBGene00018120	-0.958011	3.2622	26.0221	3.38e-07	7.99e-06
WBGene00021380	-1.22169	1.66478	26.0172	3.38e-07	8e-06
WBGene00020120	-0.931586	2.44344	26.0116	3.39e-07	8.02e-06
WBGene00012711	-1.0482	1.45142	26.0002	3.41e-07	8.06e-06
WBGene00013659	2.12112	-0.569174	25.9853	3.44e-07	8.11e-06
WBGene00019459	-0.744018	3.84819	25.9812	3.45e-07	8.12e-06
WBGene00011880	-0.584234	6.40716	25.9397	3.52e-07	8.29e-06
WBGene00001077	1.28205	9.60456	25.9032	3.59e-07	8.44e-06
WBGene00011870	-0.746483	3.79637	25.8889	3.62e-07	8.5e-06
WBGene00021793	-1.06202	2.45297	25.885	3.62e-07	8.51e-06
WBGene00018983	-0.905853	2.71517	25.8712	3.65e-07	8.56e-06
WBGene00004210	1.54595	6.80952	25.8653	3.66e-07	8.58e-06
WBGene00086560	3.30928	-1.78936	25.8571	3.68e-07	8.61e-06
WBGene00017103	-1.09528	2.54006	25.853	3.68e-07	8.62e-06
WBGene00044156	-0.884897	2.50655	25.8508	3.69e-07	8.62e-06
WBGene00016441	-1.01702	2.05235	25.8459	3.7e-07	8.64e-06
WBGene00009513	-0.900326	3.62474	25.837	3.71e-07	8.67e-06
WBGene00016329	2.17105	3.04386	25.8056	3.78e-07	8.8e-06
WBGene00017393	-0.868753	2.9434	25.8072	3.77e-07	8.8e-06
WBGene00015093	-0.950932	2.09665	25.8011	3.78e-07	8.81e-06
WBGene00015631	1.51131	0.70618	25.7955	3.8e-07	8.83e-06
WBGene00019834	-1.06438	2.05158	25.7773	3.83e-07	8.9e-06
WBGene00012642	-0.910906	2.97074	25.7454	3.9e-07	9.04e-06
WBGene00012679	-0.892486	3.27329	25.7445	3.9e-07	9.04e-06
WBGene00012297	-0.939383	2.51346	25.7428	3.9e-07	9.04e-06
WBGene00014777	-1.37433	0.643404	25.7405	3.91e-07	9.05e-06
WBGene00020991	-1.00542	4.35367	25.7379	3.91e-07	9.05e-06
WBGene00000008	-2.88706	0.45286	25.7335	3.92e-07	9.06e-06
WBGene00019593	1.54983	-0.121487	25.6994	3.99e-07	9.22e-06
WBGene00011753	-3.06713	5.02234	25.6935	4e-07	9.24e-06
WBGene00009683	-0.845757	3.27113	25.6839	4.02e-07	9.28e-06
WBGene00016980	-0.724468	4.77278	25.6664	4.06e-07	9.35e-06
WBGene00021001	-1.09578	1.03402	25.6631	4.07e-07	9.36e-06
WBGene00010746	2.20005	-1.21575	25.6584	4.08e-07	9.37e-06
WBGene00013073	-1.86894	5.94464	25.6304	4.13e-07	9.5e-06
WBGene00012535	0.979743	4.37178	25.6311	4.13e-07	9.5e-06
WBGene00009221	-1.46406	7.77354	25.6277	4.14e-07	9.5e-06
WBGene00016136	2.6702	0.464854	25.611	4.18e-07	9.58e-06
WBGene00010185	1.01661	2.1715	25.5966	4.21e-07	9.64e-06
WBGene00007427	-1.15426	0.459801	25.5796	4.25e-07	9.72e-06
WBGene00003769	1.51774	5.05965	25.5043	4.41e-07	1.01e-05
WBGene00007306	-0.776407	3.35504	25.4935	4.44e-07	1.01e-05
WBGene00010516	-1.03558	1.50659	25.4891	4.45e-07	1.02e-05
WBGene00015630	-0.96831	4.25636	25.4815	4.47e-07	1.02e-05
WBGene00011894	1.76256	2.18975	25.4792	4.47e-07	1.02e-05
WBGene00000819	-1.31931	0.298766	25.4762	4.48e-07	1.02e-05
WBGene00000133	-3.91506	1.92261	25.4576	4.52e-07	1.03e-05
WBGene00022833	-1.01741	1.63122	25.4521	4.53e-07	1.03e-05
WBGene00004750	3.97667	0.0335766	25.4495	4.54e-07	1.03e-05
WBGene00010446	1.92577	-1.22701	25.4406	4.56e-07	1.04e-05
WBGene00012436	2.88438	0.962991	25.4311	4.58e-07	1.04e-05
WBGene00000972	1.7493	2.1877	25.4128	4.63e-07	1.05e-05
WBGene00009813	-0.855604	5.78488	25.4021	4.65e-07	1.05e-05
WBGene00008447	1.12402	1.66632	25.3878	4.69e-07	1.06e-05
WBGene00044900	4.49079	2.45717	25.3844	4.7e-07	1.06e-05
WBGene00015685	-1.13755	1.43351	25.3797	4.71e-07	1.06e-05
WBGene00022335	-0.60635	4.7903	25.3689	4.73e-07	1.07e-05
WBGene00007610	-0.672024	4.47462	25.3636	4.75e-07	1.07e-05
WBGene00007998	-1.02813	2.41175	25.3558	4.77e-07	1.07e-05
WBGene00014102	-0.912432	3.03162	25.3531	4.77e-07	1.07e-05
WBGene00044216	-1.12613	2.60099	25.3293	4.83e-07	1.09e-05
WBGene00012690	-0.88045	3.06341	25.3156	4.87e-07	1.09e-05
WBGene00008313	-0.689096	4.1717	25.2874	4.94e-07	1.11e-05
WBGene00008811	-0.764252	4.0969	25.2781	4.96e-07	1.11e-05
WBGene00018491	0.763804	9.32688	25.2775	4.96e-07	1.11e-05
WBGene00015229	-1.0548	3.00435	25.2758	4.97e-07	1.11e-05
WBGene00017143	2.4713	-1.34785	25.2737	4.97e-07	1.11e-05
WBGene00020881	-3.66952	-0.639992	25.2535	5.03e-07	1.12e-05
WBGene00249817	-1.49424	-0.638332	25.2406	5.06e-07	1.13e-05
WBGene00019001	0.658426	8.30215	25.2271	5.1e-07	1.14e-05
WBGene00007224	-0.949813	2.87908	25.1974	5.18e-07	1.15e-05
WBGene00016781	-0.553293	6.4217	25.1969	5.18e-07	1.15e-05
WBGene00012717	-0.690216	4.97484	25.1523	5.3e-07	1.18e-05
WBGene00007563	-0.748547	3.85448	25.1485	5.31e-07	1.18e-05
WBGene00012999	-0.551082	6.77747	25.1456	5.32e-07	1.18e-05
WBGene00019562	-1.0326	2.60712	25.1426	5.32e-07	1.18e-05
WBGene00017056	-0.990244	2.64219	25.1362	5.34e-07	1.19e-05
WBGene00044358	-1.06723	1.50494	25.1338	5.35e-07	1.19e-05
WBGene00008662	-0.944005	2.74725	25.1304	5.36e-07	1.19e-05
WBGene00012912	-0.776198	4.1591	25.1284	5.36e-07	1.19e-05
WBGene00044272	-1.39086	-0.209979	25.1266	5.37e-07	1.19e-05
WBGene00014755	-0.96831	2.72407	25.1177	5.39e-07	1.19e-05
WBGene00020747	2.00841	-1.40677	25.1149	5.4e-07	1.19e-05
WBGene00015241	-1.00596	2.38036	25.1003	5.44e-07	1.2e-05
WBGene00020693	-0.94938	4.74264	25.0517	5.58e-07	1.23e-05
WBGene00016415	-0.852794	8.28878	25.0511	5.58e-07	1.23e-05
WBGene00017955	-0.701803	5.12694	25.0342	5.63e-07	1.24e-05
WBGene00010544	-0.929974	2.51141	25.0292	5.65e-07	1.24e-05
WBGene00011954	-0.797649	4.35238	25.0108	5.7e-07	1.25e-05
WBGene00017354	-0.838694	3.21833	24.997	5.74e-07	1.26e-05
WBGene00007597	-0.829241	3.58192	24.9953	5.75e-07	1.26e-05
WBGene00004746	-0.736447	3.71323	24.9939	5.75e-07	1.26e-05
WBGene00007354	-0.74348	5.2344	24.9482	5.89e-07	1.29e-05
WBGene00008605	2.20326	5.54537	24.9329	5.94e-07	1.3e-05
WBGene00219570	-1.11609	2.62519	24.8974	6.05e-07	1.32e-05
WBGene00015802	-0.64107	5.82483	24.8539	6.18e-07	1.35e-05
WBGene00018040	2.28293	0.711962	24.8302	6.26e-07	1.37e-05
WBGene00014851	-1.79445	-0.365592	24.8132	6.32e-07	1.38e-05
WBGene00044805	-1.14542	0.73267	24.8152	6.31e-07	1.38e-05
WBGene00020185	0.608243	7.85742	24.8141	6.31e-07	1.38e-05
WBGene00018178	-0.782345	3.39554	24.7921	6.39e-07	1.39e-05
WBGene00015006	-1.05955	1.90385	24.7829	6.42e-07	1.4e-05
WBGene00021963	1.88811	1.68672	24.7595	6.49e-07	1.41e-05
WBGene00011133	-0.749142	3.65213	24.7237	6.62e-07	1.44e-05
WBGene00016946	-0.877641	2.88814	24.7143	6.65e-07	1.44e-05
WBGene00015305	-0.86548	3.49148	24.6966	6.71e-07	1.46e-05
WBGene00007018	-0.632086	4.20101	24.6737	6.79e-07	1.47e-05
WBGene00009702	-0.923279	2.09263	24.6718	6.8e-07	1.47e-05
WBGene00019810	-0.720949	3.364	24.6166	6.99e-07	1.51e-05
WBGene00006367	0.883358	4.62859	24.5944	7.08e-07	1.53e-05
WBGene00044796	2.56481	0.347137	24.5739	7.15e-07	1.55e-05
WBGene00002206	-0.90229	3.79469	24.5636	7.19e-07	1.55e-05
WBGene00003683	-1.38107	-0.275217	24.5283	7.32e-07	1.58e-05
WBGene00195257	-1.07905	1.2497	24.514	7.38e-07	1.59e-05
WBGene00016644	-1.01645	4.50821	24.5133	7.38e-07	1.59e-05
WBGene00018702	1.41382	4.60248	24.5077	7.4e-07	1.59e-05
WBGene00007248	-0.823391	6.89442	24.5081	7.4e-07	1.59e-05
WBGene00006868	0.595657	5.93693	24.4914	7.46e-07	1.6e-05
WBGene00002285	2.53082	1.95902	24.4892	7.47e-07	1.6e-05
WBGene00010754	2.43774	-1.42546	24.4846	7.49e-07	1.61e-05
WBGene00008127	0.917505	2.86937	24.4516	7.62e-07	1.63e-05
WBGene00195067	-2.31607	-1.21478	24.4443	7.65e-07	1.64e-05
WBGene00015112	2.94596	-1.66623	24.4149	7.77e-07	1.66e-05
WBGene00007569	-1.48577	0.9208	24.4058	7.8e-07	1.67e-05
WBGene00022072	-0.529235	6.64835	24.3866	7.88e-07	1.68e-05
WBGene00219274	-2.16596	1.35772	24.3743	7.93e-07	1.69e-05
WBGene00020372	-0.758704	3.13278	24.3659	7.97e-07	1.7e-05
WBGene00013978	-0.85087	2.47101	24.3515	8.03e-07	1.71e-05
WBGene00008649	-0.911833	2.4193	24.3444	8.06e-07	1.72e-05
WBGene00047252	2.69334	-2.43885	24.3394	8.08e-07	1.72e-05
WBGene00017307	2.2767	3.99832	24.3356	8.09e-07	1.72e-05
WBGene00016339	-0.993946	3.09256	24.3363	8.09e-07	1.72e-05
WBGene00012173	-0.868467	3.51449	24.3339	8.1e-07	1.72e-05
WBGene00015578	-2.64572	-1.51297	24.323	8.15e-07	1.73e-05
WBGene00010738	1.85342	5.67814	24.3115	8.19e-07	1.74e-05
WBGene00009753	-0.91253	3.23663	24.3094	8.2e-07	1.74e-05
WBGene00007239	-1.12447	1.55493	24.303	8.23e-07	1.74e-05
WBGene00014154	-0.706511	4.00595	24.2772	8.34e-07	1.76e-05
WBGene00010920	-0.799169	4.29346	24.2746	8.35e-07	1.77e-05
WBGene00017046	0.926997	3.0297	24.2461	8.48e-07	1.79e-05
WBGene00012637	-0.670189	6.01908	24.2391	8.51e-07	1.8e-05
WBGene00020042	-0.816179	3.15166	24.2374	8.52e-07	1.8e-05
WBGene00001724	2.31005	4.8255	24.2215	8.59e-07	1.81e-05
WBGene00004062	-0.815499	8.41525	24.2063	8.66e-07	1.82e-05
WBGene00014375	-0.912697	2.22051	24.1921	8.72e-07	1.83e-05
WBGene00012247	3.615	-1.54238	24.1801	8.77e-07	1.84e-05
WBGene00011950	2.73869	-1.52865	24.151	8.91e-07	1.87e-05
WBGene00015629	-0.697024	4.80674	24.1386	8.96e-07	1.88e-05
WBGene00001436	6.31508	-2.93807	24.1155	9.07e-07	1.9e-05
WBGene00011487	-0.805288	8.07303	24.1029	9.13e-07	1.91e-05
WBGene00003888	2.29076	2.72707	24.0999	9.15e-07	1.92e-05
WBGene00012308	-1.97702	-0.411198	24.099	9.15e-07	1.92e-05
WBGene00021633	-0.737332	3.84926	24.0902	9.19e-07	1.92e-05
WBGene00017211	-1.06455	2.45922	24.0834	9.23e-07	1.93e-05
WBGene00169514	5.6475	-3.12262	24.0607	9.33e-07	1.95e-05
WBGene00023416	1.4599	2.03789	24.0474	9.4e-07	1.96e-05
WBGene00021819	-0.967435	2.25833	24.0104	9.58e-07	2e-05
WBGene00013215	1.07309	1.23325	24.007	9.6e-07	2e-05
WBGene00009814	2.06288	-1.4287	24.0032	9.62e-07	2e-05
WBGene00013650	1.08337	4.42662	24.0032	9.62e-07	2e-05
WBGene00014728	-1.22555	1.50919	23.9998	9.63e-07	2e-05
WBGene00016937	0.864222	3.23599	23.9842	9.71e-07	2.02e-05
WBGene00003691	-0.738986	4.03863	23.9833	9.72e-07	2.02e-05
WBGene00044661	1.44504	-0.930353	23.9713	9.78e-07	2.03e-05
WBGene00006683	0.82163	4.34801	23.9603	9.83e-07	2.04e-05
WBGene00014129	-0.719629	4.10199	23.9477	9.9e-07	2.05e-05
WBGene00021287	-0.828504	3.27656	23.9344	9.97e-07	2.06e-05
WBGene00008575	2.61769	-2.10743	23.9196	1e-06	2.08e-05
WBGene00015500	-0.95495	2.51233	23.8946	1.02e-06	2.1e-05
WBGene00011614	0.948197	2.15021	23.8793	1.03e-06	2.12e-05
WBGene00016730	-0.885039	2.71616	23.8778	1.03e-06	2.12e-05
WBGene00016319	2.1552	3.34522	23.8696	1.03e-06	2.13e-05
WBGene00012512	0.878893	3.45373	23.862	1.03e-06	2.13e-05
WBGene00013419	0.83866	4.88577	23.8487	1.04e-06	2.14e-05
WBGene00000136	-0.738198	4.65261	23.8476	1.04e-06	2.14e-05
WBGene00011548	2.37637	4.05165	23.831	1.05e-06	2.16e-05
WBGene00009115	-0.680877	4.34106	23.8318	1.05e-06	2.16e-05
WBGene00001621	-0.739183	3.07755	23.817	1.06e-06	2.17e-05
WBGene00009592	-0.779192	4.55566	23.8141	1.06e-06	2.18e-05
WBGene00010460	-0.857532	2.41264	23.8058	1.07e-06	2.18e-05
WBGene00004034	0.551974	5.85248	23.7971	1.07e-06	2.19e-05
WBGene00022517	1.88056	4.85726	23.7813	1.08e-06	2.21e-05
WBGene00011869	-0.58751	6.24691	23.7786	1.08e-06	2.21e-05
WBGene00004998	2.20247	3.73015	23.7563	1.09e-06	2.23e-05
WBGene00018428	-1.12914	1.95482	23.7494	1.1e-06	2.24e-05
WBGene00017640	-0.674796	4.47619	23.7377	1.1e-06	2.25e-05
WBGene00008963	1.12823	2.89822	23.691	1.13e-06	2.31e-05
WBGene00014213	0.635006	5.48636	23.6806	1.14e-06	2.32e-05
WBGene00009782	-0.944882	1.29288	23.675	1.14e-06	2.32e-05
WBGene00012172	-0.775052	3.54849	23.6698	1.14e-06	2.33e-05
WBGene00006804	0.923623	4.92356	23.6493	1.16e-06	2.35e-05
WBGene00007938	1.964	3.85172	23.6474	1.16e-06	2.35e-05
WBGene00009830	-1.11414	4.00754	23.6058	1.18e-06	2.4e-05
WBGene00020984	-0.862583	2.26662	23.5814	1.2e-06	2.43e-05
WBGene00020940	-0.737245	3.32318	23.5635	1.21e-06	2.45e-05
WBGene00010324	-0.822798	2.63249	23.5608	1.21e-06	2.45e-05
WBGene00044777	-0.801801	3.35171	23.5451	1.22e-06	2.47e-05
WBGene00018433	3.09501	-2.25652	23.543	1.22e-06	2.47e-05
WBGene00009057	-0.989025	5.34447	23.5277	1.23e-06	2.49e-05
WBGene00022508	2.32126	-0.123347	23.4958	1.25e-06	2.53e-05
WBGene00015693	-0.891583	5.09087	23.4655	1.27e-06	2.57e-05
WBGene00014641	-1.45265	0.961355	23.4308	1.29e-06	2.61e-05
WBGene00012809	-0.822479	6.37174	23.4262	1.3e-06	2.61e-05
WBGene00008875	2.01021	1.14944	23.4247	1.3e-06	2.61e-05
WBGene00020394	-2.71953	2.87374	23.4042	1.31e-06	2.64e-05
WBGene00001045	0.788885	5.35354	23.3971	1.32e-06	2.65e-05
WBGene00013296	-0.872712	2.59082	23.3814	1.33e-06	2.67e-05
WBGene00013437	-0.753073	3.73478	23.3643	1.34e-06	2.69e-05
WBGene00013459	-1.05404	1.79578	23.3615	1.34e-06	2.69e-05
WBGene00044388	-0.735108	4.39351	23.3551	1.35e-06	2.7e-05
WBGene00022700	-0.800307	2.99308	23.3523	1.35e-06	2.7e-05
WBGene00044810	-0.838984	2.87181	23.3392	1.36e-06	2.72e-05
WBGene00010972	1.21594	2.0061	23.3341	1.36e-06	2.72e-05
WBGene00022024	2.08572	1.67312	23.3255	1.37e-06	2.73e-05
WBGene00018578	1.16085	1.65583	23.3095	1.38e-06	2.75e-05
WBGene00044502	0.953024	2.08803	23.291	1.39e-06	2.78e-05
WBGene00014135	-1.20178	1.3699	23.2889	1.39e-06	2.78e-05
WBGene00008375	-0.642993	4.79758	23.2781	1.4e-06	2.79e-05
WBGene00017214	3.59428	-2.04201	23.2756	1.4e-06	2.79e-05
WBGene00016483	2.00141	0.480095	23.2671	1.41e-06	2.81e-05
WBGene00013476	-0.957992	1.52142	23.2504	1.42e-06	2.83e-05
WBGene00009854	-1.47507	0.517083	23.2377	1.43e-06	2.84e-05
WBGene00008230	-0.660631	4.64791	23.2383	1.43e-06	2.84e-05
WBGene00010906	-0.67791	4.0984	23.2053	1.46e-06	2.89e-05
WBGene00220261	2.51146	1.209	23.1914	1.47e-06	2.91e-05
WBGene00014085	-0.891147	2.59709	23.1871	1.47e-06	2.91e-05
WBGene00010829	-0.801387	4.09856	23.1713	1.48e-06	2.93e-05
WBGene00007641	-0.797	2.73927	23.1676	1.48e-06	2.94e-05
WBGene00010786	-0.811589	2.4704	23.1607	1.49e-06	2.95e-05
WBGene00016675	-0.918302	2.59286	23.1535	1.5e-06	2.95e-05
WBGene00011241	-0.807451	2.78926	23.1303	1.51e-06	2.99e-05
WBGene00022094	-0.924567	2.82153	23.1282	1.52e-06	2.99e-05
WBGene00019625	1.82532	-0.168868	23.118	1.52e-06	3e-05
WBGene00007150	0.79243	6.8698	23.1169	1.52e-06	3e-05
WBGene00016950	-0.985041	1.37836	23.0982	1.54e-06	3.03e-05
WBGene00000013	1.68386	0.638176	23.0875	1.55e-06	3.04e-05
WBGene00019211	0.56343	6.10133	23.088	1.55e-06	3.04e-05
WBGene00001626	2.19133	1.52451	23.077	1.56e-06	3.05e-05
WBGene00022813	-1.0245	3.48962	23.0781	1.56e-06	3.05e-05
WBGene00019578	2.82594	0.479165	23.0728	1.56e-06	3.06e-05
WBGene00010679	-0.765482	4.50495	23.068	1.56e-06	3.06e-05
WBGene00007682	2.4819	0.801929	23.0554	1.57e-06	3.08e-05
WBGene00016292	-0.543343	5.33411	23.0564	1.57e-06	3.08e-05
WBGene00009390	-0.896015	2.07067	23.0341	1.59e-06	3.11e-05
WBGene00016783	1.44767	2.62334	23.0188	1.6e-06	3.13e-05
WBGene00020598	-1.00554	2.05251	22.9825	1.63e-06	3.19e-05
WBGene00014954	0.745793	4.25575	22.9783	1.64e-06	3.2e-05
WBGene00018006	0.554212	5.87996	22.9664	1.65e-06	3.21e-05
WBGene00008786	-5.74919	-2.52796	22.9447	1.67e-06	3.25e-05
WBGene00001435	3.60062	-1.57994	22.9411	1.67e-06	3.25e-05
WBGene00015287	-0.893291	2.68646	22.9299	1.68e-06	3.27e-05
WBGene00019595	0.708539	4.43173	22.93	1.68e-06	3.27e-05
WBGene00021602	-1.48447	0.957161	22.9208	1.69e-06	3.28e-05
WBGene00219609	-0.813274	4.61469	22.9153	1.69e-06	3.29e-05
WBGene00015893	-0.93513	1.91512	22.9056	1.7e-06	3.3e-05
WBGene00014166	1.03204	1.30641	22.897	1.71e-06	3.31e-05
WBGene00016457	2.40416	-0.487653	22.889	1.72e-06	3.33e-05
WBGene00000978	-2.54742	0.381727	22.8623	1.74e-06	3.37e-05
WBGene00019531	-0.699621	4.32469	22.8615	1.74e-06	3.37e-05
WBGene00007363	0.665925	4.31749	22.858	1.74e-06	3.37e-05
WBGene00018134	-0.663418	5.49423	22.8507	1.75e-06	3.38e-05
WBGene00013875	-0.986872	4.4745	22.8356	1.76e-06	3.4e-05
WBGene00013161	-0.68622	3.82718	22.8362	1.76e-06	3.4e-05
WBGene00015509	-0.804186	6.96731	22.8269	1.77e-06	3.42e-05
WBGene00020259	0.545732	5.45772	22.8242	1.78e-06	3.42e-05
WBGene00012431	0.836988	3.1391	22.8222	1.78e-06	3.42e-05
WBGene00013130	2.04553	1.46219	22.8088	1.79e-06	3.44e-05
WBGene00016912	-1.59343	1.98441	22.793	1.8e-06	3.46e-05
WBGene00020276	1.56534	0.533719	22.7937	1.8e-06	3.46e-05
WBGene00011509	1.2536	2.63102	22.7928	1.8e-06	3.46e-05
WBGene00019026	-0.961993	5.03957	22.7874	1.81e-06	3.47e-05
WBGene00046715	3.42828	-3.0374	22.7832	1.81e-06	3.48e-05
WBGene00010682	-0.754964	3.30355	22.7789	1.82e-06	3.48e-05
WBGene00012169	-0.681615	5.31009	22.747	1.85e-06	3.54e-05
WBGene00017379	1.96184	-0.6013	22.743	1.85e-06	3.54e-05
WBGene00008511	1.66494	3.53625	22.7422	1.85e-06	3.54e-05
WBGene00007512	-0.789759	3.06575	22.7382	1.86e-06	3.55e-05
WBGene00012859	-0.757501	3.89058	22.717	1.88e-06	3.58e-05
WBGene00000562	1.32801	2.90514	22.6719	1.92e-06	3.67e-05
WBGene00010055	-0.567519	7.54171	22.6434	1.95e-06	3.72e-05
WBGene00010509	-2.4863	2.51523	22.6367	1.96e-06	3.73e-05
WBGene00017520	-1.26516	1.33334	22.6346	1.96e-06	3.73e-05
WBGene00015646	2.23908	7.23961	22.6146	1.98e-06	3.77e-05
WBGene00199860	5.72224	-2.81038	22.6078	1.99e-06	3.78e-05
WBGene00011466	-0.682018	4.81807	22.5991	2e-06	3.79e-05
WBGene00009855	-1.83852	-0.453623	22.5808	2.01e-06	3.83e-05
WBGene00013032	-1.02781	2.0052	22.5741	2.02e-06	3.83e-05
WBGene00023519	-0.87804	2.70934	22.5739	2.02e-06	3.83e-05
WBGene00044281	5.64798	-3.17568	22.555	2.04e-06	3.87e-05
WBGene00044530	1.55096	2.22503	22.5437	2.05e-06	3.89e-05
WBGene00021587	1.5024	1.03005	22.5338	2.06e-06	3.91e-05
WBGene00012636	-0.91939	2.44989	22.5316	2.07e-06	3.91e-05
WBGene00007162	1.90662	-0.171934	22.4923	2.11e-06	3.99e-05
WBGene00014170	-1.16054	1.80369	22.4877	2.11e-06	3.99e-05
WBGene00018741	2.15178	0.131971	22.4793	2.12e-06	4.01e-05
WBGene00010510	-0.771591	4.87443	22.4394	2.17e-06	4.09e-05
WBGene00016335	0.634093	4.88379	22.4325	2.18e-06	4.1e-05
WBGene00022201	-0.573791	7.51471	22.4336	2.18e-06	4.1e-05
WBGene00017584	1.10721	0.850108	22.4255	2.18e-06	4.11e-05
WBGene00016389	-1.04703	1.19518	22.4253	2.18e-06	4.11e-05
WBGene00015278	-0.564399	5.62639	22.4252	2.18e-06	4.11e-05
WBGene00044347	-0.804158	3.72668	22.4178	2.19e-06	4.12e-05
WBGene00015165	-0.739425	2.82388	22.4086	2.2e-06	4.14e-05
WBGene00014168	-0.787004	2.96132	22.3976	2.22e-06	4.16e-05
WBGene00007264	2.0401	3.16477	22.3935	2.22e-06	4.16e-05
WBGene00008623	-0.98898	1.9825	22.3768	2.24e-06	4.2e-05
WBGene00235359	-0.883551	2.47178	22.3728	2.25e-06	4.2e-05
WBGene00012721	-0.916406	1.90657	22.3714	2.25e-06	4.2e-05
WBGene00010133	-1.13828	3.91987	22.367	2.25e-06	4.21e-05
WBGene00019568	-0.828071	2.12981	22.352	2.27e-06	4.24e-05
WBGene00010900	-0.698476	5.86445	22.3486	2.27e-06	4.24e-05
WBGene00008137	-0.757569	3.31515	22.3473	2.28e-06	4.24e-05
WBGene00022766	0.576917	5.49664	22.3358	2.29e-06	4.27e-05
WBGene00001538	-0.557913	6.3933	22.3345	2.29e-06	4.27e-05
WBGene00015331	-1.11963	0.764317	22.3309	2.29e-06	4.27e-05
WBGene00008781	-0.511096	7.05012	22.3268	2.3e-06	4.28e-05
WBGene00008906	2.4679	-0.95841	22.3093	2.32e-06	4.31e-05
WBGene00008001	-0.747188	3.26324	22.3023	2.33e-06	4.33e-05
WBGene00016337	-1.01834	0.538322	22.2841	2.35e-06	4.36e-05
WBGene00008986	-0.780905	5.07878	22.2834	2.35e-06	4.36e-05
WBGene00010609	0.965156	6.21179	22.281	2.36e-06	4.37e-05
WBGene00012231	-0.837593	3.90567	22.2604	2.38e-06	4.41e-05
WBGene00019272	2.16297	6.05952	22.2412	2.4e-06	4.45e-05
WBGene00011809	1.84355	0.758424	22.2063	2.45e-06	4.53e-05
WBGene00044684	-0.713105	3.94384	22.1879	2.47e-06	4.57e-05
WBGene00019092	-0.901493	1.995	22.1659	2.5e-06	4.62e-05
WBGene00016161	-0.747829	5.16473	22.1671	2.5e-06	4.62e-05
WBGene00014001	-0.591786	6.1107	22.1614	2.51e-06	4.62e-05
WBGene00013886	-0.849259	2.96345	22.1385	2.54e-06	4.68e-05
WBGene00017594	-1.32165	0.527937	22.1256	2.55e-06	4.7e-05
WBGene00011297	-0.68799	3.94553	22.1203	2.56e-06	4.71e-05
WBGene00021480	1.76555	0.465881	22.1161	2.57e-06	4.72e-05
WBGene00013590	-1.62846	0.325891	22.1105	2.57e-06	4.73e-05
WBGene00010834	-0.697137	6.20842	22.0983	2.59e-06	4.76e-05
WBGene00019461	-0.683673	4.59423	22.0955	2.59e-06	4.76e-05
WBGene00013521	-0.956814	1.52084	22.0846	2.61e-06	4.79e-05
WBGene00011820	0.797874	3.04694	22.0134	2.71e-06	4.96e-05
WBGene00021386	-0.743992	3.40665	22.0135	2.71e-06	4.96e-05
WBGene00015467	-0.726292	4.46183	22.0102	2.71e-06	4.97e-05
WBGene00008110	0.594011	6.35869	22.0039	2.72e-06	4.98e-05
WBGene00001820	1.23975	0.557994	21.9935	2.74e-06	5e-05
WBGene00017533	-1.04173	1.70477	21.946	2.8e-06	5.12e-05
WBGene00013788	-1.67738	-0.530831	21.9383	2.82e-06	5.14e-05
WBGene00006625	-0.829644	3.13538	21.9305	2.83e-06	5.16e-05
WBGene00012177	-0.678893	4.10325	21.9261	2.83e-06	5.17e-05
WBGene00020053	-0.815029	3.6342	21.9212	2.84e-06	5.18e-05
WBGene00012546	1.21366	4.03311	21.9174	2.85e-06	5.18e-05
WBGene00000644	-1.26672	3.71209	21.9117	2.85e-06	5.2e-05
WBGene00004973	-0.983653	1.42552	21.9076	2.86e-06	5.2e-05
WBGene00019216	-0.913552	4.13372	21.8924	2.88e-06	5.24e-05
WBGene00022385	-0.795233	3.25081	21.8823	2.9e-06	5.27e-05
WBGene00004972	-0.702529	4.95949	21.8807	2.9e-06	5.27e-05
WBGene00008435	-0.853607	4.25482	21.8575	2.94e-06	5.33e-05
WBGene00010779	-0.768097	2.93776	21.843	2.96e-06	5.36e-05
WBGene00013644	-0.936433	1.65869	21.8388	2.97e-06	5.37e-05
WBGene00013811	-0.896512	1.86211	21.8361	2.97e-06	5.38e-05
WBGene00007440	1.61563	2.43647	21.8225	2.99e-06	5.41e-05
WBGene00017553	-0.694373	4.42626	21.8205	2.99e-06	5.41e-05
WBGene00007269	-0.737433	2.90855	21.8169	3e-06	5.42e-05
WBGene00017802	-0.677245	4.00969	21.8145	3e-06	5.42e-05
WBGene00004264	2.04145	6.64034	21.8016	3.02e-06	5.46e-05
WBGene00194733	-1.32977	0.467707	21.7766	3.06e-06	5.52e-05
WBGene00014003	-1.15359	5.83614	21.7779	3.06e-06	5.52e-05
WBGene00002193	-0.63577	4.73367	21.7759	3.06e-06	5.52e-05
WBGene00022541	-0.852207	2.22407	21.7708	3.07e-06	5.53e-05
WBGene00008651	-0.837452	3.61534	21.7676	3.08e-06	5.54e-05
WBGene00044617	1.62447	0.11108	21.7619	3.09e-06	5.55e-05
WBGene00001397	1.64828	4.84074	21.7519	3.1e-06	5.57e-05
WBGene00194898	-2.68139	-1.56639	21.7422	3.12e-06	5.6e-05
WBGene00006553	-0.736024	4.07023	21.7318	3.14e-06	5.62e-05
WBGene00008861	-1.07398	0.859945	21.716	3.16e-06	5.67e-05
WBGene00015268	-2.65465	5.23457	21.7005	3.19e-06	5.71e-05
WBGene00017050	-1.02844	2.1929	21.6737	3.23e-06	5.79e-05
WBGene00018001	-0.818304	3.29204	21.6714	3.24e-06	5.79e-05
WBGene00012547	-0.683779	4.33212	21.663	3.25e-06	5.81e-05
WBGene00014752	-0.954533	2.28535	21.6616	3.25e-06	5.81e-05
WBGene00050881	-0.897521	1.96872	21.6538	3.27e-06	5.83e-05
WBGene00015616	-0.9028	2.36615	21.6422	3.29e-06	5.86e-05
WBGene00007633	-0.77993	3.10032	21.6095	3.34e-06	5.96e-05
WBGene00018789	-1.21653	3.05014	21.5907	3.37e-06	6.01e-05
WBGene00016953	-0.721473	5.00351	21.5877	3.38e-06	6.02e-05
WBGene00020526	-1.11558	2.25808	21.5813	3.39e-06	6.04e-05
WBGene00045297	1.14623	1.32052	21.5419	3.46e-06	6.16e-05
WBGene00001716	2.01498	6.25477	21.54	3.47e-06	6.16e-05
WBGene00044909	-1.21848	1.76314	21.5322	3.48e-06	6.18e-05
WBGene00018965	2.26399	3.86117	21.5163	3.51e-06	6.23e-05
WBGene00018643	1.77596	2.20092	21.5155	3.51e-06	6.23e-05
WBGene00007448	-0.670168	5.13575	21.5072	3.53e-06	6.25e-05
WBGene00044243	-0.860976	2.50033	21.4977	3.54e-06	6.28e-05
WBGene00007380	-1.00069	1.55777	21.4952	3.55e-06	6.28e-05
WBGene00022564	0.865583	1.81904	21.4658	3.6e-06	6.37e-05
WBGene00219688	-1.14547	0.548593	21.4598	3.61e-06	6.39e-05
WBGene00019719	0.727151	7.16621	21.4578	3.62e-06	6.39e-05
WBGene00013597	0.51069	7.59042	21.4379	3.65e-06	6.45e-05
WBGene00022889	-1.25315	1.00266	21.4195	3.69e-06	6.51e-05
WBGene00007234	0.581907	4.74862	21.419	3.69e-06	6.51e-05
WBGene00007274	-0.703525	4.34254	21.3929	3.74e-06	6.6e-05
WBGene00017803	-0.951263	2.59349	21.3848	3.76e-06	6.62e-05
WBGene00008390	1.39616	4.1947	21.3582	3.81e-06	6.71e-05
WBGene00013007	1.31961	2.25102	21.3552	3.82e-06	6.71e-05
WBGene00021113	-0.658422	6.63217	21.3525	3.82e-06	6.72e-05
WBGene00013052	-0.886923	2.90948	21.3422	3.84e-06	6.75e-05
WBGene00044205	-0.770366	3.72329	21.3372	3.85e-06	6.76e-05
WBGene00013979	-0.751023	3.13855	21.336	3.85e-06	6.76e-05
WBGene00219413	1.61823	-0.453394	21.3255	3.88e-06	6.8e-05
WBGene00016671	1.5965	1.29116	21.3235	3.88e-06	6.8e-05
WBGene00020655	-1.4105	-0.426106	21.2804	3.97e-06	6.95e-05
WBGene00009485	-3.85754	1.10595	21.2442	4.04e-06	7.08e-05
WBGene00001246	-0.835518	4.28133	21.2393	4.05e-06	7.09e-05
WBGene00015624	2.31507	-1.39966	21.2273	4.08e-06	7.13e-05
WBGene00019229	-0.794734	2.63272	21.2198	4.1e-06	7.15e-05
WBGene00015049	-0.722058	3.12177	21.1981	4.14e-06	7.23e-05
WBGene00001430	1.64736	5.90609	21.1935	4.15e-06	7.24e-05
WBGene00009722	1.00715	3.8328	21.1893	4.16e-06	7.26e-05
WBGene00022037	0.886669	7.68739	21.1813	4.18e-06	7.28e-05
WBGene00007305	-0.662335	4.37935	21.1793	4.18e-06	7.28e-05
WBGene00015189	0.720728	3.16351	21.1446	4.26e-06	7.41e-05
WBGene00018269	0.616631	5.70665	21.1225	4.31e-06	7.49e-05
WBGene00016247	1.61328	3.0894	21.0997	4.36e-06	7.58e-05
WBGene00003174	0.877759	1.85379	21.0664	4.44e-06	7.71e-05
WBGene00017427	-0.60612	4.58793	21.0411	4.5e-06	7.8e-05
WBGene00009143	-0.887514	5.23155	21.0316	4.52e-06	7.84e-05
WBGene00016523	-1.19077	6.46274	21.0118	4.56e-06	7.91e-05
WBGene00219694	-1.25738	0.674149	20.9932	4.61e-06	7.99e-05
WBGene00009450	-0.709282	5.91255	20.982	4.64e-06	8.03e-05
WBGene00006349	0.728621	4.82595	20.9735	4.66e-06	8.06e-05
WBGene00021154	-0.865356	2.4686	20.9662	4.67e-06	8.08e-05
WBGene00012614	4.10016	-2.47455	20.9601	4.69e-06	8.1e-05
WBGene00021975	1.23179	5.68459	20.9408	4.74e-06	8.18e-05
WBGene00000990	0.883621	2.71057	20.936	4.75e-06	8.2e-05
WBGene00020393	-0.545773	5.34818	20.9329	4.76e-06	8.2e-05
WBGene00006562	0.910405	5.83166	20.9086	4.82e-06	8.3e-05
WBGene00021016	-0.904971	2.66798	20.9097	4.81e-06	8.3e-05
WBGene00019773	-0.943102	3.11922	20.8855	4.88e-06	8.39e-05
WBGene00010869	-0.681972	4.33641	20.8748	4.9e-06	8.44e-05
WBGene00021183	2.36726	-0.259681	20.8649	4.93e-06	8.47e-05
WBGene00019154	2.0164	5.11479	20.854	4.96e-06	8.52e-05
WBGene00012827	-0.64168	4.52557	20.8507	4.97e-06	8.53e-05
WBGene00018332	-0.801507	2.86212	20.8431	4.98e-06	8.56e-05
WBGene00010634	-0.762508	3.5015	20.8358	5e-06	8.58e-05
WBGene00017365	3.49913	-2.3036	20.8166	5.05e-06	8.66e-05
WBGene00013266	0.790559	5.20663	20.8123	5.07e-06	8.68e-05
WBGene00019654	-1.85676	2.41657	20.8072	5.08e-06	8.69e-05
WBGene00015689	-0.828114	4.56326	20.8052	5.08e-06	8.69e-05
WBGene00022467	-0.667537	3.87482	20.8051	5.08e-06	8.69e-05
WBGene00018898	-0.499144	7.21341	20.7998	5.1e-06	8.71e-05
WBGene00021631	-1.35858	0.529599	20.7895	5.13e-06	8.75e-05
WBGene00009501	-0.818716	3.27883	20.7789	5.15e-06	8.8e-05
WBGene00022507	-0.882634	1.96402	20.7746	5.17e-06	8.81e-05
WBGene00018148	-0.980202	2.10188	20.7731	5.17e-06	8.81e-05
WBGene00022229	-1.02955	2.17254	20.7702	5.18e-06	8.82e-05
WBGene00017112	-0.696981	6.50023	20.7482	5.24e-06	8.92e-05
WBGene00019089	-2.01737	1.69787	20.744	5.25e-06	8.93e-05
WBGene00022739	-0.514834	7.19311	20.7311	5.28e-06	8.99e-05
WBGene00021814	-1.05378	3.35054	20.7197	5.32e-06	9.03e-05
WBGene00017271	-0.810001	3.08622	20.7199	5.32e-06	9.03e-05
WBGene00004893	0.917156	2.45599	20.7147	5.33e-06	9.05e-05
WBGene00008347	-0.926522	1.85203	20.711	5.34e-06	9.06e-05
WBGene00008299	-0.737838	3.59649	20.7052	5.36e-06	9.08e-05
WBGene00017960	4.02801	-2.30468	20.7008	5.37e-06	9.1e-05
WBGene00020186	-1.12741	1.8313	20.6942	5.39e-06	9.12e-05
WBGene00018082	-0.834495	2.56475	20.6912	5.4e-06	9.12e-05
WBGene00022076	-0.813073	4.32059	20.6919	5.39e-06	9.12e-05
WBGene00019255	-0.697759	4.25569	20.6789	5.43e-06	9.18e-05
WBGene00022591	2.19195	3.8661	20.6771	5.44e-06	9.18e-05
WBGene00010636	-0.89749	2.37922	20.6494	5.52e-06	9.3e-05
WBGene00003636	0.56547	5.27702	20.6497	5.51e-06	9.3e-05
WBGene00018165	-1.00834	0.888247	20.6318	5.57e-06	9.38e-05
WBGene00005002	-0.884153	7.11151	20.6116	5.63e-06	9.48e-05
WBGene00013747	-0.889597	2.39577	20.5925	5.68e-06	9.57e-05
WBGene00019404	1.50335	2.70304	20.5845	5.71e-06	9.6e-05
WBGene00077548	-0.992083	2.50366	20.5804	5.72e-06	9.61e-05
WBGene00015439	-3.41185	-2.35739	20.5739	5.74e-06	9.64e-05
WBGene00003730	-0.629529	6.46174	20.5732	5.74e-06	9.64e-05
WBGene00009321	-0.719292	5.19938	20.5693	5.75e-06	9.65e-05
WBGene00000515	-0.615164	4.6943	20.5602	5.78e-06	9.69e-05
WBGene00007249	-0.806725	3.18255	20.5544	5.8e-06	9.72e-05
WBGene00012900	1.75893	-1.14062	20.5526	5.8e-06	9.72e-05
WBGene00007735	-0.730604	2.86992	20.5426	5.83e-06	9.76e-05
WBGene00010442	2.0475	2.30053	20.5359	5.85e-06	9.79e-05
WBGene00006624	-0.912749	2.57194	20.4867	6e-06	0.000100412
WBGene00004971	-0.972454	2.72436	20.4573	6.1e-06	0.000101907
WBGene00015211	-1.13184	1.01944	20.4499	6.12e-06	0.000102239
WBGene00007989	2.38183	2.75692	20.4483	6.13e-06	0.000102263
WBGene00000988	-1.06198	6.61767	20.44	6.15e-06	0.000102644
WBGene00050915	-0.816089	3.34069	20.4375	6.16e-06	0.000102708
WBGene00007081	-0.678896	3.77682	20.4365	6.16e-06	0.000102708
WBGene00017422	1.31263	0.871901	20.4062	6.26e-06	0.000104282
WBGene00015510	0.726163	5.02409	20.3875	6.32e-06	0.000105245
WBGene00019291	2.61516	0.705173	20.3759	6.36e-06	0.00010582
WBGene00011234	-2.28598	-1.39266	20.3575	6.42e-06	0.000106773
WBGene00015628	-1.05644	1.63578	20.3521	6.44e-06	0.000106839
WBGene00011900	-0.943606	1.5348	20.3517	6.44e-06	0.000106839
WBGene00008296	-0.837967	6.0035	20.3548	6.43e-06	0.000106839
WBGene00011491	-0.648092	5.01481	20.3523	6.44e-06	0.000106839
WBGene00170950	2.20416	-2.00276	20.3456	6.46e-06	0.000107116
WBGene00003603	0.670804	3.63154	20.3321	6.51e-06	0.000107809
WBGene00013175	-0.937568	1.99546	20.324	6.54e-06	0.000108201
WBGene00050916	-0.940817	1.33323	20.3177	6.56e-06	0.000108492
WBGene00009645	-0.567036	5.8508	20.3064	6.6e-06	0.000109068
WBGene00009318	1.40809	0.443566	20.2989	6.62e-06	0.00010943
WBGene00012917	1.97141	4.61116	20.2968	6.63e-06	0.000109486
WBGene00011293	0.983849	2.16719	20.2898	6.66e-06	0.000109823
WBGene00015615	-1.12213	2.00413	20.2789	6.69e-06	0.000110379
WBGene00015558	-0.800817	2.86988	20.2679	6.73e-06	0.00011095
WBGene00007560	2.3476	3.47573	20.2606	6.76e-06	0.000111306
WBGene00015778	0.564482	7.69592	20.2589	6.76e-06	0.000111339
WBGene00194674	-1.75818	4.73809	20.2502	6.79e-06	0.000111781
WBGene00045484	-0.85368	4.42024	20.2405	6.83e-06	0.000112279
WBGene00001470	0.688552	3.6573	20.238	6.84e-06	0.000112363
WBGene00016581	-1.06206	1.06558	20.2288	6.87e-06	0.000112829
WBGene00010373	-0.889731	4.10621	20.2278	6.87e-06	0.000112829
WBGene00021241	5.473	-2.25479	20.2236	6.89e-06	0.000113008
WBGene00010066	1.65193	0.264969	20.2193	6.91e-06	0.000113193
WBGene00018095	5.56027	-3.02736	20.2112	6.93e-06	0.000113536
WBGene00020071	-0.841146	1.8789	20.2116	6.93e-06	0.000113536
WBGene00012796	0.880114	3.92629	20.2003	6.97e-06	0.000114116
WBGene00020556	0.592991	5.5513	20.1981	6.98e-06	0.000114183
WBGene00016027	-0.922683	6.47193	20.1798	7.05e-06	0.00011521
WBGene00004219	1.99674	6.08213	20.1634	7.11e-06	0.000116131
WBGene00007891	2.27707	0.593583	20.1562	7.14e-06	0.000116433
WBGene00010541	-0.868489	1.84433	20.157	7.13e-06	0.000116433
WBGene00017596	-1.1934	0.4632	20.1478	7.17e-06	0.000116876
WBGene00014678	-1.1565	1.56323	20.1393	7.2e-06	0.000117324
WBGene00012451	1.86773	-1.67812	20.117	7.28e-06	0.000118631
WBGene00009101	-0.838011	2.7905	20.1007	7.35e-06	0.000119572
WBGene00219318	-2.04984	-1.08322	20.0687	7.47e-06	0.000121522
WBGene00220190	2.20155	1.73158	20.0642	7.49e-06	0.000121736
WBGene00018755	0.946687	2.49302	20.0409	7.58e-06	0.000123149
WBGene00004819	3.07574	-2.32393	20.025	7.64e-06	0.000124108
WBGene00015004	-0.931962	1.67827	20.0189	7.67e-06	0.000124432
WBGene00018494	-1.35487	0.36898	20.0151	7.68e-06	0.000124606
WBGene00015929	-0.57121	5.20418	19.9878	7.79e-06	0.00012632
WBGene00044122	-0.823608	3.29393	19.9864	7.8e-06	0.000126341
WBGene00019546	-0.665961	4.62286	19.9826	7.82e-06	0.000126516
WBGene00020254	-1.12829	0.15315	19.9658	7.88e-06	0.000127554
WBGene00007214	1.23934	3.2643	19.9632	7.89e-06	0.000127656
WBGene00005008	1.14718	3.35061	19.946	7.97e-06	0.000128734
WBGene00017998	2.1032	6.38382	19.9427	7.98e-06	0.000128798
WBGene00022108	-0.605283	4.25732	19.9432	7.98e-06	0.000128798
WBGene00003959	-0.703923	5.02722	19.936	8.01e-06	0.000129175
WBGene00007969	0.729948	7.99138	19.9163	8.09e-06	0.000130437
WBGene00011919	-0.70578	4.05717	19.9009	8.16e-06	0.000131415
WBGene00020003	-0.634535	4.89859	19.8868	8.22e-06	0.000132308
WBGene00021247	0.693722	2.6986	19.8845	8.23e-06	0.000132392
WBGene00012486	-0.826975	2.6787	19.8714	8.28e-06	0.000133224
WBGene00007141	1.69675	0.563586	19.8675	8.3e-06	0.000133383
WBGene00045036	-0.845406	3.13557	19.8669	8.3e-06	0.000133383
WBGene00004816	2.0689	-1.22424	19.8486	8.38e-06	0.000134585
WBGene00010254	-0.704316	5.92651	19.8241	8.49e-06	0.000136239
WBGene00011162	-2.18743	-1.34511	19.8004	8.6e-06	0.000137853
WBGene00007751	-1.68241	4.04975	19.7994	8.6e-06	0.000137853
WBGene00020696	0.713158	9.16364	19.7584	8.79e-06	0.000140758
WBGene00000391	-0.845981	3.91808	19.7491	8.83e-06	0.00014136
WBGene00019372	-0.977558	1.7868	19.7455	8.85e-06	0.000141545
WBGene00022606	5.3738	-2.67138	19.701	9.06e-06	0.000144795
WBGene00000004	0.61838	3.87267	19.6848	9.13e-06	0.00014594
WBGene00001739	-3.90721	-2.25993	19.6612	9.25e-06	0.000147672
WBGene00005650	-1.24108	1.22872	19.6371	9.36e-06	0.0001494
WBGene00000138	-0.819271	6.16635	19.6367	9.37e-06	0.0001494
WBGene00014854	-1.0676	1.0836	19.6217	9.44e-06	0.000150404
WBGene00000156	0.727845	5.51308	19.6219	9.44e-06	0.000150404
WBGene00018168	-0.877743	1.87053	19.616	9.47e-06	0.000150681
WBGene00016614	-0.790852	5.17801	19.6168	9.46e-06	0.000150681
WBGene00004391	0.685348	7.4435	19.5993	9.55e-06	0.000151912
WBGene00007060	-0.722069	4.48341	19.5923	9.59e-06	0.000152382
WBGene00009458	-0.702749	3.57181	19.5854	9.62e-06	0.000152841
WBGene00007283	2.9406	0.699471	19.5808	9.64e-06	0.000153126
WBGene00016312	-0.736789	3.84329	19.571	9.69e-06	0.00015382
WBGene00021055	0.861465	2.35893	19.5613	9.74e-06	0.000154518
WBGene00011494	1.37459	0.034732	19.5597	9.75e-06	0.000154555
WBGene00004989	-0.68941	4.85142	19.5276	9.92e-06	0.000157081
WBGene00017082	-0.828973	4.49608	19.5144	9.98e-06	0.000158083
WBGene00077616	3.54448	-2.80714	19.4999	1.01e-05	0.000159099
WBGene00008030	2.51722	-2.03721	19.5006	1.01e-05	0.000159099
WBGene00009835	1.47895	3.49172	19.4972	1.01e-05	0.000159143
WBGene00001623	-0.829027	3.69916	19.4974	1.01e-05	0.000159143
WBGene00044220	1.76789	-1.09934	19.4839	1.01e-05	0.000160163
WBGene00009628	-0.733153	8.32438	19.4799	1.02e-05	0.000160407
WBGene00001880	2.46094	-0.308356	19.4746	1.02e-05	0.000160761
WBGene00220259	-0.762683	3.13962	19.4706	1.02e-05	0.000161006
WBGene00012010	-0.739022	2.63554	19.4584	1.03e-05	0.000161941
WBGene00012291	-0.651249	4.50824	19.4431	1.04e-05	0.000163053
WBGene00006324	0.5728	6.33831	19.444	1.04e-05	0.000163053
WBGene00016181	-0.668922	4.26509	19.4318	1.04e-05	0.000163928
WBGene00008165	0.561174	5.40071	19.4163	1.05e-05	0.000165174
WBGene00017817	-0.733442	2.51534	19.4102	1.05e-05	0.000165602
WBGene00172714	5.47356	-3.33257	19.4068	1.06e-05	0.000165806
WBGene00018438	3.14776	-0.212975	19.3881	1.07e-05	0.000167342
WBGene00003986	-0.819522	7.39709	19.3859	1.07e-05	0.000167406
WBGene00021950	-0.682544	3.70066	19.3852	1.07e-05	0.000167406
WBGene00015647	0.718944	3.79165	19.3679	1.08e-05	0.000168829
WBGene00021658	1.04738	3.45022	19.3394	1.09e-05	0.00017108
WBGene00007381	-0.847425	3.06673	19.3407	1.09e-05	0.00017108
WBGene00019354	0.622542	5.25528	19.3393	1.09e-05	0.00017108
WBGene00004354	2.60532	0.298734	19.337	1.1e-05	0.000171193
WBGene00008419	0.511151	6.23777	19.3245	1.1e-05	0.000172216
WBGene00012480	-1.9934	-1.57609	19.3225	1.1e-05	0.000172302
WBGene00016461	-0.70887	4.55182	19.318	1.11e-05	0.00017261
WBGene00017716	1.94872	4.25966	19.3133	1.11e-05	0.000172833
WBGene00009239	-0.813457	3.57411	19.3143	1.11e-05	0.000172833
WBGene00017647	-0.593567	4.60162	19.3024	1.12e-05	0.000173729
WBGene00016325	0.731916	4.21946	19.3004	1.12e-05	0.000173806
WBGene00005022	0.612521	6.58142	19.288	1.12e-05	0.000174842
WBGene00020468	-0.961377	1.99582	19.2861	1.13e-05	0.000174921
WBGene00011936	-0.465411	5.9199	19.2748	1.13e-05	0.000175855
WBGene00008949	-0.916419	2.27458	19.2699	1.13e-05	0.000176206
WBGene00019077	0.55234	5.18214	19.2645	1.14e-05	0.000176605
WBGene00009980	-0.671032	4.14293	19.2461	1.15e-05	0.000178218
WBGene00014207	-0.493633	6.62551	19.2436	1.15e-05	0.000178345
WBGene00009503	1.08626	3.9861	19.2419	1.15e-05	0.000178411
WBGene00047835	1.73912	-1.8141	19.2381	1.15e-05	0.000178659
WBGene00020702	1.4597	2.247	19.2294	1.16e-05	0.000179377
WBGene00194701	-1.09641	0.755395	19.2215	1.16e-05	0.000179904
WBGene00009893	-0.756433	3.00822	19.222	1.16e-05	0.000179904
WBGene00020557	-0.500457	6.18543	19.2206	1.16e-05	0.000179904
WBGene00050956	-0.626918	4.18393	19.2091	1.17e-05	0.000180884
WBGene00206357	-0.817363	2.00829	19.2027	1.18e-05	0.000181389
WBGene00011018	1.92039	-1.68462	19.1972	1.18e-05	0.000181754
WBGene00015084	-0.712722	3.54132	19.1967	1.18e-05	0.000181754
WBGene00007288	1.92823	0.311563	19.1949	1.18e-05	0.000181827
WBGene00018498	-0.887264	2.01847	19.1912	1.18e-05	0.000182075
WBGene00014907	1.3297	-0.124018	19.186	1.19e-05	0.000182466
WBGene00045306	-0.746939	3.15446	19.1637	1.2e-05	0.000184511
WBGene00012812	-0.511462	7.28834	19.1549	1.21e-05	0.000185259
WBGene00007773	1.74117	1.80259	19.1402	1.21e-05	0.000186588
WBGene00022542	-0.797268	2.10168	19.1347	1.22e-05	0.000187016
WBGene00012982	0.595503	4.80767	19.1306	1.22e-05	0.000187317
WBGene00086554	-0.73814	3.83922	19.1276	1.22e-05	0.000187508
WBGene00003562	-0.734993	4.44521	19.1249	1.22e-05	0.000187666
WBGene00194691	-0.834514	2.37945	19.1191	1.23e-05	0.000187924
WBGene00015661	-0.687863	3.0537	19.1191	1.23e-05	0.000187924
WBGene00013879	-0.668943	4.04647	19.1203	1.23e-05	0.000187924
WBGene00000460	1.24955	2.06207	19.1146	1.23e-05	0.000188264
WBGene00020580	-0.748165	3.27649	19.109	1.23e-05	0.000188711
WBGene00020812	0.817271	6.42707	19.1019	1.24e-05	0.000189309
WBGene00000684	2.20896	5.34782	19.098	1.24e-05	0.000189476
WBGene00011838	1.30697	2.45075	19.0987	1.24e-05	0.000189476
WBGene00008905	1.70181	2.61924	19.0958	1.24e-05	0.000189489
WBGene00013577	0.47415	7.17869	19.0963	1.24e-05	0.000189489
WBGene00009261	2.06432	3.45161	19.0596	1.27e-05	0.00019301
WBGene00194949	1.01461	2.07946	19.0506	1.27e-05	0.000193813
WBGene00007763	-0.744867	3.8093	19.0449	1.28e-05	0.000194285
WBGene00017172	-1.06722	0.900325	19.0255	1.29e-05	0.00019616
WBGene00008659	-0.608166	4.8745	19.0212	1.29e-05	0.000196495
WBGene00019922	3.30654	-2.77284	19.0105	1.3e-05	0.000197488
WBGene00044744	-0.943418	2.21748	19.0041	1.3e-05	0.000198042
WBGene00011952	1.7201	0.967759	19.0022	1.31e-05	0.000198091
WBGene00001394	0.596172	8.81529	19.0015	1.31e-05	0.000198091
WBGene00006666	1.50967	1.87635	18.9818	1.32e-05	0.000200038
WBGene00006394	1.11646	3.76249	18.9717	1.33e-05	0.000200985
WBGene00235164	1.11081	0.640909	18.9509	1.34e-05	0.000203084
WBGene00017175	-0.69896	3.62011	18.9341	1.35e-05	0.000204768
WBGene00000252	2.13717	6.82274	18.9287	1.36e-05	0.00020512
WBGene00077579	-1.02441	2.2725	18.9292	1.36e-05	0.00020512
WBGene00013999	-0.632818	5.41069	18.9259	1.36e-05	0.000205309
WBGene00013654	-0.787432	4.30198	18.9216	1.36e-05	0.000205656
WBGene00001402	-0.517427	5.02031	18.9034	1.38e-05	0.000207507
WBGene00018318	-0.713477	3.04164	18.8909	1.38e-05	0.000208765
WBGene00020256	-0.694697	4.20908	18.8783	1.39e-05	0.00021003
WBGene00020195	-0.486576	6.30708	18.8681	1.4e-05	0.000211038
WBGene00016156	0.593637	4.57609	18.8581	1.41e-05	0.000212026
WBGene00020704	1.71824	1.32758	18.8531	1.41e-05	0.000212475
WBGene00018004	-0.809562	3.62449	18.8488	1.42e-05	0.000212836
WBGene00010033	2.13084	-0.601795	18.8292	1.43e-05	0.000214914
WBGene00017384	-0.62327	4.23518	18.8227	1.43e-05	0.000215529
WBGene00012933	-0.520648	5.44666	18.8113	1.44e-05	0.000216697
WBGene00011587	-0.640453	7.04578	18.7987	1.45e-05	0.000218017
WBGene00004140	0.756916	4.51432	18.7943	1.46e-05	0.000218408
WBGene00015051	-0.729368	5.39687	18.7901	1.46e-05	0.000218763
WBGene00019587	-0.657217	3.98955	18.7561	1.49e-05	0.000222574
WBGene00001149	-0.597984	8.58772	18.7462	1.49e-05	0.000223612
WBGene00044073	0.870381	2.90679	18.741	1.5e-05	0.00022398
WBGene00015460	0.536871	4.35921	18.7412	1.5e-05	0.00022398
WBGene00019920	-0.763276	4.06571	18.7322	1.5e-05	0.000224893
WBGene00022707	-0.731779	4.22617	18.7299	1.51e-05	0.000225042
WBGene00235383	-0.763714	3.58764	18.7278	1.51e-05	0.00022516
WBGene00009182	-0.640217	3.77051	18.7264	1.51e-05	0.000225203
WBGene00013651	-0.772136	2.8558	18.7196	1.51e-05	0.00022589
WBGene00020353	-0.689925	6.76903	18.7086	1.52e-05	0.000227078
WBGene00006773	0.507799	5.09499	18.7041	1.53e-05	0.000227491
WBGene00020144	-1.23701	0.874401	18.6944	1.53e-05	0.000228525
WBGene00001980	0.642744	6.85425	18.6885	1.54e-05	0.0002291
WBGene00007300	-0.976347	1.28347	18.6854	1.54e-05	0.00022935
WBGene00014235	2.65223	-1.49824	18.6612	1.56e-05	0.00023215
WBGene00006418	1.73988	2.69612	18.6544	1.57e-05	0.00023286
WBGene00012594	2.13325	-1.13099	18.6482	1.57e-05	0.000233401
WBGene00022357	0.726651	3.4715	18.6479	1.57e-05	0.000233401
WBGene00013220	0.760454	2.61939	18.6423	1.58e-05	0.000233957
WBGene00014132	1.08072	0.61085	18.6289	1.59e-05	0.000235479
WBGene00011053	-1.11693	1.24292	18.6225	1.59e-05	0.00023615
WBGene00014805	-1.00707	1.47903	18.6166	1.6e-05	0.000236745
WBGene00008727	2.06524	2.18408	18.5891	1.62e-05	0.000240059
WBGene00022612	1.32496	1.33283	18.5872	1.62e-05	0.000240164
WBGene00009446	-0.830527	2.33191	18.5772	1.63e-05	0.000241308
WBGene00010651	-0.653459	5.73119	18.5752	1.63e-05	0.000241421
WBGene00012959	1.73722	1.05567	18.5622	1.64e-05	0.000242681
WBGene00008460	-1.02418	0.66831	18.563	1.64e-05	0.000242681
WBGene00009548	-0.71075	4.63258	18.5633	1.64e-05	0.000242681
WBGene00020989	-1.17353	2.86855	18.55	1.66e-05	0.000244108
WBGene00044348	-1.17401	0.436668	18.5433	1.66e-05	0.000244806
WBGene00011884	0.631295	9.81334	18.5425	1.66e-05	0.000244806
WBGene00013121	-1.03023	1.11197	18.5335	1.67e-05	0.000245837
WBGene00007691	1.28826	2.96703	18.5316	1.67e-05	0.00024595
WBGene00007944	0.540058	5.84672	18.5244	1.68e-05	0.000246747
WBGene00012250	-0.724159	2.38389	18.5174	1.68e-05	0.000247524
WBGene00017910	-0.800255	2.14039	18.5101	1.69e-05	0.000248339
WBGene00000282	-0.710459	7.63067	18.5072	1.69e-05	0.000248579
WBGene00045096	1.46454	0.46202	18.5039	1.7e-05	0.000248884
WBGene00006816	0.755796	5.42324	18.4783	1.72e-05	0.000252111
WBGene00011451	0.619267	3.92609	18.4744	1.72e-05	0.000252491
WBGene00018358	-1.00774	3.39539	18.4598	1.74e-05	0.00025416
WBGene00014006	0.95476	4.20805	18.4603	1.73e-05	0.00025416
WBGene00043986	-1.14135	1.14065	18.4548	1.74e-05	0.000254696
WBGene00008724	-0.671498	5.96124	18.4422	1.75e-05	0.000256241
WBGene00014128	-0.829118	1.55944	18.425	1.77e-05	0.000258429
WBGene00021249	0.951915	1.99983	18.4195	1.77e-05	0.000259039
WBGene00013891	2.20656	3.95592	18.4175	1.77e-05	0.000259171
WBGene00172406	4.0333	-2.84743	18.4106	1.78e-05	0.000259975
WBGene00007521	-1.76313	2.40344	18.3958	1.79e-05	0.000261725
WBGene00008089	-0.613313	5.6762	18.396	1.79e-05	0.000261725
WBGene00007538	-0.897975	1.41347	18.3926	1.8e-05	0.00026202
WBGene00010309	-0.494068	5.34881	18.3899	1.8e-05	0.000262252
WBGene00015671	-0.595965	5.12238	18.3727	1.82e-05	0.000264485
WBGene00020713	-0.62471	6.35834	18.3698	1.82e-05	0.000264747
WBGene00016605	-0.676515	3.50778	18.3643	1.82e-05	0.000265374
WBGene00011046	-3.15042	-1.73809	18.3536	1.83e-05	0.000266728
WBGene00020990	-0.596304	6.61707	18.3461	1.84e-05	0.000267638
WBGene00008124	-0.843919	3.55033	18.3434	1.84e-05	0.000267882
WBGene00017593	5.72345	-3.05494	18.3397	1.85e-05	0.000268251
WBGene00013800	-0.753692	3.79256	18.3386	1.85e-05	0.000268276
WBGene00013138	-0.6803	4.75531	18.3339	1.85e-05	0.000268789
WBGene00011438	-0.658723	4.04339	18.3204	1.87e-05	0.000270554
WBGene00010949	-1.6735	-0.740395	18.311	1.88e-05	0.000271754
WBGene00021968	-0.654952	4.08443	18.2941	1.89e-05	0.000274032
WBGene00235313	-1.18052	0.637958	18.2914	1.9e-05	0.000274277
WBGene00014174	-0.771249	2.99963	18.2846	1.9e-05	0.000275104
WBGene00016942	-0.645427	5.16855	18.2829	1.9e-05	0.000275213
WBGene00005011	-0.556357	4.31627	18.2778	1.91e-05	0.000275798
WBGene00020238	2.61943	-1.19506	18.2654	1.92e-05	0.000277449
WBGene00022856	-0.55944	8.09444	18.237	1.95e-05	0.000281477
WBGene00010796	-0.584866	5.70538	18.2074	1.98e-05	0.000285733
WBGene00022298	-0.659365	3.53586	18.2023	1.99e-05	0.000286342
WBGene00019744	-0.641904	3.93707	18.1819	2.01e-05	0.000289283
WBGene00020829	-1.43444	0.217328	18.1696	2.02e-05	0.000290993
WBGene00022104	1.23336	1.98992	18.1685	2.02e-05	0.000291008
WBGene00019406	-0.6375	6.20975	18.162	2.03e-05	0.000291861
WBGene00012357	-0.729855	4.0573	18.1508	2.04e-05	0.00029343
WBGene00019862	0.631758	3.81131	18.1496	2.04e-05	0.000293447
WBGene00017163	-0.512122	7.46331	18.1163	2.08e-05	0.000298472
WBGene00018133	1.42664	1.07936	18.1074	2.09e-05	0.000299259
WBGene00009125	-0.778384	3.05047	18.1063	2.09e-05	0.000299259
WBGene00022778	-0.751326	3.11015	18.1066	2.09e-05	0.000299259
WBGene00013552	0.608849	4.2578	18.1099	2.09e-05	0.000299259
WBGene00007284	-0.562197	5.19896	18.1066	2.09e-05	0.000299259
WBGene00000544	-0.687654	3.78881	18.1035	2.09e-05	0.00029955
WBGene00013712	-0.90881	0.986284	18.0962	2.1e-05	0.000300541
WBGene00016185	-1.01174	1.20929	18.0565	2.14e-05	0.00030671
WBGene00008185	-0.846019	2.34468	18.0459	2.16e-05	0.000308257
WBGene00013475	-0.729338	2.58523	18.0383	2.17e-05	0.000309336
WBGene00007945	-0.72683	2.44831	18.0286	2.18e-05	0.000310751
WBGene00019731	0.66254	3.71991	18.0201	2.19e-05	0.000311985
WBGene00009344	-0.642971	6.13923	18.015	2.19e-05	0.000312648
WBGene00006644	-0.78567	2.19347	18.0106	2.2e-05	0.000313217
WBGene00016507	-0.595344	4.60816	17.9906	2.22e-05	0.000316357
WBGene00020080	2.22032	0.12544	17.9867	2.22e-05	0.000316843
WBGene00007484	2.09605	-1.02278	17.9709	2.24e-05	0.000319315
WBGene00018841	-0.630146	4.65878	17.9675	2.25e-05	0.000319722
WBGene00015781	1.9498	4.00757	17.966	2.25e-05	0.000319813
WBGene00013148	-0.746516	2.55725	17.9606	2.26e-05	0.000320544
WBGene00011184	-1.67063	1.6123	17.9462	2.27e-05	0.000322818
WBGene00021580	3.18827	-0.266656	17.9412	2.28e-05	0.000323373
WBGene00020484	1.91023	-0.829903	17.9409	2.28e-05	0.000323373
WBGene00019993	0.599626	3.38042	17.9307	2.29e-05	0.00032494
WBGene00086565	-4.25126	-2.87033	17.9166	2.31e-05	0.000327195
WBGene00015551	-0.511921	6.51303	17.9027	2.32e-05	0.000329428
WBGene00044005	-0.776172	3.67275	17.8946	2.33e-05	0.000330654
WBGene00018158	-0.72114	4.54203	17.8911	2.34e-05	0.000331085
WBGene00020366	0.735781	7.11282	17.8692	2.37e-05	0.000334751
WBGene00003514	-0.753267	8.5066	17.8662	2.37e-05	0.000335106
WBGene00019084	-0.665025	3.17001	17.8636	2.37e-05	0.000335391
WBGene00021178	1.25473	1.08548	17.8589	2.38e-05	0.000335768
WBGene00006672	-0.594386	5.20554	17.8591	2.38e-05	0.000335768
WBGene00000780	-0.48013	6.47715	17.8585	2.38e-05	0.000335768
WBGene00016343	-0.633186	3.85134	17.8505	2.39e-05	0.000337016
WBGene00006408	-0.510845	7.20203	17.848	2.39e-05	0.000337274
WBGene00009300	1.86186	0.604923	17.8424	2.4e-05	0.000338103
WBGene00006637	-0.760037	2.65627	17.8374	2.41e-05	0.000338826
WBGene00020635	-0.733059	2.95318	17.8292	2.42e-05	0.000340099
WBGene00021434	1.81623	-0.925901	17.8239	2.42e-05	0.000340871
WBGene00016064	-1.31887	1.49584	17.8204	2.43e-05	0.000341333
WBGene00016949	-0.898059	1.17455	17.8179	2.43e-05	0.000341601
WBGene00001755	0.624417	6.51556	17.8165	2.43e-05	0.000341681
WBGene00019090	0.632793	3.43654	17.8118	2.44e-05	0.000342359
WBGene00019337	-0.67561	4.86226	17.799	2.46e-05	0.000344486
WBGene00001553	1.04514	0.553059	17.7754	2.49e-05	0.000348615
WBGene00020202	-0.852047	1.70131	17.7662	2.5e-05	0.00035011
WBGene00019015	-0.572146	4.54433	17.7446	2.53e-05	0.000353928
WBGene00014141	-0.646064	5.41694	17.7356	2.54e-05	0.000355431
WBGene00018839	-0.679779	2.3045	17.7328	2.54e-05	0.000355761
WBGene00018224	1.16007	-0.134966	17.7294	2.55e-05	0.000356231
WBGene00235310	0.967359	1.56027	17.7212	2.56e-05	0.000357404
WBGene00015389	-0.526435	6.06254	17.7214	2.56e-05	0.000357404
WBGene00020414	-0.592173	7.56884	17.7184	2.56e-05	0.000357744
WBGene00014062	-0.755075	2.62689	17.7145	2.57e-05	0.000358298
WBGene00020941	1.14954	1.21009	17.7073	2.58e-05	0.000359474
WBGene00000913	0.972284	6.87833	17.7017	2.58e-05	0.000360337
WBGene00007570	-0.702106	3.57666	17.6775	2.62e-05	0.000364767
WBGene00012253	-1.0751	7.18062	17.6621	2.64e-05	0.000367556
WBGene00022617	-0.722529	2.69634	17.6535	2.65e-05	0.000368849
WBGene00016006	-0.574095	7.29145	17.6539	2.65e-05	0.000368849
WBGene00007694	1.15384	1.28017	17.6521	2.65e-05	0.000368928
WBGene00021504	2.15493	-0.752777	17.6446	2.66e-05	0.000370193
WBGene00008832	-0.491129	6.23226	17.6417	2.67e-05	0.000370566
WBGene00018885	-0.542115	4.89906	17.6263	2.69e-05	0.000373389
WBGene00007097	-1.99664	2.73625	17.6245	2.69e-05	0.000373566
WBGene00077559	-0.773811	1.54427	17.6177	2.7e-05	0.00037471
WBGene00005833	2.06892	-1.03033	17.6152	2.7e-05	0.000375015
WBGene00022581	-1.31444	0.86199	17.6072	2.72e-05	0.000376404
WBGene00189952	-0.768895	3.5532	17.5992	2.73e-05	0.000377801
WBGene00020329	1.4368	0.249349	17.5791	2.76e-05	0.00038162
WBGene00015200	0.795824	2.12649	17.5657	2.78e-05	0.000384127
WBGene00012545	1.17276	4.08334	17.5579	2.79e-05	0.000385507
WBGene00007850	2.69408	-1.02377	17.5505	2.8e-05	0.000386615
WBGene00006679	-0.819628	2.29881	17.5507	2.8e-05	0.000386615
WBGene00016033	-0.500003	5.22593	17.5383	2.82e-05	0.000388911
WBGene00017577	2.13584	2.10023	17.536	2.82e-05	0.000389184
WBGene00011538	-0.437635	6.02762	17.5335	2.82e-05	0.000389493
WBGene00021878	-0.697308	4.15315	17.5022	2.87e-05	0.000395767
WBGene00007327	-0.61201	3.25638	17.4987	2.88e-05	0.000396293
WBGene00050896	-0.912879	0.961819	17.4926	2.88e-05	0.000397378
WBGene00010453	0.880836	3.84713	17.4901	2.89e-05	0.000397689
WBGene00007862	-0.83339	2.19055	17.4863	2.89e-05	0.000398293
WBGene00018410	-0.877794	1.02613	17.4576	2.94e-05	0.000404139
WBGene00007112	-0.588196	4.80649	17.4535	2.94e-05	0.000404812
WBGene00219286	-0.764182	3.00974	17.444	2.96e-05	0.000406635
WBGene00019082	1.27074	0.504243	17.4264	2.99e-05	0.000410216
WBGene00011393	1.40682	6.30866	17.3943	3.04e-05	0.000416988
WBGene00018065	-0.75203	2.37081	17.3919	3.04e-05	0.000417314
WBGene00050945	1.18413	0.262615	17.3785	3.06e-05	0.00042005
WBGene00009413	-0.706229	3.22696	17.3562	3.1e-05	0.000424797
WBGene00016413	-0.926559	2.35425	17.3532	3.1e-05	0.000425246
WBGene00008259	-0.628031	4.14493	17.342	3.12e-05	0.000427562
WBGene00009054	-0.508577	4.90291	17.3287	3.14e-05	0.000430338
[truncated: 25,376 more rows]

## Sheet: egl-9_v_WildType
	logFC	logCPM	LR	PValue	FDR
WBGene00012590	10.8327	4.40662	665.85	7.98e-147	2.43e-143
WBGene00015761	10.7359	0.443559	246.025	1.91e-55	7.92e-53
WBGene00001767	10.1641	6.44688	1774.06	0	0
WBGene00000654	9.99476	1.37324	508.402	1.41e-112	1.93e-109
WBGene00013971	9.66646	-0.799768	138.47	5.75e-32	1.04e-29
WBGene00020244	9.59692	-0.712853	119.881	6.72e-28	8.97e-26
WBGene00004994	9.37177	3.11046	131.101	2.35e-30	3.77e-28
WBGene00015760	9.0254	2.25907	338.154	1.61e-75	1.22e-72
WBGene00005117	8.82572	-1.20674	128.607	8.27e-30	1.29e-27
WBGene00220138	8.69099	-1.15091	175.701	4.21e-40	9.68e-38
WBGene00010166	8.60502	3.71137	239.695	4.58e-54	1.77e-51
WBGene00019449	8.57192	3.13988	331.842	3.82e-74	2.68e-71
WBGene00019454	8.55453	-1.52253	92.7896	5.82e-22	5.71e-20
WBGene00045069	8.53478	-1.77272	175.988	3.64e-40	8.6e-38
WBGene00012603	8.53442	5.80633	207.037	6.09e-47	1.87e-44
WBGene00001706	8.51741	-1.16539	94.1133	2.98e-22	2.98e-20
WBGene00007183	8.51714	5.17268	1222.37	8.37e-268	7.64e-264
WBGene00015762	8.41489	1.45002	310.706	1.53e-69	9.32e-67
WBGene00044212	8.33256	0.613761	290.018	4.93e-65	2.7e-62
WBGene00015757	8.31456	1.27962	244.991	3.21e-55	1.31e-52
WBGene00001387	8.26995	8.34814	260.071	1.66e-58	7.43e-56
WBGene00005814	8.23754	-1.4251	122.873	1.49e-28	2.07e-26
WBGene00019450	8.22364	4.16045	204.549	2.12e-46	6.32e-44
WBGene00010380	8.21643	-1.7335	137.972	7.39e-32	1.32e-29
WBGene00003473	8.07871	4.81729	545.157	1.42e-120	2.44e-117
WBGene00044514	7.93415	5.32823	180.567	3.64e-41	8.92e-39
WBGene00019451	7.88463	-0.417407	144.424	2.87e-33	5.46e-31
WBGene00008538	7.84408	7.2685	1376.13	3.23e-301	4.42e-297
WBGene00022758	7.77281	0.981538	229.847	6.44e-52	2.32e-49
WBGene00011244	-7.72356	2.29234	514.604	6.32e-114	9.61e-111
WBGene00021241	7.6981	-2.25479	86.3416	1.51e-20	1.35e-18
WBGene00018110	7.67002	1.13612	269.834	1.23e-60	5.82e-58
WBGene00012589	7.60101	5.11806	342.489	1.83e-76	1.43e-73
WBGene00007864	7.58649	-0.124343	175.957	3.7e-40	8.66e-38
WBGene00000133	-7.49064	1.92261	64.0393	1.22e-15	7.09e-14
WBGene00018601	7.47974	0.8752	216.725	4.68e-49	1.58e-46
WBGene00015911	7.43748	-0.136753	184.282	5.63e-42	1.45e-39
WBGene00012587	7.38729	1.49942	174.387	8.15e-40	1.86e-37
WBGene00007873	7.29013	-2.56356	83.8723	5.28e-20	4.56e-18
WBGene00018055	-7.26736	2.32022	426.718	8.42e-95	8.54e-92
WBGene00015878	-7.21888	0.133677	180.565	3.65e-41	8.92e-39
WBGene00022757	7.15337	0.126039	207.866	4.01e-47	1.25e-44
WBGene00009485	-7.12788	1.10595	51.156	8.53e-13	3.6e-11
WBGene00010707	7.10137	2.70614	112.039	3.5e-26	4.29e-24
WBGene00015758	6.97382	1.63214	300.482	2.59e-67	1.48e-64
WBGene00010149	6.93768	-2.26069	30.0799	4.15e-08	7.95e-07
WBGene00013973	6.9291	-1.47418	88.2069	5.9e-21	5.45e-19
WBGene00019452	6.91151	-0.549826	133.878	5.81e-31	9.7e-29
WBGene00010759	6.90264	9.27388	827.125	6.83e-182	3.74e-178
WBGene00014771	6.83941	-2.25802	28.189	1.1e-07	1.93e-06
WBGene00021580	6.83804	-0.266656	121.152	3.54e-28	4.82e-26
WBGene00020617	-6.76401	3.10936	509.985	6.39e-113	9.21e-110
WBGene00001500	6.74519	7.49739	310.447	1.75e-69	1.04e-66
WBGene00003647	6.68216	6.96877	664.079	1.94e-146	5.3e-143
WBGene00020616	-6.66179	2.84493	461.462	2.31e-102	2.75e-99
WBGene00194843	6.65718	-2.63571	39.752	2.88e-10	8.46e-09
WBGene00196985	6.64104	-2.91441	39.9759	2.57e-10	7.62e-09
WBGene00017019	-6.62128	2.99343	62.8095	2.28e-15	1.29e-13
WBGene00199860	6.61925	-2.81038	42.035	8.97e-11	2.89e-09
WBGene00219706	6.51703	-2.52467	39.6823	2.99e-10	8.73e-09
WBGene00009154	-6.49207	-1.27083	48.1249	4e-12	1.58e-10
WBGene00011167	-6.47871	0.532162	173.61	1.2e-39	2.68e-37
WBGene00011362	6.44224	2.83981	275.734	6.39e-62	3.18e-59
WBGene00010127	6.42162	-0.599535	180.484	3.8e-41	9.21e-39
WBGene00020620	-6.40844	0.395974	123.271	1.22e-28	1.72e-26
WBGene00011753	-6.37968	5.02234	81.1071	2.14e-19	1.75e-17
WBGene00000551	6.33244	-2.1206	23.9267	1e-06	1.41e-05
WBGene00044807	-6.30296	-0.603982	92.5359	6.61e-22	6.42e-20
WBGene00022263	-6.29481	-2.41534	53.6374	2.41e-13	1.09e-11
WBGene00020611	-6.28815	0.671482	48.271	3.71e-12	1.47e-10
WBGene00015884	-6.25955	0.198203	112.597	2.64e-26	3.26e-24
WBGene00012324	6.24175	8.31653	378.56	2.56e-84	2.26e-81
WBGene00199674	6.24046	-3.05893	22.8491	1.75e-06	2.31e-05
WBGene00012323	6.16186	3.76944	594.768	2.3e-131	5.72e-128
WBGene00009213	-6.12202	0.895181	251.119	1.48e-56	6.34e-54
WBGene00009429	6.07769	6.81483	121.803	2.55e-28	3.51e-26
WBGene00018062	-6.03254	0.711073	193.82	4.66e-44	1.33e-41
WBGene00023375	6.02336	-3.18761	27.5173	1.56e-07	2.64e-06
WBGene00015045	6.01963	3.15592	161.242	6.06e-37	1.26e-34
WBGene00022606	5.98141	-2.67138	34.6886	3.87e-09	9.25e-08
WBGene00044168	5.97149	-0.449446	76.3252	2.41e-18	1.77e-16
WBGene00008187	5.91461	-3.12099	34.1246	5.17e-09	1.21e-07
WBGene00001436	5.91294	-2.93807	20.8718	4.91e-06	5.77e-05
WBGene00005698	5.90064	-3.20868	20.992	4.61e-06	5.46e-05
WBGene00014206	5.90038	5.96399	544.385	2.1e-120	3.38e-117
WBGene00169514	5.87822	-3.12262	32.8546	9.93e-09	2.19e-07
WBGene00005912	5.84932	-1.4359	76.7433	1.95e-18	1.44e-16
WBGene00001477	5.83669	2.71548	182.664	1.27e-41	3.22e-39
WBGene00015876	-5.82975	0.0339539	70.4743	4.66e-17	3.08e-15
WBGene00012682	5.80894	-3.17113	24.823	6.28e-07	9.4e-06
WBGene00015439	-5.76013	-2.35739	45.4601	1.56e-11	5.66e-10
WBGene00015520	5.75614	-3.1723	27.4348	1.62e-07	2.75e-06
WBGene00049888	5.74934	-0.940674	125.026	5.02e-29	7.43e-27
WBGene00020236	5.72469	1.36759	209.263	1.99e-47	6.26e-45
WBGene00021542	5.67783	-3.06829	17.4305	2.98e-05	0.000282084
WBGene00016828	5.65669	-0.572301	240.648	2.84e-54	1.13e-51
WBGene00018095	5.65577	-3.02736	23.7699	1.09e-06	1.52e-05
WBGene00022261	5.61967	3.58827	337.284	2.49e-75	1.84e-72
WBGene00170609	5.61962	-2.16201	63.8698	1.33e-15	7.71e-14
WBGene00019963	5.55698	9.10239	435.884	8.52e-97	8.97e-94
WBGene00009963	5.55396	2.62338	57.7809	2.93e-14	1.46e-12
WBGene00007872	5.53517	-3.4605	19.9172	8.09e-06	8.96e-05
WBGene00007992	5.53283	0.701393	54.8864	1.28e-13	5.9e-12
WBGene00007876	5.52907	-1.20485	129.279	5.89e-30	9.27e-28
WBGene00016437	5.51184	2.00554	357.761	8.65e-80	6.97e-77
WBGene00005748	5.50716	-2.72044	21.662	3.25e-06	4e-05
WBGene00002102	5.50432	-2.523	39.3026	3.63e-10	1.05e-08
WBGene00172214	5.48954	-3.26272	21.0417	4.49e-06	5.34e-05
WBGene00010999	5.45138	-2.42883	47.8614	4.57e-12	1.8e-10
WBGene00044900	5.4438	2.45717	47.5643	5.32e-12	2.06e-10
WBGene00175028	5.4438	-2.71018	15.5588	8e-05	0.000656087
WBGene00020618	-5.44227	0.126774	136.292	1.72e-31	3.02e-29
WBGene00044449	5.32695	-0.981717	111.772	4.01e-26	4.88e-24
WBGene00001891	5.32603	-2.9539	18.8665	1.4e-05	0.000145205
WBGene00021136	-5.31762	0.517593	44.4247	2.64e-11	9.17e-10
WBGene00020946	5.31533	1.76619	15.9473	6.51e-05	0.000553354
WBGene00020609	-5.29995	1.77959	46.9485	7.29e-12	2.77e-10
WBGene00017678	5.28625	6.90177	173.977	1e-39	2.25e-37
WBGene00010382	5.26589	0.143012	218.134	2.31e-49	7.9e-47
WBGene00011979	5.22796	4.00034	323.391	2.64e-72	1.77e-69
WBGene00195003	5.2255	-3.37912	16.6925	4.4e-05	0.000393485
WBGene00015856	-5.21233	-2.86145	23.1125	1.53e-06	2.05e-05
WBGene00017593	5.20265	-3.05494	14.8589	0.000115863	0.000904283
WBGene00004236	5.19961	3.73202	125.139	4.75e-29	7.06e-27
WBGene00008891	5.19368	0.323853	195.642	1.87e-44	5.38e-42
WBGene00020438	5.18242	-3.35207	13.0164	0.000308782	0.00209231
WBGene00020308	5.17642	-3.48233	14.7674	0.000121617	0.000942069
WBGene00015877	-5.16363	-0.761504	62.664	2.45e-15	1.38e-13
WBGene00172714	5.15788	-3.33257	17.777	2.48e-05	0.000240851
WBGene00010165	5.15474	-3.56156	15.3107	9.12e-05	0.000735811
WBGene00016502	5.14687	0.660848	185.199	3.55e-42	9.34e-40
WBGene00020881	-5.1169	-0.639992	48.8598	2.75e-12	1.1e-10
WBGene00197482	5.11216	-3.5282	11.9415	0.000548968	0.00341546
WBGene00020221	5.10433	-2.20152	37.2006	1.07e-09	2.83e-08
WBGene00009488	-5.0927	4.17227	124.226	7.52e-29	1.08e-26
WBGene00016052	5.06879	5.71657	137.538	9.2e-32	1.63e-29
WBGene00021797	-5.06019	2.65746	189.034	5.17e-43	1.39e-40
WBGene00014046	5.04598	1.50405	240.528	3.02e-54	1.18e-51
WBGene00010126	5.04591	-2.6899	37.7462	8.06e-10	2.18e-08
WBGene00009596	5.04446	-2.56945	30.0467	4.22e-08	8.07e-07
WBGene00008295	5.04333	-3.59367	8.13414	0.00434395	0.0195328
WBGene00235308	5.04074	-2.10781	72.0582	2.09e-17	1.44e-15
WBGene00012597	-5.02365	-0.446987	69.7333	6.79e-17	4.39e-15
WBGene00005091	5.00633	-3.55779	17.3897	3.04e-05	0.00028731
WBGene00220217	-5.00191	-1.66484	118.805	1.16e-27	1.53e-25
WBGene00013759	4.98747	-3.41631	14.4683	0.000142536	0.00107699
WBGene00020610	-4.97245	-0.906395	29.5315	5.5e-08	1.03e-06
WBGene00019684	-4.96921	-2.142	26.0829	3.27e-07	5.19e-06
WBGene00015623	-4.95287	4.01273	83.5384	6.25e-20	5.36e-18
WBGene00044043	4.93296	1.73374	92.7618	5.9e-22	5.77e-20
WBGene00086565	-4.90868	-2.87033	28.4741	9.5e-08	1.69e-06
WBGene00044340	-4.89303	-1.8057	62.5961	2.54e-15	1.43e-13
WBGene00195144	4.8722	-3.05224	12.8277	0.000341526	0.00227975
WBGene00021197	-4.86869	-2.86445	29.6817	5.09e-08	9.55e-07
WBGene00235296	4.86833	-1.75361	87.0815	1.04e-20	9.47e-19
WBGene00049670	4.8651	-3.49847	16.1417	5.88e-05	0.00050521
WBGene00000008	-4.8461	0.45286	60.0319	9.33e-15	4.86e-13
WBGene00010885	-4.80571	-1.63361	32.687	1.08e-08	2.37e-07
WBGene00044281	4.80429	-3.17568	14.6138	0.000131944	0.00100977
WBGene00019961	4.80412	3.9928	192.358	9.72e-44	2.69e-41
WBGene00196712	4.80277	-3.66189	14.0185	0.000181026	0.00132857
WBGene00013066	4.79706	-3.29606	14.2113	0.000163389	0.00121082
WBGene00008583	4.79601	4.4363	163.442	2e-37	4.22e-35
WBGene00013928	-4.79482	-3.22748	11.6364	0.000646744	0.0039239
WBGene00086555	4.78179	-3.01112	13.9135	0.000191418	0.00139623
WBGene00015342	4.77875	-2.73408	39.9763	2.57e-10	7.62e-09
WBGene00008477	4.77775	-0.173068	135.607	2.43e-31	4.11e-29
WBGene00014236	4.77409	-2.33116	39.3831	3.48e-10	1.01e-08
WBGene00009042	4.76226	5.47703	766.762	9.1e-169	4.15e-165
WBGene00017501	-4.75917	4.17265	32.7691	1.04e-08	2.27e-07
WBGene00015710	-4.75411	1.53904	385.3	8.73e-86	7.97e-83
WBGene00007682	4.75147	0.801929	99.9065	1.6e-23	1.68e-21
WBGene00009535	4.74463	-1.40784	56.7605	4.92e-14	2.4e-12
WBGene00004025	4.73239	8.65099	546.824	6.18e-121	1.13e-117
WBGene00235165	-4.72193	-2.54257	22.6125	1.98e-06	2.58e-05
WBGene00009600	4.71822	-0.629814	141.433	1.29e-32	2.39e-30
WBGene00021772	4.71442	-0.168705	192.617	8.54e-44	2.38e-41
WBGene00018647	4.70815	2.92421	151.575	7.85e-35	1.56e-32
WBGene00012312	-4.70727	-3.4788	14.6402	0.00013011	0.000998495
WBGene00012604	4.69883	4.27965	254.475	2.75e-57	1.19e-54
WBGene00020622	-4.69636	-2.49533	16.4722	4.94e-05	0.000434425
WBGene00174590	-4.69554	-3.64568	18.9052	1.37e-05	0.000142828
WBGene00007163	4.69216	-2.81367	12.2615	0.000462397	0.00295268
WBGene00017214	4.68543	-2.04201	58.1701	2.4e-14	1.21e-12
WBGene00010314	-4.67235	0.434303	36.9841	1.19e-09	3.15e-08
WBGene00235317	4.66427	-3.68725	11.8815	0.000566939	0.00350971
WBGene00005053	4.65911	-3.37501	11.7662	0.000603153	0.00369794
WBGene00015847	-4.64748	-2.45155	24.6874	6.74e-07	1e-05
WBGene00194698	4.64146	-3.62477	7.11811	0.0076309	0.0310718
WBGene00219807	4.6363	-3.58671	9.56682	0.00198125	0.0101643
WBGene00021623	-4.61499	-2.68399	9.35166	0.00222784	0.0112067
WBGene00022011	4.61311	-3.1629	12.2942	0.000454376	0.00291028
WBGene00007875	4.60996	6.73941	330.581	7.18e-74	4.92e-71
WBGene00077581	4.59694	-3.66289	8.15063	0.00430462	0.0193974
WBGene00009215	-4.58355	4.99486	391.375	4.15e-87	3.92e-84
WBGene00008519	4.58151	3.46796	183.811	7.13e-42	1.82e-39
WBGene00007836	4.56086	8.64787	94.7611	2.15e-22	2.16e-20
WBGene00018490	4.53866	-3.62735	12.8295	0.000341191	0.00227872
WBGene00005903	4.5349	-0.216169	86.3038	1.54e-20	1.38e-18
WBGene00165824	-4.53308	-3.8033	16.8091	4.13e-05	0.000372824
WBGene00020243	-4.51946	-1.06828	76.466	2.24e-18	1.66e-16
WBGene00235302	4.49069	-3.62108	9.85128	0.00169714	0.00889682
WBGene00018643	4.48706	2.20092	120.018	6.27e-28	8.41e-26
WBGene00022438	4.48507	-3.46409	9.69968	0.001843	0.0095499
WBGene00022638	4.46878	-3.55023	9.05782	0.00261574	0.0127845
WBGene00017095	4.46641	-1.96505	22.2533	2.39e-06	3.05e-05
WBGene00008786	-4.44008	-2.52796	28.5677	9.05e-08	1.62e-06
WBGene00011791	4.43904	-3.47695	9.41518	0.00215196	0.0108871
WBGene00004878	-4.41368	2.11269	300.293	2.84e-67	1.59e-64
WBGene00001782	-4.40915	-1.40201	34.2097	4.95e-09	1.16e-07
WBGene00019948	4.40588	-3.40688	9.50813	0.00204564	0.0104399
WBGene00019818	4.39722	2.6246	102.786	3.73e-24	4.06e-22
WBGene00010124	4.39279	6.16085	464.575	4.86e-103	6.04e-100
WBGene00021043	4.38597	9.55774	676.656	3.57e-149	1.22e-145
WBGene00017942	4.37778	-3.56455	9.31758	0.00226966	0.0113857
WBGene00022096	-4.36889	-1.65788	45.0719	1.9e-11	6.78e-10
WBGene00201688	-4.36059	-3.80283	10.9484	0.000936824	0.00534007
WBGene00004820	4.35817	-1.14786	29.8497	4.67e-08	8.86e-07
WBGene00000716	-4.35186	5.35485	13.4751	0.00024175	0.00169995
WBGene00015108	-4.34902	-3.55611	14.7158	0.000124997	0.000965516
WBGene00021142	-4.34685	-3.52071	13.6774	0.000217049	0.00155298
WBGene00007164	4.34221	-3.13531	11.1347	0.000847295	0.00492352
WBGene00019700	4.34178	-3.42805	7.93439	0.0048504	0.0213301
WBGene00194658	4.34033	3.88248	55.0214	1.19e-13	5.51e-12
WBGene00170879	-4.33981	-3.68414	13.5437	0.000233072	0.00164824
WBGene00021619	-4.33943	-0.95012	13.6184	0.000223985	0.00159474
WBGene00010071	4.32593	-1.73539	60.9332	5.9e-15	3.16e-13
WBGene00000491	4.31425	3.3093	449.929	7.47e-100	8.53e-97
WBGene00005412	-4.31071	-2.84531	18.6942	1.53e-05	0.000157385
WBGene00219579	4.30472	-3.41478	9.71623	0.00182648	0.00948225
WBGene00016864	4.29295	-2.50696	20.8745	4.9e-06	5.76e-05
WBGene00004814	4.29278	-3.6273	8.62374	0.0033181	0.0156419
WBGene00172406	4.29063	-2.84743	24.2506	8.46e-07	1.22e-05
WBGene00021303	4.28353	-3.46419	8.67621	0.00322391	0.015261
WBGene00011160	4.2819	-1.34315	25.6351	4.12e-07	6.4e-06
WBGene00016369	4.28005	-3.69952	8.11193	0.0043975	0.019725
WBGene00018167	-4.27063	0.181129	26.0654	3.3e-07	5.22e-06
WBGene00003734	4.27032	-1.9793	16.4871	4.9e-05	0.000431577
WBGene00010383	4.2671	6.9988	955.074	1.05e-209	7.16e-206
WBGene00022265	4.26584	-3.60374	7.31072	0.00685445	0.0284563
WBGene00004813	4.26508	-0.126276	35.9562	2.02e-09	5.09e-08
WBGene00010495	4.26476	-3.36675	7.50703	0.00614586	0.0259603
WBGene00017960	4.2628	-2.30468	28.1864	1.1e-07	1.93e-06
WBGene00021818	4.25258	5.11209	270.928	7.12e-61	3.42e-58
WBGene00015886	-4.25165	-0.275086	53.1012	3.17e-13	1.41e-11
[truncated: 27,130 more rows]
