# Supplementary material for: The hypoxia response pathway promotes PEP carboxykinase and gluconeogenesis in C. elegans
Source: Nat Commun. 2022 Oct 18;13:6168. doi: 10.1038/s41467-022-33849-x (PMC9579151; doi:10.1038/s41467-022-33849-x)
Supplement: Supplementary file 6 — Supplementary Data 3 [file 41467_2022_33849_MOESM6_ESM.xlsx]

## Sheet: Position, gene name
chrom	pStart	pEnd	Refseq
chrI	536597	537041	psf-3
chrI	2587330	2587774	fbp-1
chrI	2628559	2629003	F40E3.7
chrI	2639550	2639994	F40E3.7
chrI	5698878	5699322	pamn-1
chrI	5706800	5707244	pamn-1
chrI	5807308	5807752	nhr-2
chrI	6364682	6365126	K04F10.1
chrI	6364682	6365126	ZC308.4
chrI	6364682	6365126	mut-2
chrI	6564400	6564844	ipgm-1
chrI	6564400	6564844	mei-2
chrI	6569273	6569717	ipgm-1
chrI	6569273	6569717	mei-2
chrI	7581731	7582175	mce-1
chrI	7595666	7596110	mce-1
chrI	8305255	8305699	mei-1
chrI	9312299	9312743	F26H9.5
chrI	9312299	9312743	uev-3
chrI	9312569	9313013	F26H9.5
chrI	9312569	9313013	uev-3
chrI	9314057	9314501	F26H9.5
chrI	9314057	9314501	uev-3
chrI	9315433	9315802	F26H9.5
chrI	9315433	9315802	uev-3
chrI	9315800	9315911	F26H9.5
chrI	9315800	9315911	uev-3
chrI	9619778	9620222	T05F1.2
chrI	9619778	9620222	T05F1.4
chrI	9619778	9620222	K07A1.15
chrI	9625900	9626344	T05F1.2
chrI	9625900	9626344	T05F1.4
chrI	9669045	9669489	C03D6.1
chrI	10577054	10577498	F29C6.1
chrI	12966696	12967140	gale-1
chrI	12966696	12967140	efsc-1
chrII	18698	19142	gmeb-1
chrII	4728685	4729129	acs-11
chrII	4941583	4942027	cblc-1
chrII	4941583	4942027	try-1
chrII	5032543	5032987	F33G12.2
chrII	5379740	5380184	pkc-3
chrII	5660945	5661389	fut-3
chrII	5661659	5662103	fut-3
chrII	6588851	6589295	C56C10.10
chrII	7337460	7337904	nhr-21
chrII	7341658	7342102	nhr-21
chrII	8028265	8028709	hda-2
chrII	8451510	8451733	F22B5.4
chrII	8483875	8483986	M05D6.6
chrII	8483875	8483986	gbh-2
chrII	8483875	8483986	M05D6.5
chrII	8483961	8484405	M05D6.6
chrII	8483961	8484405	gbh-2
chrII	8483961	8484405	M05D6.5
chrII	8485619	8486063	M05D6.6
chrII	8485619	8486063	gbh-2
chrII	8485619	8486063	M05D6.5
chrII	8819990	8820434	F46C5.1
chrII	8931369	8931813	enol-1
chrII	9154410	9154591	oac-54
chrII	9154410	9154591	rhy-1
chrII	9154410	9154591	col-78
chrII	9154410	9154591	W07A12.4
chrII	9156281	9156683	oac-54
chrII	9156281	9156683	oac-54
chrII	9156281	9156683	rhy-1
chrII	9156281	9156683	rhy-1
chrII	9156281	9156683	col-78
chrII	9156281	9156683	col-78
chrII	9156281	9156683	W07A12.4
chrII	9156281	9156683	W07A12.4
chrII	9158010	9158454	oac-54
chrII	9158010	9158454	rhy-1
chrII	9158010	9158454	col-78
chrII	9158010	9158454	W07A12.4
chrII	9160214	9160767	oac-54
chrII	9160214	9160767	oac-54
chrII	9160214	9160767	rhy-1
chrII	9160214	9160767	rhy-1
chrII	9160214	9160767	col-78
chrII	9160214	9160767	col-78
chrII	9160214	9160767	W07A12.4
chrII	9160214	9160767	W07A12.4
chrII	9161380	9161824	oac-54
chrII	9161380	9161824	rhy-1
chrII	9161380	9161824	col-78
chrII	9161380	9161824	W07A12.4
chrII	9163324	9163768	oac-54
chrII	9163324	9163768	rhy-1
chrII	9163324	9163768	col-78
chrII	9282784	9283228	C01G6.3
chrII	9284013	9284457	C01G6.3
chrII	10300406	10300850	ZK970.7
chrII	10389735	10390179	gpd-1
chrII	10389735	10390179	T09F3.5
chrII	11042862	11043306	sdhd-1
chrII	11724408	11724852	ldh-1
chrII	11960571	11961015	W03C9.2
chrII	11967512	11967956	W03C9.2
chrII	12040206	12040650	tpi-1
chrII	12040206	12040650	Y17G7B.10
chrII	12261422	12261866	Y57A10A.26
chrII	12261422	12261866	tag-276
chrII	12494496	12494940	F15A4.10
chrII	12614758	12615202	nspe-6
chrII	12614758	12615202	nspe-4
chrII	12614758	12615202	nspe-3
chrII	12614758	12615202	lips-16
chrII	12614758	12615202	nspe-2
chrII	12614758	12615202	nspe-1
chrII	12614758	12615202	Y38E10A.9
chrII	12614758	12615202	nspe-7
chrII	12614758	12615202	nspe-5
chrII	12614758	12615202	Y38E10A.28
chrII	12615482	12615751	nspe-6
chrII	12615482	12615751	nspe-4
chrII	12615482	12615751	nspe-3
chrII	12615482	12615751	lips-16
chrII	12615482	12615751	nspe-2
chrII	12615482	12615751	nspe-1
chrII	12615482	12615751	Y38E10A.9
chrII	12615482	12615751	nspe-7
chrII	12615482	12615751	nspe-5
chrII	12615482	12615751	Y38E10A.28
chrII	12878652	12879096	gsy-1
chrII	13627120	13627346	gst-19
chrII	13627120	13627346	C31C9.2
chrII	13627120	13627346	gst-16
chrII	13638640	13638753	gst-19
chrII	13638640	13638753	C31C9.2
chrII	13638640	13638753	gst-16
chrII	14244441	14244885	jmjd-2
chrII	14250230	14250674	jmjd-2
chrII	14251371	14251815	jmjd-2
chrII	14251570	14252014	jmjd-2
chrII	14495355	14495799	K10H10.14
chrII	14495355	14495799	dhs-8
chrII	14495355	14495799	cysl-2
chrII	14496705	14497149	K10H10.14
chrII	14496705	14497149	dhs-8
chrII	14496705	14497149	cysl-2
chrII	14496914	14497358	K10H10.14
chrII	14496914	14497358	dhs-8
chrII	14496914	14497358	cysl-2
chrII	14598356	14598800	tps-2
chrII	14598356	14598800	wee-1.2
chrIII	62013	62457	pck-1
chrIII	62013	62457	btb-5
chrIII	67168	67340	pck-1
chrIII	67168	67340	btb-5
chrIII	3862986	3863430	acs-19
chrIII	3867445	3867721	acs-19
chrIII	3908153	3908597	nit-1
chrIII	3908153	3908597	mmcm-1
chrIII	3921850	3922294	nit-1
chrIII	3921850	3922294	mmcm-1
chrIII	4193585	4194029	asd-1
chrIII	4281993	4282437	nth-1
chrIII	4282194	4282638	nth-1
chrIII	4693264	4693708	T04A8.8
chrIII	4693264	4693708	T04A8.7
chrIII	4693264	4693708	dnj-18
chrIII	4899843	4900007	F26F4.6
chrIII	5018114	5018558	R144.6
chrIII	5099487	5099931	F54D8.6
chrIII	5099487	5099931	dpy-17
chrIII	5099487	5099931	sax-2
chrIII	5601998	5602442	F56D2.2
chrIII	6168840	6169284	efk-1
chrIII	6168840	6169284	nas-28
chrIII	6447507	6447951	set-1
chrIII	6962054	6962498	F57B9.1
chrIII	6962054	6962498	rfc-4
chrIII	6971891	6972335	F57B9.1
chrIII	6971891	6972335	rfc-4
chrIII	7643046	7643490	flt-1
chrIII	8937518	8937962	glb-1
chrIII	9053873	9054317	ikke-1
chrIII	9456134	9456578	F54C8.4
chrIII	9765420	9765864	rmd-1
chrIII	9765420	9765864	vps-53
chrIII	10334106	10334218	ced-9
chrIII	11066775	11067219	W09D6.1
chrIII	12583468	12583912	Y111B2A.10
chrIII	12608537	12608981	Y111B2A.10
chrIII	12612409	12612853	Y111B2A.10
chrIII	12904979	12905423	unc-71
chrIII	13564930	13565374	aldo-1
chrIV	1497465	1497909	Y77E11A.1
chrIV	3294536	3294980	W08E12.8
chrIV	3384531	3384975	dyf-3
chrIV	3385431	3385875	dyf-3
chrIV	4216113	4216557	F30B5.4
chrIV	4467983	4468427	M01H9.6
chrIV	4467983	4468427	M01H9.3
chrIV	4749992	4750179	Y17G9B.5
chrIV	5656138	5656250	skn-1
chrIV	6323653	6324097	Y73B6BL.4
chrIV	6336732	6337176	Y73B6BL.4
chrIV	7573861	7574305	F32E10.5
chrIV	8527589	8528033	cks-1
chrIV	9063404	9063848	nhr-11
chrIV	9063645	9064089	nhr-11
chrIV	9258446	9258890	Y11D7A.10
chrIV	9258446	9258890	flh-1
chrIV	9258446	9258890	Y11D7A.7
chrIV	9258446	9258890	flh-3
chrIV	9259641	9260085	Y11D7A.10
chrIV	9259641	9260085	flh-1
chrIV	9259641	9260085	Y11D7A.7
chrIV	9259641	9260085	flh-3
chrIV	9508584	9509028	ethe-1
chrIV	9513464	9513908	ethe-1
chrIV	10919127	10919571	rbr-2
chrIV	11082792	11083236	Y5F2A.4
chrIV	11082792	11083236	M7.8
chrIV	12218250	12218694	phy-2
chrIV	12218250	12218694	21ur-8543
chrIV	13388699	13389143	Y62E10A.13
chrIV	13388699	13389143	cyp-31A5
chrIV	13395215	13395532	Y62E10A.13
chrIV	13395215	13395532	cyp-31A5
chrIV	13396505	13396640	Y62E10A.13
chrIV	13396505	13396640	cyp-31A5
chrIV	14219663	14220036	sqrd-1
chrIV	14219663	14220036	21ur-278
chrIV	14219663	14220036	21ur-1334
chrIV	14219663	14220036	21ur-15671
chrIV	14219663	14220036	21ur-5163
chrIV	14219927	14220053	sqrd-1
chrIV	14219927	14220053	21ur-278
chrIV	14219927	14220053	21ur-1334
chrIV	14219927	14220053	21ur-15671
chrIV	14219927	14220053	21ur-5163
chrIV	14224857	14225301	sqrd-1
chrIV	14224857	14225301	21ur-278
chrIV	14224857	14225301	21ur-1334
chrIV	14224857	14225301	21ur-15671
chrIV	14224857	14225301	21ur-5163
chrIV	15931789	15932233	skr-10
chrIV	16415194	16415638	Y10G11A.1
chrIV	16415194	16415638	Y10G11A.91
chrIV	17249664	17250108	ZK550.6
chrIV	17263758	17264202	ZK550.6
chrIV	17263758	17264202	gln-5
chrIV	17278369	17278813	gln-5
chrV	3771514	3771742	R08E5.3
chrV	3771514	3771742	R08E5.1
chrV	3771514	3771742	cysl-3
chrV	3771514	3771742	Y39H10A.1
chrV	3771933	3772131	R08E5.3
chrV	3771933	3772131	R08E5.1
chrV	3771933	3772131	cysl-3
chrV	3771933	3772131	Y39H10A.1
chrV	3776959	3777403	R08E5.3
chrV	3776959	3777403	R08E5.1
chrV	3776959	3777403	cysl-3
chrV	3776959	3777403	Y39H10A.1
chrV	4131422	4131946	nhr-57
chrV	4131422	4131952	nhr-57
chrV	4131422	4131946	lgc-1
chrV	4131422	4131952	lgc-1
chrV	4131422	4131946	T05B4.4
chrV	4131422	4131952	T05B4.4
chrV	4131422	4131946	T05B4.13
chrV	4131422	4131952	T05B4.13
chrV	4131422	4131946	phat-5
chrV	4131422	4131952	phat-5
chrV	6517139	6517583	mdh-1
chrV	7415759	7416203	srw-67
chrV	7417020	7417464	srw-67
chrV	8348992	8349436	mom-2
chrV	8606310	8606754	F41E6.5
chrV	9078769	9079213	T27E4.7
chrV	9095631	9096075	F21C10.10
chrV	9344055	9344499	try-5
chrV	9546810	9547254	C50F4.16
chrV	9970111	9970555	C27H6.9
chrV	10466541	10466957	21ur-15622
chrV	10466541	10466957	Y32F6B.8
chrV	10466541	10466957	egl-9
chrV	10468155	10468599	21ur-15622
chrV	10468155	10468599	Y32F6B.8
chrV	10468155	10468599	egl-9
chrV	10472891	10473335	21ur-15622
chrV	10472891	10473335	Y32F6B.8
chrV	10472891	10473335	egl-9
chrV	10473991	10474435	21ur-15622
chrV	10473991	10474435	Y32F6B.8
chrV	10473991	10474435	egl-9
chrV	11887873	11888317	sodh-1
chrV	11887873	11888317	sulp-4
chrV	11980066	11980510	cpr-1
chrV	12002021	12002465	gcy-33
chrV	13565283	13565727	bir-2
chrV	13565283	13565727	C56A3.4
chrV	13656415	13656859	H37A05.4
chrV	13657308	13657752	H37A05.4
chrV	13658565	13659009	H37A05.4
chrV	14200127	14200571	T16A9.1
chrV	14660708	14661152	srh-17
chrV	14660708	14661152	C54G10.4
chrV	14895485	14895929	mpst-3
chrV	14895485	14895929	H12D21.6
chrV	14895485	14895929	mpst-2
chrV	15085396	15085840	C01G10.7
chrV	15766158	15766602	F57A10.4
chrV	17659163	17659607	F57G4.9
chrV	18723621	18724065	scl-19
chrV	18967599	18968043	ztf-20
chrV	20413394	20413838	F53H2.3
chrX	864326	864770	cdo-1
chrX	1504706	1505150	tts-1
chrX	1909368	1909812	ZC53.1
chrX	2364697	2365141	F47G3.3
chrX	2549342	2549786	aat-3
chrX	3090150	3090334	pccb-1
chrX	3116267	3116534	mai-1
chrX	3116267	3116534	gpd-2
chrX	3116267	3116534	gpd-3
chrX	3127612	3128056	mai-1
chrX	3127612	3128056	gpd-2
chrX	3127612	3128056	gpd-3
chrX	5085498	5085942	ets-5
chrX	5209352	5209796	H28G03.2
chrX	6091966	6092410	C45B2.2
chrX	6737552	6737996	K11G12.6
chrX	6737552	6737996	K11G12.5
chrX	6737552	6737996	smf-1
chrX	6741963	6742407	K11G12.6
chrX	6743749	6744193	K11G12.6
chrX	7445901	7446012	acl-12
chrX	7661100	7661544	pcca-1
chrX	8017651	8018095	C34D10.2
chrX	8021523	8021967	C34D10.2
chrX	8231794	8232238	M60.4
chrX	8231794	8232238	M60.2
chrX	8545977	8546421	sdha-1
chrX	9958562	9959006	cysl-1
chrX	10083982	10084426	col-176
chrX	11093957	11094401	sulp-7
chrX	11094159	11094603	sulp-7
chrX	11095396	11095840	sulp-7
chrX	11473085	11473529	spp-9
chrX	11937331	11937775	nfya-1
chrX	11937331	11937775	lsd-1
chrX	11947116	11947560	nfya-1
chrX	11947116	11947560	lsd-1
chrX	11947116	11947560	C49F5.8
chrX	12454223	12454667	T18D3.1
chrX	12457973	12458417	T18D3.1
chrX	13046286	13046730	K03A11.1
chrX	13104825	13105269	R03G8.4
chrX	13969315	13969759	arrd-24
chrX	14560154	14560598	T24C2.2
chrX	15079285	15079729	H40L08.2
chrX	15353933	15354377	C33A11.2
chrX	16056596	16056722	T27A8.2
chrX	16131012	16131456	ZK1073.1

## Sheet: Binding Sites, FC
Gene Name	Number of Binding Sites	egl-9/Wild Type log2Fold Change	egl-9 / Wild Type Fold Change
21ur-1334	3	5.74934	53.7928
21ur-15622	4	4.29063	19.5708
21ur-15671	3	5.87822	58.8194
21ur-278	3	4.8651	29.1434
21ur-5163	3	3.59542	12.0873
21ur-8543	1	5.61962	49.167
aat-3	1	0.732863	1.66193
acl-12	1	2.13433	4.39033
acs-11	1	0.552103	1.46622
acs-19	2	0.644474	1.56317
aldo-1	1	1.21802	2.32628
arrd-24	1	1.92088	3.78654
asd-1	1	0.499685	1.4139
bir-2	1	0.642424	1.56095
btb-5	2	3.60908	12.2023
C01G10.7	1	0.762177	1.69605
C01G6.3	2	1.3365	2.52537
C03D6.1	1	1.63026	3.09568
C27H6.9	1	0.545041	1.45906
C31C9.2	2	4.56086	23.6023
C33A11.2	1	0.675285	1.59691
C34D10.2	2	0.752759	1.68501
C45B2.2	1	2.07027	4.19966
C49F5.8	1	1.43982	2.71288
C50F4.16	1	0.500651	1.41485
C54G10.4	1	1.02656	2.03716
C56A3.4	1	0.53001	1.44394
C56C10.10	1	0.731379	1.66023
cblc-1	1	0.866906	1.82375
cdo-1	1	3.1248	8.72285
ced-9	1	0.610283	1.52656
cks-1	1	0.590444	1.50571
col-176	1	4.06599	16.7488
col-78	8	9.99476	1020.29
cpr-1	1	0.783763	1.72162
cyp-31A5	3	0.77282	1.70861
cysl-1	1	1.85854	3.6264
cysl-2	3	6.90264	119.647
cysl-3	3	3.043	8.24206
dhs-8	3	3.23375	9.40709
dnj-18	1	0.466545	1.3818
dpy-17	1	3.40625	10.6019
dyf-3	2	0.810605	1.75395
efk-1	1	1.41944	2.67482
efsc-1	1	0.406612	1.32557
egl-9	4	3.26667	9.62425
enol-1	1	0.953613	1.93672
ethe-1	2	3.35072	10.2016
ets-5	1	1.41768	2.67155
F15A4.10	1	2.21747	4.65076
F21C10.10	1	0.86494	1.82126
F22B5.4	1	4.76226	27.1383
F26F4.6	1	0.852498	1.80562
F26H9.5	5	3.95552	15.5142
F29C6.1	1	2.62714	6.17799
F30B5.4	1	1.46495	2.76054
F32E10.5	1	0.670393	1.59151
F33G12.2	1	0.585293	1.50034
F40E3.7	2	1.19851	2.29502
F41E6.5	1	1.65291	3.14468
F46C5.1	1	3.70945	13.0814
F47G3.3	1	0.847646	1.79956
F53H2.3	1	0.662236	1.58253
F54C8.4	1	0.383042	1.30409
F54D8.6	1	1.05492	2.0776
F56D2.2	1	0.552507	1.46663
F57A10.4	1	1.47205	2.77415
F57B9.1	2	1.6408	3.11838
F57G4.9	1	1.17885	2.26397
fbp-1	1	0.571587	1.48616
flh-1	2	0.481273	1.39597
flh-3	2	2.57863	5.97373
flt-1	1	0.587217	1.50235
fut-3	2	0.595994	1.51151
gale-1	1	0.526252	1.44018
gbh-2	3	2.69224	6.46316
gcy-33	1	1.89578	3.72123
glb-1	1	3.95376	15.4953
gln-5	2	1.43277	2.69965
gmeb-1	1	0.979421	1.97167
gpd-1	1	0.636602	1.55466
gpd-2	2	1.23541	2.35448
gpd-3	2	1.3356	2.52381
gst-16	2	2.95718	7.76604
gst-19	2	10.1641	1147.35
gsy-1	1	0.457719	1.37337
H12D21.6	1	5.26589	38.4762
H28G03.2	1	0.465672	1.38096
H37A05.4	3	2.40467	5.29516
H40L08.2	1	2.06483	4.18385
hda-2	1	0.525713	1.43964
ikke-1	1	0.425043	1.34261
ipgm-1	2	0.888794	1.85163
jmjd-2	4	0.972522	1.96227
K03A11.1	1	4.18701	18.2144
K04F10.1	1	1.17508	2.25805
K07A1.15	1	0.856312	1.8104
K10H10.14	3	6.24046	75.6076
K11G12.5	1	0.993861	1.99151
K11G12.6	3	2.08145	4.23232
ldh-1	1	1.17815	2.26287
lgc-1	2	5.72469	52.8814
lips-16	2	0.912335	1.88209
lsd-1	2	1.35935	2.5657
M01H9.3	1	1.58065	2.99105
M01H9.6	1	2.78203	6.87819
M05D6.5	3	3.00185	8.01029
M05D6.6	3	2.99834	7.99077
M60.2	1	2.56948	5.93595
M60.4	1	0.765688	1.70018
M7.8	1	0.886352	1.8485
mai-1	2	0.988447	1.98405
mce-1	2	1.44983	2.73176
mdh-1	1	1.14178	2.20653
mei-1	1	0.779849	1.71695
mei-2	2	0.958039	1.94267
mmcm-1	2	1.33238	2.51817
mom-2	1	0.774793	1.71094
mpst-2	1	8.21643	297.435
mpst-3	1	4.2671	19.2542
mut-2	1	0.645409	1.56418
nas-28	1	3.08334	8.47575
nfya-1	2	0.839789	1.78979
nhr-11	2	3.20125	9.19758
nhr-2	1	1.6445	3.12639
nhr-21	2	1.90079	3.73417
nhr-57	2	6.68216	102.691
nit-1	2	5.90038	59.73
nspe-1	2	2.79608	6.94549
nspe-2	2	4.69883	25.9711
nspe-3	2	10.8327	1823.74
nspe-4	2	7.60101	194.148
nspe-5	2	2.52085	5.73921
nspe-6	2	8.53442	370.779
nspe-7	2	2.57993	5.97911
nth-1	2	0.926631	1.90083
oac-54	8	6.16186	71.5987
pamn-1	2	1.3558	2.55939
pcca-1	1	2.00527	4.01464
pccb-1	1	1.72164	3.2981
pck-1	2	4.38597	20.9078
phat-5	2	3.55768	11.7752
phy-2	1	4.73239	26.5822
pkc-3	1	0.573495	1.48812
psf-3	1	0.584135	1.49914
R03G8.4	1	5.45138	43.7552
R08E5.1	3	4.80412	27.9374
R08E5.3	3	5.55698	47.0779
R144.6	1	0.615404	1.53199
rbr-2	1	0.627885	1.5453
rfc-4	2	0.528471	1.4424
rhy-1	8	6.24175	75.6753
rmd-1	1	0.855627	1.80954
sax-2	1	1.05476	2.07737
scl-19	1	9.66646	812.631
sdha-1	1	0.560371	1.47465
sdhd-1	1	0.414438	1.33278
set-1	1	0.445581	1.36186
skn-1	1	0.518878	1.43284
skr-10	1	2.22149	4.66374
smf-1	1	0.881405	1.84217
sodh-1	1	2.16157	4.47403
spp-9	1	9.37177	662.496
sqrd-1	3	7.84408	229.776
srh-17	1	4.22104	18.6492
srw-67	2	8.23754	301.82
sulp-4	1	0.482043	1.39672
sulp-7	3	0.823659	1.76989
T04A8.7	1	0.504658	1.41879
T04A8.8	1	0.589107	1.50431
T05B4.13	2	9.59692	774.391
T05B4.4	2	4.18951	18.246
T05F1.2	2	0.839744	1.78973
T05F1.4	2	0.564983	1.47937
T09F3.5	1	0.47771	1.39253
T16A9.1	1	1.22239	2.33332
T18D3.1	2	0.726462	1.65458
T24C2.2	1	2.54524	5.83704
T27A8.2	1	1.34621	2.54243
T27E4.7	1	1.79932	3.48055
tag-276	1	3.68876	12.8952
tpi-1	1	0.949938	1.93179
tps-2	1	0.630116	1.54769
try-1	1	1.38433	2.61052
try-5	1	0.937904	1.91574
tts-1	1	3.40399	10.5853
uev-3	5	0.458171	1.3738
unc-71	1	1.0159	2.02217
vps-53	1	0.368733	1.29122
W03C9.2	2	0.711725	1.63776
W07A12.4	7	2.47467	5.55839
W08E12.8	1	1.82859	3.55189
W09D6.1	1	0.444148	1.36051
wee-1.2	1	2.62514	6.16946
Y10G11A.1	1	0.712424	1.63855
Y10G11A.91	1	2.50214	5.66526
Y111B2A.10	3	0.370082	1.29243
Y11D7A.10	2	2.53926	5.8129
Y11D7A.7	2	0.994845	1.99287
Y17G7B.10	1	0.851988	1.80499
Y17G9B.5	1	0.483131	1.39777
Y32F6B.8	4	8.69099	413.284
Y38E10A.28	2	2.25155	4.76193
Y38E10A.9	2	7.38729	167.416
Y39H10A.1	3	3.05064	8.28582
Y57A10A.26	1	0.539698	1.45367
Y5F2A.4	1	0.523649	1.43759
Y62E10A.13	3	2.61283	6.11702
Y73B6BL.4	2	0.388409	1.30895
Y77E11A.1	1	0.424198	1.34183
ZC308.4	1	1.18673	2.27636
ZC53.1	1	1.78774	3.45274
ZK1073.1	1	0.898828	1.86455
ZK550.6	2	2.51488	5.71551
ZK970.7	1	3.23172	9.39384
ztf-20	1	0.868468	1.82572
