# Supplementary material for: The hypoxia response pathway promotes PEP carboxykinase and gluconeogenesis in C. elegans
Source: Nat Commun. 2022 Oct 18;13:6168. doi: 10.1038/s41467-022-33849-x (PMC9579151; doi:10.1038/s41467-022-33849-x)
Supplement: Supplementary file 8 — Supplementary Data 5 [file 41467_2022_33849_MOESM8_ESM.xlsx]

## Sheet: Supplemental Table 5
WormBase ID	Common Name	Locus ID	Ensembl ID	HGNC Symbol	No. of Databases	Matched Databases
WBGene00000004	aat-3	F52H2.2	ENSG00000092068	SLC7A8	4	Ensembl Compara 87-89|InParanoid|OrthoInspector|OrthoMCL
WBGene00000004	aat-3	F52H2.2	ENSG00000103064	SLC7A6	4	Ensembl Compara 87-89|Homologene|OrthoInspector|OrthoMCL
WBGene00000004	aat-3	F52H2.2	ENSG00000103257	SLC7A5	4	Ensembl Compara 87-89|InParanoid|OrthoInspector|OrthoMCL
WBGene00000004	aat-3	F52H2.2	ENSG00000130876	SLC7A10	2	Ensembl Compara 87-89|OrthoMCL
WBGene00000004	aat-3	F52H2.2	ENSG00000155465	SLC7A7	3	Ensembl Compara 87-89|OrthoInspector|OrthoMCL
WBGene00020236	lgc-1	T05B4.1	ENSG00000149305	HTR3B	1	Ensembl Compara 87-89
WBGene00020236	lgc-1	T05B4.1	ENSG00000166736	HTR3A	1	Ensembl Compara 87-89
WBGene00020236	lgc-1	T05B4.1	ENSG00000178084	HTR3C	1	Ensembl Compara 87-89
WBGene00020236	lgc-1	T05B4.1	ENSG00000186038	HTR3E	1	Ensembl Compara 87-89
WBGene00020236	lgc-1	T05B4.1	ENSG00000186090	HTR3D	1	Ensembl Compara 87-89
WBGene00020236	lgc-1	T05B4.1	ENSG00000186919	ZACN	1	Ensembl Compara 87-89
WBGene00006804	unc-71	Y37D8A.13	ENSG00000042980	ADAM28	1	OrthoInspector
WBGene00006804	unc-71	Y37D8A.13	ENSG00000069206	ADAM7	1	OrthoInspector
WBGene00006804	unc-71	Y37D8A.13	ENSG00000104755	ADAM2	1	Ensembl Compara 87-89
WBGene00006804	unc-71	Y37D8A.13	ENSG00000134007	ADAM20	1	OrthoInspector
WBGene00006804	unc-71	Y37D8A.13	ENSG00000135074	ADAM19	1	OrthoInspector
WBGene00006804	unc-71	Y37D8A.13	ENSG00000139985	ADAM21	1	OrthoInspector
WBGene00006804	unc-71	Y37D8A.13	ENSG00000143537	ADAM15	1	OrthoInspector
WBGene00006804	unc-71	Y37D8A.13	ENSG00000148848	ADAM12	1	OrthoInspector
WBGene00006804	unc-71	Y37D8A.13	ENSG00000149451	ADAM33	1	OrthoInspector
WBGene00006804	unc-71	Y37D8A.13	ENSG00000151651	ADAM8	1	OrthoInspector
WBGene00006804	unc-71	Y37D8A.13	ENSG00000168615	ADAM9	1	OrthoInspector
WBGene00006804	unc-71	Y37D8A.13	ENSG00000168619	ADAM18	1	Ensembl Compara 87-89
WBGene00006804	unc-71	Y37D8A.13	ENSG00000197140	ADAM32	2	Ensembl Compara 87-89|OMA
WBGene00013266	None	Y57A10A.26	ENSG00000146267	FAXC	5	Ensembl Compara 87-89|Homologene|InParanoid|OrthoInspector|OrthoMCL
WBGene00000781	cpr-1	C52E4.1	ENSG00000164733	CTSB	3	Ensembl Compara 87-89|OMA|OrthoInspector
WBGene00000972	dhs-8	K10H10.3	ENSG00000102796	DHRS12	1	Ensembl Compara 87-89
WBGene00000972	dhs-8	K10H10.3	ENSG00000186153	WWOX	4	Ensembl Compara 87-89|Homologene|InParanoid|OrthoInspector
WBGene00000972	dhs-8	K10H10.3	ENSG00000258466	None	1	Ensembl Compara 87-89
WBGene00001036	dnj-18	T04A8.9	ENSG00000103423	DNAJA3	1	Ensembl Compara 87-89
WBGene00001036	dnj-18	T04A8.9	ENSG00000128590	DNAJB9	2	Ensembl Compara 87-89|InParanoid
WBGene00001051	cks-1	C09G4.3	ENSG00000123975	CKS2	4	Ensembl Compara 87-89|OMA|OrthoInspector|OrthoMCL
WBGene00001051	cks-1	C09G4.3	ENSG00000173207	CKS1B	6	Ensembl Compara 87-89|Homologene|InParanoid|OMA|OrthoInspector|OrthoMCL
WBGene00004025	phy-2	F35G2.4	ENSG00000072682	P4HA2	5	Ensembl Compara 87-89|InParanoid|OMA|OrthoInspector|OrthoMCL
WBGene00004025	phy-2	F35G2.4	ENSG00000122884	P4HA1	6	Ensembl Compara 87-89|Homologene|InParanoid|OMA|OrthoInspector|OrthoMCL
WBGene00001119	dyf-3	C04C3.5	ENSG00000103351	CLUAP1	6	Ensembl Compara 87-89|Homologene|InParanoid|OMA|OrthoInspector|OrthoMCL
WBGene00001160	efk-1	F42A10.4	ENSG00000073331	ALPK1	1	Ensembl Compara 87-89
WBGene00001160	efk-1	F42A10.4	ENSG00000103319	EEF2K	6	Ensembl Compara 87-89|Homologene|InParanoid|OMA|OrthoInspector|OrthoMCL
WBGene00001178	egl-9	F22E12.4	ENSG00000129521	EGLN3	2	Ensembl Compara 87-89|OrthoInspector
WBGene00001178	egl-9	F22E12.4	ENSG00000135766	EGLN1	3	Ensembl Compara 87-89|OrthoInspector|OrthoMCL
WBGene00001178	egl-9	F22E12.4	ENSG00000268797	None	1	Ensembl Compara 87-89
WBGene00001178	egl-9	F22E12.4	ENSG00000269858	EGLN2	2	Ensembl Compara 87-89|OrthoInspector
WBGene00003395	mom-2	F38E1.7	ENSG00000085741	WNT11	1	Ensembl Compara 87-89
WBGene00003395	mom-2	F38E1.7	ENSG00000143816	WNT9A	1	Ensembl Compara 87-89
WBGene00003395	mom-2	F38E1.7	ENSG00000158955	WNT9B	1	Ensembl Compara 87-89
WBGene00001404	fbp-1	K07A3.1	ENSG00000130957	FBP2	6	Ensembl Compara 87-89|Homologene|InParanoid|OMA|OrthoInspector|OrthoMCL
WBGene00001404	fbp-1	K07A3.1	ENSG00000165140	FBP1	5	Ensembl Compara 87-89|InParanoid|OMA|OrthoInspector|OrthoMCL
WBGene00001470	baz-2	ZK783.4	ENSG00000076108	BAZ2A	4	Ensembl Compara 87-89|InParanoid|OrthoInspector|OrthoMCL
WBGene00001470	baz-2	ZK783.4	ENSG00000123636	BAZ2B	4	Ensembl Compara 87-89|InParanoid|OrthoInspector|OrthoMCL
WBGene00011279	asd-1	R74.5	ENSG00000078328	RBFOX1	2	Ensembl Compara 87-89|OrthoInspector
WBGene00011279	asd-1	R74.5	ENSG00000100320	RBFOX2	2	Ensembl Compara 87-89|OrthoInspector
WBGene00011279	asd-1	R74.5	ENSG00000167281	RBFOX3	2	Ensembl Compara 87-89|OrthoInspector
WBGene00006402	fut-3	F59E12.13	ENSG00000130383	FUT5	2	Ensembl Compara 87-89|OrthoMCL
WBGene00006402	fut-3	F59E12.13	ENSG00000156413	FUT6	2	Ensembl Compara 87-89|OrthoMCL
WBGene00006402	fut-3	F59E12.13	ENSG00000171124	FUT3	3	Ensembl Compara 87-89|Homologene|OrthoMCL
WBGene00006402	fut-3	F59E12.13	ENSG00000172461	FUT9	3	Ensembl Compara 87-89|OMA|OrthoMCL
WBGene00006402	fut-3	F59E12.13	ENSG00000172728	FUT10	1	Ensembl Compara 87-89
WBGene00006402	fut-3	F59E12.13	ENSG00000180549	FUT7	1	Ensembl Compara 87-89
WBGene00006402	fut-3	F59E12.13	ENSG00000196371	FUT4	2	Ensembl Compara 87-89|OrthoMCL
WBGene00006402	fut-3	F59E12.13	ENSG00000196968	FUT11	1	Ensembl Compara 87-89
WBGene00001523	gbh-2	M05D6.7	ENSG00000185973	TMLHE	6	Ensembl Compara 87-89|Homologene|InParanoid|OMA|OrthoInspector|OrthoMCL
WBGene00001606	gln-5	F26D10.10	ENSG00000135821	GLUL	1	Ensembl Compara 87-89
WBGene00001683	gpd-1	T09F3.3	ENSG00000105679	GAPDHS	2	Ensembl Compara 87-89|OrthoMCL
WBGene00001684	gpd-2	K10B3.8	ENSG00000105679	GAPDHS	2	Ensembl Compara 87-89|OrthoMCL
WBGene00001685	gpd-3	K10B3.7	ENSG00000105679	GAPDHS	2	Ensembl Compara 87-89|OrthoMCL
WBGene00001683	gpd-1	T09F3.3	ENSG00000111640	GAPDH	5	Ensembl Compara 87-89|Homologene|InParanoid|OrthoInspector|OrthoMCL
WBGene00001684	gpd-2	K10B3.8	ENSG00000111640	GAPDH	5	Ensembl Compara 87-89|Homologene|InParanoid|OrthoInspector|OrthoMCL
WBGene00001685	gpd-3	K10B3.7	ENSG00000111640	GAPDH	5	Ensembl Compara 87-89|Homologene|InParanoid|OrthoInspector|OrthoMCL
WBGene00001764	gst-16	F37B1.5	ENSG00000134202	GSTM3	1	OrthoMCL
WBGene00001764	gst-16	F37B1.5	ENSG00000168765	GSTM4	1	OrthoMCL
WBGene00001764	gst-16	F37B1.5	ENSG00000213366	GSTM2	1	OrthoMCL
WBGene00001764	gst-16	F37B1.5	ENSG00000170899	GSTA4	1	Ensembl Compara 87-89
WBGene00001767	gst-19	F37B1.8	ENSG00000170899	GSTA4	1	Ensembl Compara 87-89
WBGene00001764	gst-16	F37B1.5	ENSG00000174156	GSTA3	1	Ensembl Compara 87-89
WBGene00001767	gst-19	F37B1.8	ENSG00000174156	GSTA3	1	Ensembl Compara 87-89
WBGene00001764	gst-16	F37B1.5	ENSG00000182793	GSTA5	1	Ensembl Compara 87-89
WBGene00001767	gst-19	F37B1.8	ENSG00000182793	GSTA5	1	Ensembl Compara 87-89
WBGene00001764	gst-16	F37B1.5	ENSG00000243955	GSTA1	1	Ensembl Compara 87-89
WBGene00001767	gst-19	F37B1.8	ENSG00000243955	GSTA1	1	Ensembl Compara 87-89
WBGene00001764	gst-16	F37B1.5	ENSG00000244067	GSTA2	1	Ensembl Compara 87-89
WBGene00001767	gst-19	F37B1.8	ENSG00000244067	GSTA2	1	Ensembl Compara 87-89
WBGene00001764	gst-16	F37B1.5	ENSG00000163106	HPGDS	1	Homologene
WBGene00001767	gst-19	F37B1.8	ENSG00000163106	HPGDS	2	Homologene|OrthoMCL
WBGene00001793	gsy-1	Y46G5A.31	ENSG00000104812	GYS1	6	Ensembl Compara 87-89|Homologene|InParanoid|OMA|OrthoInspector|OrthoMCL
WBGene00001793	gsy-1	Y46G5A.31	ENSG00000111713	GYS2	5	Ensembl Compara 87-89|InParanoid|OMA|OrthoInspector|OrthoMCL
WBGene00003546	nas-28	F42A10.8	ENSG00000112818	MEP1A	1	Ensembl Compara 87-89
WBGene00003546	nas-28	F42A10.8	ENSG00000141434	MEP1B	1	Ensembl Compara 87-89
WBGene00001835	hda-2	C08B11.2	ENSG00000147099	HDAC8	1	Ensembl Compara 87-89
WBGene00002262	ldh-1	F13D12.2	ENSG00000111716	LDHB	5	Ensembl Compara 87-89|InParanoid|OMA|OrthoInspector|OrthoMCL
WBGene00002262	ldh-1	F13D12.2	ENSG00000134333	LDHA	6	Ensembl Compara 87-89|Homologene|InParanoid|OMA|OrthoInspector|OrthoMCL
WBGene00002262	ldh-1	F13D12.2	ENSG00000151116	UEVLD	1	Ensembl Compara 87-89
WBGene00002262	ldh-1	F13D12.2	ENSG00000166796	LDHC	5	Ensembl Compara 87-89|InParanoid|OMA|OrthoInspector|OrthoMCL
WBGene00002262	ldh-1	F13D12.2	ENSG00000166800	LDHAL6A	4	Ensembl Compara 87-89|InParanoid|OrthoInspector|OrthoMCL
WBGene00002262	ldh-1	F13D12.2	ENSG00000171989	LDHAL6B	3	Ensembl Compara 87-89|InParanoid|OrthoInspector
WBGene00013971	scl-19	ZK384.1	ENSG00000096006	CRISP3	2	Ensembl Compara 87-89|InParanoid
WBGene00013971	scl-19	ZK384.1	ENSG00000101074	R3HDML	2	Ensembl Compara 87-89|OrthoInspector
WBGene00013971	scl-19	ZK384.1	ENSG00000103196	CRISPLD2	3	Ensembl Compara 87-89|OrthoInspector|OrthoMCL
WBGene00013971	scl-19	ZK384.1	ENSG00000121005	CRISPLD1	3	Ensembl Compara 87-89|OrthoInspector|OrthoMCL
WBGene00013971	scl-19	ZK384.1	ENSG00000124490	CRISP2	2	Ensembl Compara 87-89|InParanoid
WBGene00013971	scl-19	ZK384.1	ENSG00000124812	CRISP1	2	Ensembl Compara 87-89|InParanoid
WBGene00013971	scl-19	ZK384.1	ENSG00000137558	PI15	3	Ensembl Compara 87-89|OMA|OrthoInspector
WBGene00013971	scl-19	ZK384.1	ENSG00000139278	GLIPR1	3	Ensembl Compara 87-89|InParanoid|OrthoInspector
WBGene00013971	scl-19	ZK384.1	ENSG00000140839	CLEC18B	1	Ensembl Compara 87-89
WBGene00013971	scl-19	ZK384.1	ENSG00000157322	CLEC18A	1	Ensembl Compara 87-89
WBGene00013971	scl-19	ZK384.1	ENSG00000157335	CLEC18C	1	Ensembl Compara 87-89
WBGene00013971	scl-19	ZK384.1	ENSG00000164530	PI16	2	Ensembl Compara 87-89|OrthoInspector
WBGene00013971	scl-19	ZK384.1	ENSG00000173401	GLIPR1L1	2	Ensembl Compara 87-89|OrthoInspector
WBGene00013971	scl-19	ZK384.1	ENSG00000180481	GLIPR1L2	1	Ensembl Compara 87-89
WBGene00003183	mei-1	T01G9.5	ENSG00000102781	KATNAL1	4	Ensembl Compara 87-89|InParanoid|OrthoInspector|OrthoMCL
WBGene00003183	mei-1	T01G9.5	ENSG00000186625	KATNA1	5	Ensembl Compara 87-89|InParanoid|OMA|OrthoInspector|OrthoMCL
WBGene00011299	ikke-1	R107.4	ENSG00000085511	MAP3K4	1	Ensembl Compara 87-89
WBGene00003601	nhr-2	C32F10.6	ENSG00000112033	PPARD	1	Ensembl Compara 87-89
WBGene00003601	nhr-2	C32F10.6	ENSG00000132170	PPARG	1	Ensembl Compara 87-89
WBGene00003601	nhr-2	C32F10.6	ENSG00000186951	PPARA	1	Ensembl Compara 87-89
WBGene00004034	pkc-3	F09E5.1	ENSG00000067606	PRKCZ	5	Ensembl Compara 87-89|InParanoid|OMA|OrthoInspector|OrthoMCL
WBGene00004034	pkc-3	F09E5.1	ENSG00000163558	PRKCI	6	Ensembl Compara 87-89|Homologene|InParanoid|OMA|OrthoInspector|OrthoMCL
WBGene00017864	pcca-1	F27D9.5	ENSG00000173599	PC	1	OrthoMCL
WBGene00004319	rbr-2	ZK593.4	ENSG00000008083	JARID2	1	Ensembl Compara 87-89
WBGene00004319	rbr-2	ZK593.4	ENSG00000012817	KDM5D	4	Ensembl Compara 87-89|InParanoid|OrthoInspector|OrthoMCL
WBGene00004319	rbr-2	ZK593.4	ENSG00000073614	KDM5A	4	Ensembl Compara 87-89|InParanoid|OrthoInspector|OrthoMCL
WBGene00004319	rbr-2	ZK593.4	ENSG00000117139	KDM5B	5	Ensembl Compara 87-89|Homologene|InParanoid|OrthoInspector|OrthoMCL
WBGene00004319	rbr-2	ZK593.4	ENSG00000126012	KDM5C	4	Ensembl Compara 87-89|InParanoid|OrthoInspector|OrthoMCL
WBGene00004340	rfc-4	F31E3.3	ENSG00000163918	RFC4	4	Ensembl Compara 87-89|InParanoid|OrthoInspector|OrthoMCL
WBGene00004728	sax-2	F21H11.2	ENSG00000073910	FRY	5	Ensembl Compara 87-89|InParanoid|OMA|OrthoInspector|OrthoMCL
WBGene00004728	sax-2	F21H11.2	ENSG00000075539	FRYL	6	Ensembl Compara 87-89|Homologene|InParanoid|OMA|OrthoInspector|OrthoMCL
WBGene00004781	set-1	T26A5.7	ENSG00000183955	KMT5A	5	Ensembl Compara 87-89|Homologene|InParanoid|OrthoInspector|OrthoMCL
WBGene00004816	skr-10	Y105C5B.13	ENSG00000113558	SKP1	1	Ensembl Compara 87-89
WBGene00004816	skr-10	Y105C5B.13	ENSG00000272772	None	1	Ensembl Compara 87-89
WBGene00004876	smf-1	K11G12.4	ENSG00000018280	SLC11A1	5	Ensembl Compara 87-89|InParanoid|OMA|OrthoInspector|OrthoMCL
WBGene00004876	smf-1	K11G12.4	ENSG00000110911	SLC11A2	5	Ensembl Compara 87-89|Homologene|InParanoid|OrthoInspector|OrthoMCL
WBGene00006601	tpi-1	Y17G7B.7	ENSG00000111669	TPI1	6	Ensembl Compara 87-89|Homologene|InParanoid|OMA|OrthoInspector|OrthoMCL
WBGene00006619	try-1	ZK546.15	ENSG00000005001	PRSS22	2	Ensembl Compara 87-89|InParanoid
WBGene00006619	try-1	ZK546.15	ENSG00000007038	PRSS21	1	Ensembl Compara 87-89
WBGene00006619	try-1	ZK546.15	ENSG00000052344	PRSS8	2	Ensembl Compara 87-89|InParanoid
WBGene00006619	try-1	ZK546.15	ENSG00000095917	TPSD1	1	Ensembl Compara 87-89
WBGene00006619	try-1	ZK546.15	ENSG00000103355	PRSS33	3	Ensembl Compara 87-89|InParanoid|OrthoInspector
WBGene00006619	try-1	ZK546.15	ENSG00000116176	TPSG1	1	Ensembl Compara 87-89
WBGene00006619	try-1	ZK546.15	ENSG00000151006	PRSS53	1	Ensembl Compara 87-89
WBGene00006619	try-1	ZK546.15	ENSG00000172236	TPSAB1	1	Ensembl Compara 87-89
WBGene00006619	try-1	ZK546.15	ENSG00000172382	PRSS27	2	Ensembl Compara 87-89|InParanoid
WBGene00006619	try-1	ZK546.15	ENSG00000178055	PRSS42	1	Ensembl Compara 87-89
WBGene00006619	try-1	ZK546.15	ENSG00000178226	PRSS36	1	Ensembl Compara 87-89
WBGene00006619	try-1	ZK546.15	ENSG00000178297	TMPRSS9	1	Ensembl Compara 87-89
WBGene00006619	try-1	ZK546.15	ENSG00000185888	PRSS38	1	Ensembl Compara 87-89
WBGene00006619	try-1	ZK546.15	ENSG00000188086	PRSS45	1	Ensembl Compara 87-89
WBGene00006619	try-1	ZK546.15	ENSG00000189099	PRSS48	1	Ensembl Compara 87-89
WBGene00006619	try-1	ZK546.15	ENSG00000197253	TPSB2	1	Ensembl Compara 87-89
WBGene00006619	try-1	ZK546.15	ENSG00000206549	PRSS50	1	Ensembl Compara 87-89
WBGene00006619	try-1	ZK546.15	ENSG00000215148	PRSS41	1	Ensembl Compara 87-89
WBGene00006619	try-1	ZK546.15	ENSG00000261603	PRSS46	1	Ensembl Compara 87-89
WBGene00006619	try-1	ZK546.15	ENSG00000283706	PRSS50	1	Ensembl Compara 87-89
WBGene00006619	try-1	ZK546.15	ENSG00000122194	PLG	1	Homologene
WBGene00006804	unc-71	Y37D8A.13	ENSG00000008277	ADAM22	2	Ensembl Compara 87-89|OrthoMCL
WBGene00006804	unc-71	Y37D8A.13	ENSG00000073670	ADAM11	2	Ensembl Compara 87-89|OrthoMCL
WBGene00006804	unc-71	Y37D8A.13	ENSG00000114948	ADAM23	2	Ensembl Compara 87-89|OrthoMCL
WBGene00006804	unc-71	Y37D8A.13	ENSG00000134028	ADAMDEC1	1	Ensembl Compara 87-89
WBGene00010999	None	R03G8.4	ENSG00000072657	TRHDE	1	Ensembl Compara 87-89
WBGene00010999	None	R03G8.4	ENSG00000166825	ANPEP	1	Ensembl Compara 87-89
WBGene00010999	None	R03G8.4	ENSG00000172901	LVRN	1	Ensembl Compara 87-89
WBGene00013381	cyp-31A5	Y62E10A.15	ENSG00000145476	CYP4V2	3	Ensembl Compara 87-89|InParanoid|OrthoInspector
WBGene00011501	rmd-1	T05G5.7	ENSG00000115841	RMDN2	2	Ensembl Compara 87-89|InParanoid
WBGene00011501	rmd-1	T05G5.7	ENSG00000137824	RMDN3	2	Ensembl Compara 87-89|InParanoid
WBGene00007234	None	C01G10.7	ENSG00000125246	CLYBL	6	Ensembl Compara 87-89|Homologene|InParanoid|OMA|OrthoInspector|OrthoMCL
WBGene00007653	cysl-1	C17G1.7	ENSG00000160200	CBS	3	Ensembl Compara 87-89|InParanoid|OrthoMCL
WBGene00010759	cysl-2	K10H10.2	ENSG00000160200	CBS	3	Ensembl Compara 87-89|InParanoid|OrthoMCL
WBGene00019962	cysl-3	R08E5.2	ENSG00000160200	CBS	3	Ensembl Compara 87-89|InParanoid|OrthoMCL
WBGene00007653	cysl-1	C17G1.7	ENSG00000274276	CBSL	1	Ensembl Compara 87-89
WBGene00010759	cysl-2	K10H10.2	ENSG00000274276	CBSL	1	Ensembl Compara 87-89
WBGene00019962	cysl-3	R08E5.2	ENSG00000274276	CBSL	1	Ensembl Compara 87-89
WBGene00015285	gmeb-1	C01B12.2	ENSG00000101216	GMEB2	1	Ensembl Compara 87-89
WBGene00015285	gmeb-1	C01B12.2	ENSG00000162419	GMEB1	1	Ensembl Compara 87-89
WBGene00007836	None	C31C9.2	ENSG00000092621	PHGDH	5	Ensembl Compara 87-89|Homologene|InParanoid|OrthoInspector|OrthoMCL
WBGene00007878	None	C33A11.2	ENSG00000136048	DRAM1	4	Ensembl Compara 87-89|InParanoid|OMA|OrthoInspector
WBGene00007878	None	C33A11.2	ENSG00000156171	DRAM2	6	Ensembl Compara 87-89|Homologene|InParanoid|OMA|OrthoInspector|OrthoMCL
WBGene00007886	ethe-1	C33A12.7	ENSG00000105755	ETHE1	6	Ensembl Compara 87-89|Homologene|InParanoid|OMA|OrthoInspector|OrthoMCL
WBGene00007969	acs-19	C36A4.9	ENSG00000131069	ACSS2	5	Ensembl Compara 87-89|Homologene|InParanoid|OrthoInspector|OrthoMCL
WBGene00008132	gale-1	C47B2.6	ENSG00000117308	GALE	6	Ensembl Compara 87-89|Homologene|InParanoid|OMA|OrthoInspector|OrthoMCL
WBGene00008133	efsc-1	C47B2.7	ENSG00000132394	EEFSEC	6	Ensembl Compara 87-89|Homologene|InParanoid|OMA|OrthoInspector|OrthoMCL
WBGene00008238	None	C50F4.16	ENSG00000183828	NUDT14	4	Ensembl Compara 87-89|Homologene|OrthoInspector|OrthoMCL
WBGene00008320	slc-25A29	C54G10.4	ENSG00000197119	SLC25A29	6	Ensembl Compara 87-89|Homologene|InParanoid|OMA|OrthoInspector|OrthoMCL
WBGene00010380	mpst-2	H12D21.4	ENSG00000128309	MPST	4	Ensembl Compara 87-89|OMA|OrthoInspector|OrthoMCL
WBGene00010383	mpst-3	H12D21.7	ENSG00000128309	MPST	4	Ensembl Compara 87-89|OMA|OrthoInspector|OrthoMCL
WBGene00010380	mpst-2	H12D21.4	ENSG00000128311	TST	4	Ensembl Compara 87-89|OMA|OrthoInspector|OrthoMCL
WBGene00010383	mpst-3	H12D21.7	ENSG00000128311	TST	4	Ensembl Compara 87-89|OMA|OrthoInspector|OrthoMCL
WBGene00008415	mce-1	D2030.5	ENSG00000124370	MCEE	6	Ensembl Compara 87-89|Homologene|InParanoid|OMA|OrthoInspector|OrthoMCL
WBGene00008538	sqrd-1	F02H6.5	ENSG00000137767	SQOR	6	Ensembl Compara 87-89|Homologene|InParanoid|OMA|OrthoInspector|OrthoMCL
WBGene00008538	sqrd-1	F02H6.5	ENSG00000260170	None	3	Ensembl Compara 87-89|InParanoid|OrthoInspector
WBGene00015295	acl-12	C01C10.3	ENSG00000123684	LPGAT1	1	Ensembl Compara 87-89
WBGene00009177	None	F26H9.5	ENSG00000135069	PSAT1	6	Ensembl Compara 87-89|Homologene|InParanoid|OMA|OrthoInspector|OrthoMCL
WBGene00017864	pcca-1	F27D9.5	ENSG00000078070	MCCC1	1	OrthoMCL
WBGene00009353	sdhd-1	F33A8.5	ENSG00000204370	SDHD	5	Ensembl Compara 87-89|InParanoid|OMA|OrthoInspector|OrthoMCL
WBGene00009353	sdhd-1	F33A8.5	ENSG00000255292	SDHD	2	Ensembl Compara 87-89|InParanoid
WBGene00009852	arrd-24	F48F7.7	ENSG00000197070	ARRDC1	1	Ensembl Compara 87-89
WBGene00009852	arrd-24	F48F7.7	ENSG00000105643	ARRDC2	3	Ensembl Compara 87-89|InParanoid|OrthoInspector
WBGene00009852	arrd-24	F48F7.7	ENSG00000113369	ARRDC3	2	Ensembl Compara 87-89|OrthoInspector
WBGene00009852	arrd-24	F48F7.7	ENSG00000140450	ARRDC4	2	Ensembl Compara 87-89|OrthoInspector
WBGene00009852	arrd-24	F48F7.7	ENSG00000265972	TXNIP	1	Ensembl Compara 87-89
WBGene00020096	None	R144.6	ENSG00000164124	TMEM144	6	Ensembl Compara 87-89|Homologene|InParanoid|OMA|OrthoInspector|OrthoMCL
WBGene00010037	None	F54C8.4	ENSG00000144048	DUSP11	1	Ensembl Compara 87-89
WBGene00010788	sulp-4	K12G11.1	ENSG00000091137	SLC26A4	2	Ensembl Compara 87-89|OrthoInspector
WBGene00012259	sulp-7	W04G3.6	ENSG00000091137	SLC26A4	3	Ensembl Compara 87-89|OMA|OrthoInspector
WBGene00010788	sulp-4	K12G11.1	ENSG00000091138	SLC26A3	2	Ensembl Compara 87-89|OrthoInspector
WBGene00012259	sulp-7	W04G3.6	ENSG00000091138	SLC26A3	2	Ensembl Compara 87-89|OrthoInspector
WBGene00010788	sulp-4	K12G11.1	ENSG00000112053	SLC26A8	1	Ensembl Compara 87-89
WBGene00012259	sulp-7	W04G3.6	ENSG00000112053	SLC26A8	1	Ensembl Compara 87-89
WBGene00010788	sulp-4	K12G11.1	ENSG00000135502	SLC26A10	1	Ensembl Compara 87-89
WBGene00012259	sulp-7	W04G3.6	ENSG00000135502	SLC26A10	1	Ensembl Compara 87-89
WBGene00010788	sulp-4	K12G11.1	ENSG00000145217	SLC26A1	2	Ensembl Compara 87-89|OrthoInspector
WBGene00012259	sulp-7	W04G3.6	ENSG00000145217	SLC26A1	2	Ensembl Compara 87-89|OrthoInspector
WBGene00010788	sulp-4	K12G11.1	ENSG00000147606	SLC26A7	1	Ensembl Compara 87-89
WBGene00012259	sulp-7	W04G3.6	ENSG00000147606	SLC26A7	1	Ensembl Compara 87-89
WBGene00010788	sulp-4	K12G11.1	ENSG00000155850	SLC26A2	2	Ensembl Compara 87-89|OrthoInspector
WBGene00012259	sulp-7	W04G3.6	ENSG00000155850	SLC26A2	2	Ensembl Compara 87-89|OrthoInspector
WBGene00010788	sulp-4	K12G11.1	ENSG00000170615	SLC26A5	5	Ensembl Compara 87-89|Homologene|InParanoid|OrthoInspector|OrthoMCL
WBGene00012259	sulp-7	W04G3.6	ENSG00000170615	SLC26A5	3	Ensembl Compara 87-89|Homologene|OrthoInspector
WBGene00010788	sulp-4	K12G11.1	ENSG00000174502	SLC26A9	2	Ensembl Compara 87-89|InParanoid
WBGene00012259	sulp-7	W04G3.6	ENSG00000174502	SLC26A9	1	Ensembl Compara 87-89
WBGene00010788	sulp-4	K12G11.1	ENSG00000225697	SLC26A6	5	Ensembl Compara 87-89|InParanoid|OMA|OrthoInspector|OrthoMCL
WBGene00012259	sulp-7	W04G3.6	ENSG00000225697	SLC26A6	2	Ensembl Compara 87-89|OrthoInspector
WBGene00011201	nth-1	R10E4.5	ENSG00000065057	NTHL1	6	Ensembl Compara 87-89|Homologene|InParanoid|OMA|OrthoInspector|OrthoMCL
WBGene00021043	pck-1	W05G11.6	ENSG00000100889	PCK2	5	Ensembl Compara 87-89|Homologene|InParanoid|OrthoInspector|OrthoMCL
WBGene00021043	pck-1	W05G11.6	ENSG00000124253	PCK1	4	Ensembl Compara 87-89|InParanoid|OrthoInspector|OrthoMCL
WBGene00011299	ikke-1	R107.4	ENSG00000104365	IKBKB	1	Ensembl Compara 87-89
WBGene00011299	ikke-1	R107.4	ENSG00000213341	CHUK	1	Ensembl Compara 87-89
WBGene00011409	None	T04A8.7	ENSG00000114480	GBE1	6	Ensembl Compara 87-89|Homologene|InParanoid|OMA|OrthoInspector|OrthoMCL
WBGene00011474	aldo-1	T05D4.1	ENSG00000109107	ALDOC	6	Ensembl Compara 87-89|Homologene|InParanoid|OMA|OrthoInspector|OrthoMCL
WBGene00011474	aldo-1	T05D4.1	ENSG00000136872	ALDOB	4	Ensembl Compara 87-89|InParanoid|OrthoInspector|OrthoMCL
WBGene00011474	aldo-1	T05D4.1	ENSG00000149925	ALDOA	4	Ensembl Compara 87-89|InParanoid|OrthoInspector|OrthoMCL
WBGene00011502	vps-53	T05G5.8	ENSG00000141252	VPS53	6	Ensembl Compara 87-89|Homologene|InParanoid|OMA|OrthoInspector|OrthoMCL
WBGene00011614	nfya-1	T08D10.1	ENSG00000001167	NFYA	3	Ensembl Compara 87-89|OrthoInspector|OrthoMCL
WBGene00011884	enol-1	T21B10.2	ENSG00000074800	ENO1	6	Ensembl Compara 87-89|Homologene|InParanoid|OMA|OrthoInspector|OrthoMCL
WBGene00011884	enol-1	T21B10.2	ENSG00000108515	ENO3	5	Ensembl Compara 87-89|InParanoid|OMA|OrthoInspector|OrthoMCL
WBGene00011884	enol-1	T21B10.2	ENSG00000111674	ENO2	5	Ensembl Compara 87-89|InParanoid|OMA|OrthoInspector|OrthoMCL
WBGene00012322	None	W07A12.4	ENSG00000108679	LGALS3BP	2	Ensembl Compara 87-89|InParanoid
WBGene00012322	None	W07A12.4	ENSG00000204347	BTBD17	4	Ensembl Compara 87-89|InParanoid|OrthoInspector|OrthoMCL
WBGene00012356	None	W09D6.1	ENSG00000157426	AASDH	4	Ensembl Compara 87-89|InParanoid|OrthoInspector|OrthoMCL
WBGene00012385	None	Y5F2A.4	ENSG00000140548	ZNF710	1	Ensembl Compara 87-89
WBGene00012385	None	Y5F2A.4	ENSG00000166188	ZNF319	1	Ensembl Compara 87-89
WBGene00012385	None	Y5F2A.4	ENSG00000178175	ZNF366	1	Ensembl Compara 87-89
WBGene00012423	None	Y10G11A.1	ENSG00000122643	NT5C3A	5	Ensembl Compara 87-89|Homologene|OMA|OrthoInspector|OrthoMCL
WBGene00012423	None	Y10G11A.1	ENSG00000141698	NT5C3B	4	Ensembl Compara 87-89|OMA|OrthoInspector|OrthoMCL
WBGene00012463	None	Y17G7B.10	ENSG00000152620	NADK2	6	Ensembl Compara 87-89|Homologene|InParanoid|OMA|OrthoInspector|OrthoMCL
WBGene00012982	jmjd-2	Y48B6A.11	ENSG00000066135	KDM4A	5	Ensembl Compara 87-89|Homologene|InParanoid|OrthoInspector|OrthoMCL
WBGene00012982	jmjd-2	Y48B6A.11	ENSG00000107077	KDM4C	5	Ensembl Compara 87-89|InParanoid|OMA|OrthoInspector|OrthoMCL
WBGene00012982	jmjd-2	Y48B6A.11	ENSG00000127663	KDM4B	4	Ensembl Compara 87-89|InParanoid|OrthoInspector|OrthoMCL
WBGene00012982	jmjd-2	Y48B6A.11	ENSG00000186280	KDM4D	2	Ensembl Compara 87-89|OrthoInspector
WBGene00012982	jmjd-2	Y48B6A.11	ENSG00000235268	KDM4E	2	Ensembl Compara 87-89|OrthoInspector
WBGene00012982	jmjd-2	Y48B6A.11	ENSG00000255855	KDM4F	1	Ensembl Compara 87-89
WBGene00014213	None	ZK1073.1	ENSG00000101079	NDRG3	1	Ensembl Compara 87-89
WBGene00014213	None	ZK1073.1	ENSG00000103034	NDRG4	1	Ensembl Compara 87-89
WBGene00014213	None	ZK1073.1	ENSG00000104419	NDRG1	1	Ensembl Compara 87-89
WBGene00014213	None	ZK1073.1	ENSG00000165795	NDRG2	1	Ensembl Compara 87-89
WBGene00013379	None	Y62E10A.13	ENSG00000146733	PSPH	6	Ensembl Compara 87-89|Homologene|InParanoid|OMA|OrthoInspector|OrthoMCL
WBGene00013734	None	Y111B2A.10	ENSG00000066422	ZBTB11	1	Ensembl Compara 87-89
WBGene00014000	None	ZK550.6	ENSG00000107537	PHYH	6	Ensembl Compara 87-89|Homologene|InParanoid|OMA|OrthoInspector|OrthoMCL
WBGene00014202	mmcm-1	ZK1058.1	ENSG00000146085	MUT	6	Ensembl Compara 87-89|Homologene|InParanoid|OMA|OrthoInspector|OrthoMCL
WBGene00015391	sdha-1	C03G5.1	ENSG00000073578	SDHA	6	Ensembl Compara 87-89|Homologene|InParanoid|OMA|OrthoInspector|OrthoMCL
WBGene00016407	None	C34D10.2	ENSG00000059145	UNKL	4	Ensembl Compara 87-89|InParanoid|OrthoInspector|OrthoMCL
WBGene00016407	None	C34D10.2	ENSG00000132478	UNK	4	Ensembl Compara 87-89|InParanoid|OrthoInspector|OrthoMCL
WBGene00016600	ets-5	C42D8.4	ENSG00000151702	FLI1	1	Ensembl Compara 87-89
WBGene00016600	ets-5	C42D8.4	ENSG00000163497	FEV	3	Ensembl Compara 87-89|OrthoInspector|OrthoMCL
WBGene00018269	acs-11	F41C3.3	ENSG00000176715	ACSF3	4	Ensembl Compara 87-89|InParanoid|OrthoInspector|OrthoMCL
WBGene00016966	None	C56C10.10	ENSG00000110711	AIP	6	Ensembl Compara 87-89|Homologene|InParanoid|OMA|OrthoInspector|OrthoMCL
WBGene00016966	None	C56C10.10	ENSG00000129221	AIPL1	5	Ensembl Compara 87-89|InParanoid|OMA|OrthoInspector|OrthoMCL
WBGene00020556	pamn-1	T19B4.1	ENSG00000145730	PAM	5	Ensembl Compara 87-89|Homologene|InParanoid|OMA|OrthoMCL
WBGene00017864	pcca-1	F27D9.5	ENSG00000175198	PCCA	6	Ensembl Compara 87-89|Homologene|InParanoid|OMA|OrthoInspector|OrthoMCL
WBGene00017934	None	F30B5.4	ENSG00000140961	OSGIN1	5	Ensembl Compara 87-89|InParanoid|OMA|OrthoInspector|OrthoMCL
WBGene00017934	None	F30B5.4	ENSG00000164823	OSGIN2	6	Ensembl Compara 87-89|Homologene|InParanoid|OMA|OrthoInspector|OrthoMCL
WBGene00018014	None	F33G12.2	ENSG00000123154	WDR83	6	Ensembl Compara 87-89|Homologene|InParanoid|OMA|OrthoInspector|OrthoMCL
WBGene00018286	None	F41E6.5	ENSG00000101323	HAO1	6	Ensembl Compara 87-89|Homologene|InParanoid|OMA|OrthoInspector|OrthoMCL
WBGene00018286	None	F41E6.5	ENSG00000116882	HAO2	3	Ensembl Compara 87-89|OrthoInspector|OrthoMCL
WBGene00018491	mdh-1	F46E10.10	ENSG00000014641	MDH1	4	Ensembl Compara 87-89|Homologene|OrthoInspector|OrthoMCL
WBGene00018491	mdh-1	F46E10.10	ENSG00000138400	MDH1B	1	Ensembl Compara 87-89
WBGene00018701	pccb-1	F52E4.1	ENSG00000114054	PCCB	6	Ensembl Compara 87-89|Homologene|InParanoid|OMA|OrthoInspector|OrthoMCL
WBGene00018964	None	F56D2.2	ENSG00000013561	RNF14	5	Ensembl Compara 87-89|InParanoid|OMA|OrthoInspector|OrthoMCL
WBGene00018986	cdo-1	F56F10.3	ENSG00000129596	CDO1	6	Ensembl Compara 87-89|Homologene|InParanoid|OMA|OrthoInspector|OrthoMCL
WBGene00018996	None	F57B9.1	ENSG00000108439	PNPO	5	Ensembl Compara 87-89|Homologene|OMA|OrthoInspector|OrthoMCL
WBGene00019394	None	K04F10.1	ENSG00000124788	ATXN1	3	Ensembl Compara 87-89|OrthoInspector|OrthoMCL
WBGene00019394	None	K04F10.1	ENSG00000224470	ATXN1L	2	Ensembl Compara 87-89|OrthoInspector
WBGene00019656	slc-25A10	K11G12.5	ENSG00000183048	SLC25A10	4	Ensembl Compara 87-89|InParanoid|OrthoInspector|OrthoMCL
WBGene00019656	slc-25A10	K11G12.5	ENSG00000262660	None	1	Ensembl Compara 87-89
WBGene00019657	None	K11G12.6	ENSG00000100258	LMF2	6	Ensembl Compara 87-89|Homologene|InParanoid|OMA|OrthoInspector|OrthoMCL
WBGene00019657	None	K11G12.6	ENSG00000103227	LMF1	1	Ensembl Compara 87-89
WBGene00011299	ikke-1	R107.4	ENSG00000263528	IKBKE	1	OrthoInspector
WBGene00021202	None	Y17G9B.5	ENSG00000130159	ECSIT	6	Ensembl Compara 87-89|Homologene|InParanoid|OMA|OrthoInspector|OrthoMCL
WBGene00022233	ipla-6	Y73B6BL.4	ENSG00000135241	PNPLA8	5	Ensembl Compara 87-89|Homologene|InParanoid|OrthoInspector|OrthoMCL
WBGene00022766	cblc-1	ZK546.17	ENSG00000132763	MMACHC	6	Ensembl Compara 87-89|Homologene|InParanoid|OMA|OrthoInspector|OrthoMCL
WBGene00077500	None	C27H6.9	ENSG00000125871	MGME1	3	Ensembl Compara 87-89|InParanoid|OrthoMCL
WBGene00001553	gcy-33	F57F5.2	ENSG00000061918	GUCY1B3	1	OrthoMCL
WBGene00011615	lsd-1	T08D10.2	ENSG00000004487	KDM1A	4	Homologene|InParanoid|OrthoInspector|OrthoMCL
WBGene00000749	col-176	ZC373.7	ENSG00000133661	SFTPD	1	InParanoid
WBGene00000654	col-78	W07A12.5	ENSG00000019169	MARCO	1	InParanoid
WBGene00001076	dpy-17	F54D8.1	ENSG00000206561	COLQ	1	InParanoid
WBGene00003124	mai-1	K10B3.9	ENSG00000130770	ATPIF1	1	InParanoid
WBGene00004804	skn-1	T19E7.2	ENSG00000050344	NFE2L3	1	InParanoid
WBGene00004804	skn-1	T19E7.2	ENSG00000082641	NFE2L1	1	InParanoid
WBGene00004804	skn-1	T19E7.2	ENSG00000116044	NFE2L2	1	InParanoid
WBGene00004804	skn-1	T19E7.2	ENSG00000123405	NFE2	1	InParanoid
WBGene00006619	try-1	ZK546.15	ENSG00000282937	PRSS22	1	InParanoid
WBGene00022043	psf-3	Y65B4BR.8	ENSG00000181938	GINS3	3	InParanoid|OrthoInspector|OrthoMCL
WBGene00000749	col-176	ZC373.7	ENSG00000105327	BBC3	1	OMA
WBGene00006804	unc-71	Y37D8A.13	ENSG00000275594	ADAM32	1	OMA
WBGene00018802	None	F54D8.6	ENSG00000238104	PPP1R10	1	OMA
WBGene00011279	asd-1	R74.5	ENSG00000277564	RBFOX2	1	OrthoInspector
WBGene00000004	aat-3	F52H2.2	ENSG00000021488	SLC7A9	1	OrthoMCL
WBGene00000423	ced-9	T07C4.8	ENSG00000171552	BCL2L1	1	OrthoMCL
WBGene00001051	cks-1	C09G4.3	ENSG00000178556	None	1	OrthoMCL
WBGene00001553	gcy-33	F57F5.2	ENSG00000123201	None	1	OrthoMCL
WBGene00006619	try-1	ZK546.15	ENSG00000010438	PRSS3	1	OrthoMCL
WBGene00006619	try-1	ZK546.15	ENSG00000204983	PRSS1	1	OrthoMCL
WBGene00007969	acs-19	C36A4.9	ENSG00000111058	ACSS3	1	OrthoMCL
WBGene00007969	acs-19	C36A4.9	ENSG00000154930	ACSS1	1	OrthoMCL
WBGene00010619	None	K07A1.15	ENSG00000181817	LSM10	1	OrthoMCL
WBGene00010788	sulp-4	K12G11.1	ENSG00000181045	SLC26A11	1	OrthoMCL
WBGene00000250	bir-2	C50B8.2	ENSG00000089685	BIRC5	0	Legacy Ortholist
WBGene00003499	mut-2	K04F10.6	ENSG00000107951	MTPAP	0	Legacy Ortholist
WBGene00003499	mut-2	K04F10.6	ENSG00000149016	TUT1	0	Legacy Ortholist
WBGene00019779	None	M60.2	ENSG00000111405	ENDOU	0	Legacy Ortholist
