# Supplementary material for: The hypoxia response pathway promotes PEP carboxykinase and gluconeogenesis in C. elegans
Source: Nat Commun. 2022 Oct 18;13:6168. doi: 10.1038/s41467-022-33849-x (PMC9579151; doi:10.1038/s41467-022-33849-x)
Supplement: Supplementary file 9 — Supplementary Data 6 [file 41467_2022_33849_MOESM9_ESM.xlsx]

## Sheet: Sheet1
Primer Target	Forward Primer Sequence	Reverse Primer Sequence
3’ end of all hif-1 transcripts	5’-ACTTGCCTGACTTTACACCTG-3’	5’-TGTTGGAATGGTTGATAATGTTGAG-3’
inside hif-1(ia4) deletion	5’-GCTTGGACGGCTTTGTTATG-3’	5’-GAAGGGCTCGACCTGTTAAAT-3’
(i.e., only wild-type hif-1 transcripts)
cysl-2 transcripts	5’-TTTGGGTGGAATCTCGTCTGGA-3’	5’-CTATCTTTCAACCGCCCTCTACG-3’
act-1 transcripts	5’-GCTGGACGTGATCTTACTGATT-3’	5’-GTAGCAGAGCTTCTCCTTGATG-3’
rhy-1 transcripts	5’-CTCATCACCAATGACATCAGTACTCA-3’	5’-TGACACTTGTCGTCATCGGAA-3’
pck-1 transcripts	5’-TGCTTCGCTCTCCGTATTGC-3’	5’-GCACATGTTGATCATGGGAGTAAC-3’
nhr-57 transcripts	5’-CGTGATTGCAGACTTGAAAGC-3’	5’-CAAACGATGGAAGTCAAACGC-3’
aldo-1 transcripts	5’-GTTGAGCCAGAGATCCTCCCAG-3’	5’-ACGCTCTCAACGAGCATCACG-3’
ldh-1 transcripts	5’-GCTGATACTGACTACTCTATCACCGC-3’	5’-GGTCCAGCGAAACGTCGAGAT-3’
phy-2 transcripts	5’-CACCAATTTGAACCAGGCTAC-3’	5’-TCGGTTTCCAGTATTGAGCG-3’
