# Supplementary material for: The hypoxia response pathway promotes PEP carboxykinase and gluconeogenesis in C. elegans
Source: Nat Commun. 2022 Oct 18;13:6168. doi: 10.1038/s41467-022-33849-x (PMC9579151; doi:10.1038/s41467-022-33849-x)
Supplement: Supplementary file 11 — Source Data [file 41467_2022_33849_MOESM11_ESM.xlsx]

## Sheet: Fig 1e
Log2FC	FDR for Indirect Targets	FDR for Direct Targets
10.1641	0
-6.62128	1.293e-13
10.8327	2.43e-143
10.7359	7.923e-53
8.23755	2.066e-26
7.84408	4.42e-297
8.51741	2.977e-20
8.69099	9.683e-38
9.37177	3.766e-28
8.53442	1.872e-44
9.99476	1.93e-109
9.02539	1.225e-72
8.82572	1.286e-27
-2.45129	8.845e-25
7.38729	1.859e-37
8.26995	7.431e-56
8.31456	1.312e-52
8.41489	9.325e-67
8.57192	2.679e-71
-5.16363	1.381e-13
8.51714	7.64e-264
6.93768	7.954e-07
9.59692	8.971e-26
8.55453	5.707e-20
8.22364	6.322e-44
6.83941	1.933e-06
7.60101	1.433e-73
7.88463	5.457e-31
-7.21888	8.915e-39
8.60502	1.767e-51
7.47974	1.583e-46
8.21643	1.322e-29
5.74934	7.433e-27
8.07871	2.44e-117
6.74519	1.039e-66
5.91294	5.767e-05
7.77281	2.318e-49
6.68216	5.3e-143
-4.75917	2.275e-07
6.90264	3.74e-178
6.97382	1.475e-64
-6.47871	2.681e-37
7.15337	1.248e-44
8.33256	2.697e-62
6.24175	2.262e-81
-4.44008	1.622e-06
7.43748	1.454e-39
3.55768	1.84e-21
6.61925	2.887e-09
6.91151	9.698e-29
5.55698	8.966e-94
5.87822	2.186e-07
5.90038	3.38e-117
5.53283	5.895e-12
5.65577	1.519e-05
-6.30296	6.418e-20
-6.25955	3.261e-24
5.15788	0.0002409
7.6981	1.354e-18
4.48507	0.0095499
5.98141	9.245e-08
5.18242	0.0020923
6.16186	5.72e-128
-4.75411	7.966e-83
4.80412	2.688e-41
5.2659	7.903e-47
9.66646	1.036e-29
-3.14558	0.0002339
4.8651	0.0005052
4.29295	5.764e-05
5.04598	1.18e-51
5.72469	6.26e-45
4.35817	8.863e-07
-7.26736	8.537e-92
5.80893	9.396e-06
-2.25188	7.705e-15
-4.69636	0.0004344
-7.72356	9.61e-111
3.59542	0.000643
5.19368	5.378e-42
4.98747	0.001077
5.75614	2.746e-06
7.29013	4.558e-18
-4.25165	1.41e-11
3.89733	6.314e-07
5.61967	1.843e-72
4.26508	5.087e-08
7.58649	8.656e-38
4.06599	2.666e-46
4.18701	9.318e-10
6.44224	3.179e-59
5.52907	9.271e-28
4.2671	7.16e-206
6.24046	2.305e-05
3.81293	1.419e-07
-4.51946	1.658e-16
6.42162	9.205e-39
-2.8804	0.0001362
3.19163	2.961e-06
3.34263	1.844e-05
-4.89303	1.426e-13
4.56086	2.162e-20
5.84932	1.444e-16
4.69883	1.194e-54
-5.44227	3.023e-29
4.29063	1.219e-05
5.55396	1.461e-12
3.66527	4.356e-07
4.07195	1.622e-10
-2.14006	0.007679
4.79601	4.217e-35
3.09146	0.0008777
3.66112	3.256e-05
6.65718	8.46e-09
3.83394	1.282e-06
-7.49064	7.089e-14
3.68876	1.564e-06
-5.82975	3.083e-15
5.61962	7.709e-14
-4.36889	6.779e-10
4.93296	5.767e-20
-3.32431	2.753e-06
-6.03254	1.33e-41
3.42947	2.275e-07
5.06879	1.635e-29
-5.1169	1.104e-10
5.10433	2.833e-08
3.51382	0.002834
3.56416	5.695e-38
3.62215	1.093e-06
3.43766	2.964e-05
3.27276	2.871e-16
3.29447	2.012e-08
3.23908	1.556e-05
3.77827	8.633e-05
3.41593	2.093e-06
3.49903	3.281e-05
4.68543	1.21e-12
-2.80645	8.62e-10
3.95552	5e-78
3.70945	1.588e-32
3.79137	2.28e-102
3.62498	1.25e-05
-5.76013	5.663e-10
-3.91112	1.26e-09
-1.91222	4.363e-05
-1.72927	1.404e-16
-4.08212	3.029e-14
4.39279	6.04e-100
5.14687	9.345e-40
3.35072	2.199e-78
-1.93236	1.476e-25
3.31421	2.772e-05
2.83559	1.247e-07
-5.02365	4.394e-15
5.17642	0.0009421
3.27675	0.0032011
-6.40844	1.717e-26
3.24394	3.091e-09
5.22797	1.765e-69
6.83803	4.82e-26
2.7753	7.824e-10
-1.46654	4.46e-31
2.85274	0.0004696
6.07769	3.507e-26
4.38597	1.22e-145
-6.76401	9.21e-110
2.62514	0.0048527
3.64087	1.439e-11
3.09508	1.767e-14
3.95376	4.394e-40
2.76507	0.0001077
2.85749	0.0002132
4.60996	4.916e-71
-2.88126	1.844e-28
7.67002	5.821e-58
-6.66179	2.75e-99
-3.82804	6.124e-06
3.05064	5.225e-07
3.40399	1.317e-32
4.07439	1.272e-49
-2.13907	0.0010827
4.71442	2.384e-41
2.37827	0.0005072
2.76821	3.189e-10
3.29332	1.263e-05
3.68022	3.166e-06
3.23136	5.851e-38
2.91104	3.645e-07
-3.94956	8.462e-17
4.73239	1.13e-117
2.10244	0.0005279
-4.8461	4.857e-13
2.57863	5.91e-05
3.79173	3.792e-46
3.67394	2.399e-31
2.64831	6.125e-10
-4.31071	0.0001574
4.71822	2.393e-30
-6.12202	6.335e-54
2.81009	2.167e-05
-5.0927	1.083e-26
-2.87646	7.911e-14
-4.01356	1.195e-10
3.61746	0.0001613
-3.31798	7.443e-19
3.9515	6.053e-27
-1.79937	4.364e-06
-3.05551	2.676e-12
2.54524	4.49e-09
2.17794	1.523e-05
2.58946	0.0004146
2.30193	4.756e-06
-3.80532	6.672e-10
5.04591	2.182e-08
3.043	1.316e-55
2.59429	0.0005657
-2.13351	0.000963
-3.86647	6.636e-07
-4.58355	3.922e-84
1.9562	0.0001209
4.08503	3.989e-14
-1.71775	0.0001622
-3.19242	0.000255
-3.4683	1.44e-19
4.18951	1.801e-12
2.69517	1.189e-06
-1.41628	0.0004044
3.20125	3.881e-59
5.51184	6.967e-77
2.44639	0.0002954
3.00185	3.17e-125
2.6538	0.001685
3.15042	1.487e-06
-1.19129	6.741e-10
3.81099	7.374e-18
2.25189	1.272e-06
2.95718	5.461e-37
3.8473	5.069e-14
2.60471	0.0002354
2.41136	5.305e-27
3.23172	1.905e-18
2.21747	1.949e-06
3.1248	2.068e-57
2.36354	0.0017248
4.12002	6.682e-22
-1.5972	5.23e-09
-2.66297	4.052e-06
4.75146	1.682e-21
1.8455	0.0002442
2.33995	1.486e-05
2.52822	0.0026008
3.58213	6.117e-13
4.70815	1.557e-32
3.19695	1.275e-08
3.48823	2.305e-05
3.40625	4.951e-39
-3.58449	2.173e-06
2.53926	7.35e-95
2.10135	0.0002225
2.58589	5.12e-11
4.05273	6.192e-36
4.14873	3.027e-29
-3.18405	5.362e-29
2.99833	1.22e-127
-2.17585	0.0004391
2.40095	1.606e-17
3.2858	9.18e-14
2.46471	0.0005766
-1.30152	3.351e-16
-2.6725	1.689e-22
-1.32881	2.083e-07
1.78774	0.0011442
1.5704	0.008895
3.26668	4.36e-120
2.07204	2.994e-05
5.45138	1.797e-10
2.87563	1.648e-14
-3.51649	6.548e-26
3.44283	6.077e-44
4.76226	4.15e-165
-3.18699	5.205e-08
3.61371	2.199e-52
2.69224	3.903e-45
-2.91728	3.49e-29
2.1847	0.0005427
2.94891	7.041e-61
5.83669	3.219e-39
-1.16423	6.199e-05
-2.15039	6.875e-23
-3.7927	5.403e-10
2.3026	1.083e-07
2.51488	1.678e-07
2.33039	6.846e-26
4.22104	1.607e-15
-2.97538	7.731e-09
2.94932	1.267e-68
4.25258	3.42e-58
1.94409	0.0028829
1.9443	0.0095213
-1.95323	2.179e-05
-0.61236	0.0002355
2.10895	6.006e-14
-3.18483	3.897e-15
-2.87471	2.059e-15
3.1104	8.21e-30
2.48694	3.294e-06
-2.80822	2.781e-32
2.52085	2.578e-06
2.27	0.0034717
2.1846	1.168e-06
-3.70529	9.946e-17
-0.72069	0.001713
2.61283	2.015e-26
-2.26002	1.195e-26
3.90614	2.513e-72
3.40616	2.856e-16
2.18614	5.058e-09
2.79608	2.958e-30
2.22149	8.504e-06
-1.80731	1.777e-07
2.78203	4.51e-05
1.6445	5.202e-06
2.30885	0.0026004
3.25402	3.212e-67
-1.30716	0.0020815
1.99956	0.0076223
-2.00947	0.00055
-3.78403	1.347e-13
3.23393	4.917e-46
2.40117	0.0038277
2.16157	2.837e-17
-1.69727	3.946e-10
2.49752	2.204e-13
1.8899	0.0030002
2.40467	2.313e-19
1.96544	0.0045116
-2.27642	2.58e-28
2.16292	0.0001637
1.95138	0.0012097
3.21668	4.097e-23
-3.46537	5.754e-17
1.83319	3.936e-05
2.90253	3.186e-28
-1.9863	5.027e-20
2.71716	3.722e-28
1.83743	0.0005598
-2.11975	2.773e-11
1.8998	8.057e-07
-3.5043	4.934e-17
-3.2798	1.197e-19
1.67287	0.0009706
1.62805	0.0015562
1.67902	0.000148
-3.29181	2.025e-14
3.6333	1.088e-24
1.89588	0.0026949
-3.33584	2.893e-33
2.04035	1.85e-26
-2.07222	1.639e-11
2.50214	0.0016471
4.48707	8.414e-26
3.6865	5.367e-25
-2.45094	2.493e-22
2.13541	8.761e-13
3.60908	6.939e-10
-2.47525	2.565e-21
2.62714	2.437e-30
2.28208	1.159e-09
1.78176	1.583e-05
-3.05807	4.221e-12
-1.41537	7.018e-08
-2.57098	4.996e-49
3.23375	1.527e-17
-1.94902	3.145e-15
-1.80527	1.574e-17
-2.84698	2.68e-27
1.62799	0.0003488
1.6378	0.000394
1.6732	5.26e-05
-2.32064	2.493e-22
-3.27678	9.409e-11
2.1808	4.967e-21
3.22896	4.494e-07
2.13433	5.413e-23
-0.66632	8.424e-05
1.64054	0.0019236
1.16648	4.233e-06
2.51488	3.322e-39
3.06265	1.95e-41
-1.51807	1.206e-05
2.19748	0.0088832
-3.35876	5.658e-15
-1.3544	0.0051897
2.67881	2.285e-21
1.31383	7.649e-05
2.25155	0.0003201
1.65897	1.316e-15
1.63291	0.0081734
4.31425	8.526e-97
-3.00055	1.622e-30
1.57212	0.0001425
1.56755	0.0024191
-1.28847	0.0017121
1.5087	0.0033909
-2.27489	1.169e-39
2.47467	4.049e-25
-1.78462	7.054e-05
-2.32674	4.765e-07
1.85854	8.662e-51
1.70976	0.0059146
-2.06279	3.123e-14
-3.23619	1.942e-68
2.8057	4.692e-60
-2.97018	1.101e-18
1.63026	1.549e-11
1.62446	1.438e-20
-0.78823	0.0002352
2.83611	7.587e-11
-2.66646	8.275e-27
1.61986	0.0001609
2.32929	1.506e-05
-1.8613	3.331e-07
1.15328	5.457e-06
2.46432	2.714e-10
1.42377	0.0022856
1.57553	3.904e-08
-2.3538	2.631e-15
2.04323	0.0001625
2.01521	3.604e-09
2.21603	2.806e-47
1.56124	0.0011462
-2.2619	1.217e-20
-0.82468	8.195e-13
2.52619	9.559e-54
-2.83632	2.98e-50
-3.17331	0.0002949
-1.33574	5.238e-08
-0.99519	0.0006178
-0.97884	0.0001589
1.97883	7.69e-19
-0.96776	2.495e-05
1.35935	2.098e-07
1.69123	5.519e-25
1.65291	3.456e-17
-1.34074	2.385e-15
2.22906	3.694e-11
0.715547	0.0024294
-2.04066	1.6e-06
-1.13445	2.376e-07
-2.08915	4.03e-12
2.00527	1.055e-45
-4.40915	1.163e-07
0.712424	7.793e-07
1.58681	0.0042419
1.43277	0.0005411
-3.87363	3.608e-84
-2.2785	1.801e-12
1.87331	5.973e-10
-1.04059	3.242e-07
-1.91765	4.484e-06
1.41146	0.0070068
-0.67843	0.0006161
2.15474	7.161e-09
-1.78109	9.452e-07
1.51942	5.306e-11
1.40427	6.019e-07
1.56055	0.0009266
-1.77531	3.491e-07
-2.08312	0.0001064
-2.47225	9.263e-10
-1.29866	1.734e-08
2.00629	0.0002204
1.39718	0.003301
-0.86277	7.831e-05
0.810605	0.0017245
-1.1804	1.095e-05
-1.31039	3.487e-12
1.3365	0.0026964
-1.30878	2.314e-09
2.08405	2.081e-06
-0.78812	3.962e-07
-0.79134	0.0018586
-1.12832	1.462e-07
1.38433	0.0039653
-1.07772	0.001467
3.62024	2.296e-59
-0.75877	0.0004883
1.47381	0.0016127
1.72263	2.976e-11
-2.25172	2.376e-07
-2.78548	0.0003016
2.06483	4.661e-18
1.28829	0.0092136
-1.59105	9.038e-09
-0.49032	0.0019236
1.75814	7.567e-23
2.13063	4.833e-07
1.36792	0.0012969
1.52355	0.0003281
-2.19359	6.079e-08
-2.26334	7.508e-22
1.44983	1.596e-30
1.91693	8.546e-23
-3.11895	1.503e-56
-1.26219	3.555e-15
-1.26359	1.878e-08
2.50917	1.475e-61
-1.19581	3.042e-06
-2.07446	0.0020135
1.45377	0.0002326
-0.78643	0.0004559
-3.48041	1.176e-09
1.72164	6.184e-35
-1.90434	7.01e-18
-1.06705	4.051e-07
-1.49972	5.019e-14
1.788	1.191e-17
1.9727	9.647e-18
-1.59501	1.425e-23
1.86115	6.913e-10
-0.9454	1.848e-06
-0.91827	0.0001593
-0.59484	0.0090486
-0.90265	7.457e-05
2.72921	3.081e-29
-0.91	1.807e-06
-1.14635	6.019e-07
-0.98228	2.024e-07
-2.17204	1.848e-27
1.75354	2.204e-13
-1.1584	3.625e-08
1.45849	0.0012617
1.64779	7.274e-07
1.42177	1.607e-11
1.34269	9.575e-08
1.90079	4.992e-17
-0.75575	0.0002843
1.59327	1.139e-10
-1.44372	3.42e-05
-0.99977	3.484e-09
-1.0906	4.453e-07
-1.12494	5.253e-06
1.39093	3.379e-05
1.76927	1.919e-05
-1.88425	8.296e-07
-2.00621	1.048e-26
-2.45035	1.266e-08
-1.30913	1.506e-05
2.07027	3.538e-50
-1.71164	8.296e-07
1.48774	8.091e-10
-1.06811	9.939e-07
-0.87592	0.0001872
1.08676	0.0014812
1.07134	0.0003528
1.2799	0.0019917
1.18673	0.004116
1.63566	7.504e-27
1.06424	0.0012496
-0.83466	9.657e-06
-0.93406	4.503e-05
1.30456	2.922e-10
1.94199	7.002e-08
-0.7743	0.0005551
-0.88601	0.0033909
-1.34021	7.062e-11
1.41065	0.0006873
2.56948	8.275e-27
2.35369	1.687e-15
5.65669	1.127e-51
-1.05179	1.772e-06
-0.91439	9.433e-05
-2.35068	2.064e-23
3.8439	1.7e-152
-1.04818	1.988e-07
-1.2121	1.295e-07
0.823659	9.844e-09
-1.20079	1.197e-08
-0.7995	2.407e-05
-1.02907	8.634e-08
-0.69147	0.0078815
-1.46119	4.237e-07
-1.16636	1.449e-07
-1.65388	3.726e-21
2.09925	0.0014188
-1.00582	0.0015561
-1.35794	2.158e-10
1.05476	6.815e-16
-0.82796	2.838e-05
-2.13094	6.011e-28
-1.04609	1.302e-12
-1.74492	4.598e-08
-0.54517	0.0049275
1.28053	0.0005596
2.08949	9.056e-44
-0.74476	0.0009559
1.52422	1.685e-25
1.2912	0.0008002
-0.65742	0.0007408
1.99426	1.46e-24
-0.85306	0.0069845
-0.97907	1.327e-09
-0.90738	7.981e-08
-0.92975	5.625e-07
1.19165	2.918e-12
2.57993	4.726e-09
-1.26289	0.0011286
-1.20068	0.0001672
-1.40063	0.0001893
1.14783	0.0019032
-1.11905	4.933e-10
-1.37998	3.293e-05
-1.36632	0.0040348
1.05136	0.0075641
0.847646	0.0023298
1.25099	0.0004361
-1.33176	6.063e-09
-0.62834	0.0045203
-0.8686	3.641e-05
-1.83451	8.941e-21
-1.22571	1.033e-05
1.31509	0.000185
-1.6693	2.362e-22
-1.05869	2.016e-15
-0.98121	2.581e-06
-0.8207	1.282e-06
-0.81758	0.0003215
-1.12066	8.177e-08
-1.02641	1.485e-12
-0.95798	0.0001392
-0.74747	0.0026953
-0.91735	2.693e-06
-0.95475	6.577e-06
2.08145	8.815e-38
1.21456	0.0004789
2.11139	9.936e-34
-0.93052	9.85e-08
-0.97609	5.429e-07
-0.77156	0.0022532
-1.04298	3.432e-05
-0.89622	7.47e-07
1.52143	9.304e-08
1.44903	1.001e-05
-0.88972	2.655e-05
1.15531	0.0062261
-0.84569	9.555e-06
-0.72901	0.0096603
1.34621	0.0045498
-1.51716	0.0005385
1.53173	0.0007341
-0.73787	0.0094895
-0.96019	6.771e-07
1.44152	4.243e-07
-0.77713	6.794e-06
-1.79833	0.0005474
-0.81066	4.907e-05
-0.90859	0.000604
-0.91481	0.0004632
-1.16998	0.0002976
1.33238	3.822e-23
1.21099	2.473e-11
-0.77184	0.0004507
1.18992	1.658e-06
-0.77436	2.263e-05
-0.8665	6.639e-06
-0.86921	2.219e-05
-2.87143	1.377e-10
-0.79046	7.897e-07
-0.95794	3.685e-07
-1.70754	1.384e-19
-0.69749	0.0032836
-0.58967	0.0017577
-1.61176	3.027e-29
-0.83968	2.785e-06
-0.8352	1.526e-06
-0.76848	0.0001685
1.10846	0.0083457
-0.8026	6.352e-06
-0.89542	4.356e-07
-0.96279	4.087e-07
-0.91445	9.027e-07
1.0246	0.0040744
-0.86756	2.968e-07
-1.14014	3.256e-05
0.981659	0.0086725
-1.75544	0.0004935
-0.67787	0.000384
-0.66076	0.0001079
-0.78421	1.508e-06
-1.02987	1.695e-05
1.65371	1.845e-13
-0.83565	3.042e-07
1.05492	4.326e-20
-0.73216	6.651e-05
-0.83518	4.356e-07
-1.36774	9.63e-11
-1.88901	1.917e-05
2.82166	4.251e-27
1.83608	5.734e-07
-0.73523	0.0041217
1.18461	0.0036865
-0.63335	0.0021435
-1.63635	0.0001099
1.17508	3.395e-13
-0.94653	0.0001853
1.92088	3.661e-06
-0.55459	0.0002468
-0.9146	8.068e-07
1.13896	0.0008494
4.17641	1.342e-40
-1.94368	1.714e-32
-1.66704	1.266e-08
1.3356	2.241e-19
1.41925	6.531e-08
-1.44002	3.692e-13
-0.60857	0.000413
1.89578	6.204e-15
0.846676	0.0001544
-0.77551	2.118e-06
1.13613	0.0027311
-0.81622	6.03e-07
-0.82939	5.466e-05
1.10627	0.0035949
-1.29219	8.5e-10
-1.44613	9.718e-19
1.05364	6.882e-06
-0.97796	2.498e-12
1.98391	0.0001321
-0.75218	1.056e-05
-2.02826	1.875e-11
1.40768	0.0002547
-0.77886	7.044e-06
-1.87898	3.142e-16
-1.1488	2.71e-06
1.2999	0.0036368
-0.81888	2.462e-08
-0.84189	7.586e-05
-0.98077	2.997e-09
-0.68817	0.0006255
-1.3931	0.0009191
-1.0839	4.956e-07
1.47205	3.101e-12
-3.35862	2.315e-16
1.1657	0.0023957
-0.73853	6.091e-07
-1.38679	5.542e-06
-0.76048	1.15e-05
-0.81601	7.171e-07
-0.95123	4.715e-12
-1.12636	0.00184
-1.09511	0.0001467
-0.78398	2.601e-06
1.19851	8.098e-05
-1.10671	0.0033595
-0.91501	1.628e-08
-0.69118	1.573e-05
-1.75459	6.54e-06
-0.6794	0.0002397
-2.82597	3.24e-17
-1.42548	2.051e-14
5.28625	2.247e-37
1.34286	1.844e-35
-1.99217	4.378e-13
-1.84546	8.806e-22
1.19799	1.373e-05
-0.76217	3.725e-07
-1.18653	0.0002805
-0.48726	0.0063597
-0.7361	1.169e-05
-0.7941	4.959e-07
-0.81724	3.643e-06
1.11885	0.0044124
-0.44585	0.0005465
-0.85259	4.7e-08
-1.0818	2.132e-06
1.42663	1.272e-09
-0.67492	0.0011964
-0.8488	4.591e-07
-1.4052	7.384e-08
1.50848	4.365e-13
-0.78878	4.053e-05
1.36654	4.318e-12
-1.69561	3.019e-25
-0.82566	1.282e-06
0.849842	0.0016124
-0.86782	1.807e-06
-3.39608	3.221e-23
-0.97733	1.256e-08
-0.73513	1.841e-06
-0.91799	8.398e-06
-0.59606	0.0068083
-0.92086	5.991e-06
-1.22921	2.09e-14
0.975156	2.377e-05
-0.83552	0.0095213
-1.31791	9.946e-12
1.41944	9.203e-25
1.41768	0.000666
0.978578	0.0019222
-0.59194	0.0007893
-0.67534	0.0001231
-0.71037	2.423e-05
-0.77447	3.924e-05
-0.80347	2.598e-05
1.51277	1.796e-13
1.22271	4.565e-07
-0.6329	0.0001128
1.03294	0.0019032
0.839789	0.0001089
1.57711	1.154e-12
-1.17771	1.143e-05
1.50507	0.0001527
2.04452	1.092e-09
-1.14867	1.009e-08
-0.84928	1.535e-05
-1.72441	4.075e-41
-2.48707	8.85e-08
1.23541	1.929e-16
-0.95108	5.023e-08
1.6408	3.626e-29
-0.80039	1.142e-08
-0.69298	0.0002061
1.0159	1.509e-06
0.80738	0.0083061
-0.71717	0.0085863
0.885556	0.0081805
-1.06376	1.972e-13
1.29031	6.354e-11
-0.59831	0.0011367
0.896184	0.0015768
-0.92744	5.036e-08
-0.86286	8.363e-05
-1.04751	1.056e-14
1.87529	1.977e-13
0.803837	0.0004495
-1.26206	4.37e-17
-0.66627	0.0001104
1.25297	4.09e-14
1.20847	0.0006161
-0.73484	6.332e-06
-0.8803	8.091e-10
-0.69645	4.622e-07
1.28231	3.642e-05
-0.7872	1.204e-07
-1.07573	1.05e-09
-1.55495	4.54e-05
2.87285	2.949e-13
-1.73208	1.874e-18
-0.92911	2.207e-05
0.90974	2.99e-05
0.958039	0.0041937
-0.79153	4.452e-06
-1.18567	2.717e-11
1.21802	3.094e-19
0.767638	0.0001643
-0.59508	0.0009799
-0.7221	0.0001174
-0.9945	2.744e-11
-0.9196	0.0086997
1.30174	2.046e-09
-0.54865	0.0009977
-0.6812	9.22e-06
-1.13335	2.454e-08
-1.03826	2.008e-17
-1.03352	1.384e-09
1.0595	0.0002541
-1.40986	3.192e-06
-0.80459	0.0010899
0.937904	0.0004585
0.84146	0.0012245
-2.21876	5.797e-07
-1.19248	1.384e-10
-0.71608	0.000111
1.4087	0.0010556
-1.08312	2.277e-07
-0.69899	0.0010919
0.922137	5.508e-14
-1.05319	1.387e-05
-0.6495	5.053e-06
1.22239	1.858e-06
2.09256	2.284e-42
-0.68177	0.0001865
-1.25017	9.19e-18
-0.64038	0.0017533
0.994845	2.021e-07
2.0251	1.146e-18
-1.34193	5.637e-06
-1.34721	2.557e-18
-1.23683	7.345e-09
0.774793	0.0044153
-1.36618	1.439e-11
-1.13254	4.711e-07
0.855627	0.0095554
-0.63329	3.028e-05
1.46495	1.041e-22
-1.02554	0.0010239
-0.763	0.0017077
1.37983	8.434e-15
-1.19375	5.621e-09
-1.21642	1.994e-09
-2.46864	7.72e-07
-0.93358	0.0039693
-0.55873	0.0097231
-1.08586	1.116e-11
-0.69672	0.0004066
0.859809	0.0095213
0.652798	0.0001964
-1.10933	3.012e-06
-1.2871	1.228e-07
-0.5247	0.0056903
-0.70298	1.286e-05
-0.84387	0.0018705
-1.33296	1.82e-07
-1.03147	0.0002145
-1.53775	7.483e-08
1.94892	7.736e-12
0.726462	0.0001446
-0.6752	4.984e-05
0.970565	2.414e-06
-1.41392	6.017e-12
-0.76077	5.074e-05
0.807461	1.339e-05
0.725694	0.0032699
-0.80553	6.635e-05
0.539698	0.0090968
-0.60898	0.0010345
-1.0024	1.196e-05
-0.99308	9.982e-05
1.16149	0.000587
-1.16218	2.054e-20
-0.54323	0.0009464
1.82859	3.077e-13
-1.14489	6.619e-06
-1.38762	4.628e-05
-0.52347	0.0002853
1.31246	0.0001405
-0.51993	0.0009119
-1.11265	2.726e-06
-1.23815	1.602e-14
0.976732	0.0002161
0.783763	0.0037216
-0.6919	0.0009041
-0.95074	0.0006914
1.7705	7.447e-06
1.14178	3.898e-12
0.854561	0.0017121
-1.63909	1.277e-08
-1.27045	0.0034544
-0.99799	3.935e-14
0.716408	0.0030872
-0.91309	3.214e-06
0.839744	0.008402
-0.52395	0.0008559
-0.9273	2.917e-09
-1.36554	6.653e-10
-0.57938	4.001e-05
-0.6428	0.0088905
1.28936	0.0020742
0.673971	0.0001316
1.17815	2.622e-19
-1.41061	9.106e-07
-0.95947	6.339e-05
-1.12723	3.825e-12
0.888979	2.768e-09
1.04624	1.779e-07
1.43982	0.0005612
-1.1844	1.967e-06
-0.80142	1.917e-05
0.868281	8.315e-13
-0.81104	0.0008423
1.10374	0.0067551
1.16164	1.057e-10
1.38865	3.269e-28
0.644474	0.0006515
0.666615	0.000243
0.663926	0.0004401
1.58065	3.461e-21
-0.78785	2.185e-05
-1.00031	4.191e-05
-1.17028	1.994e-09
-0.65667	0.0001926
2.36848	2.606e-35
0.69252	7.681e-05
-1.16128	4.135e-09
1.48344	5.718e-10
-1.0956	0.0004955
0.793136	0.002349
-1.27156	8.657e-05
0.568291	0.0025374
-0.8891	1.983e-07
0.773641	2.35e-06
-0.595	0.0019467
0.768665	4.776e-05
0.555559	0.0074117
0.868468	4.313e-05
-1.26673	1.687e-15
0.921822	0.0002808
-0.84464	1.665e-06
-5.06019	1.386e-40
0.833014	0.0011192
0.886352	0.0002669
-1.61473	0.0002095
-0.63171	4.035e-05
0.587217	0.0008059
0.785921	2.221e-05
0.562233	0.0018829
-0.89123	0.002002
0.629442	0.0027006
0.560371	6.968e-05
-1.7402	2.868e-15
3.08334	2.259e-29
0.779849	0.000734
0.773418	2.806e-08
1.35518	3.021e-11
-0.70797	0.0054242
1.79931	2.485e-26
1.49427	2.736e-22
-1.15379	0.0006046
0.949938	1.386e-12
-0.92705	1.103e-08
0.917286	9.195e-10
-0.80761	0.0015675
0.962589	0.0001108
0.680071	0.0009977
0.997335	2.896e-09
-0.98972	2.053e-07
0.752759	5.606e-05
-1.06165	0.0002796
1.16319	5.112e-11
0.888794	4.978e-10
0.632407	4.537e-06
-0.65987	0.002188
-0.80522	0.0003642
0.997593	3.664e-07
0.766457	0.0008455
-0.91832	2.092e-05
-0.57874	0.0008507
0.646033	0.0003621
0.926288	2.506e-05
-0.99355	3.601e-12
-0.58398	0.000604
0.993861	1.16e-17
1.46462	3.155e-18
-0.84345	1.565e-09
0.895732	0.0001198
-0.68509	1.592e-08
1.17885	7.034e-07
0.898828	1.83e-10
2.27303	5.364e-12
0.91208	6.641e-07
0.653325	9.034e-05
-0.88212	1.171e-12
-1.02536	0.0001521
0.953613	3.039e-09
0.537117	0.0035673
1.03381	3.38e-08
0.852498	3.338e-11
-0.83934	0.005069
0.806359	9.491e-07
-0.66487	0.0010179
0.685126	1.589e-05
0.851446	5.221e-08
0.732863	1.51e-06
-0.67634	0.0014665
0.64582	0.0002088
0.552103	0.000325
0.728572	0.0007993
0.749905	1.618e-05
-0.79069	9.479e-08
0.725259	1.054e-05
0.816158	1.82e-07
0.603575	1.095e-05
-0.48532	0.0013075
0.538161	0.0041217
1.0661	3.577e-18
-0.82669	5.846e-08
-1.17198	6.438e-10
0.972522	2.785e-11
0.857724	4.344e-10
1.3558	1.185e-22
-0.79607	0.0002155
0.881405	7.72e-08
0.57536	0.0020848
-1.45509	1.988e-22
0.672768	0.0058995
0.648321	0.0003428
-0.7132	0.0030002
-1.42279	1.14e-05
-0.65671	1.982e-05
1.14302	7.35e-09
-1.00841	1.33e-16
0.675285	0.0001289
0.762177	2.52e-08
-1.73931	3.603e-09
0.733283	4.957e-05
1.19136	0.0007186
0.647459	0.0028732
0.851988	1.374e-06
-0.79195	1.766e-06
0.866906	3.99e-11
-0.63613	4.415e-05
-0.78533	1.736e-06
0.765619	0.0003477
0.67758	0.0089276
-0.78856	2.542e-09
-0.80281	3.381e-05
-0.78703	0.0026105
-0.77134	4.89e-06
0.445409	0.003571
-1.35326	0.0001007
0.564235	0.0020314
0.926631	1.022e-07
0.642702	0.0035131
-1.0176	0.0006448
0.502308	0.0064352
0.518264	0.0012563
-0.64791	0.0064097
0.763452	1.885e-08
0.47464	0.0011192
-0.58675	1.023e-05
0.728051	0.0056254
0.785119	6.948e-07
0.656181	3.668e-06
-0.75267	9.955e-05
-0.54011	0.0008663
0.714058	0.0016772
0.579311	0.0014405
0.664073	9.121e-05
0.706994	8.513e-06
-0.8105	2.928e-08
0.631339	7.944e-07
0.573495	5.425e-06
-0.52072	0.000921
0.664655	0.0005209
-0.73966	5.582e-10
0.642424	0.0009488
0.922221	5.234e-10
1.03924	1.583e-11
-2.76493	4.74e-20
0.75311	0.0006241
-0.76192	9.814e-05
0.506335	8.861e-05
-0.75476	1.812e-06
-0.66657	6.611e-08
0.488697	0.0027785
-0.67428	2.342e-06
0.711725	0.0026092
1.07914	5.388e-16
0.670393	1.174e-05
0.756208	1.98e-05
0.589107	0.0006409
-2.70289	2.666e-47
0.880327	2.265e-05
-1.10543	3.619e-09
0.62548	0.0005881
0.645409	0.0004437
0.591042	0.0014262
-0.91116	1.522e-11
0.684574	3.785e-06
0.438327	0.0051876
0.570089	0.0022787
0.636602	0.0078093
0.753287	7.459e-07
0.666897	6.649e-05
-0.84199	7.622e-10
0.979421	9.852e-10
0.526252	0.0015268
0.58722	6.417e-05
-0.62844	0.0001047
-0.66454	6.456e-07
0.528826	0.0054966
0.507288	4.887e-05
0.666704	0.0010174
1.16932	7.8e-09
0.912335	0.0014818
0.71327	1.288e-06
0.693507	1.654e-05
-0.6453	0.000195
-0.45866	0.0031915
0.731379	1.442e-07
-0.73062	1.848e-06
0.653774	0.0075641
0.557106	0.0091815
0.397928	0.0066442
0.504658	0.0044187
-0.98185	6.431e-08
-0.58099	5.016e-06
0.77282	0.0008819
0.595994	7.55e-05
0.481273	0.0076257
0.78631	2.603e-05
0.485412	0.005069
0.53001	0.0020016
0.591622	0.0021653
-0.67214	3.585e-07
0.566463	9.344e-05
0.573045	0.000195
0.590223	5.543e-05
0.585491	0.003317
0.417235	0.0085154
0.696055	0.0005545
0.603235	0.0002228
0.988447	1.234e-06
1.02656	0.0016432
0.421222	0.0043482
-0.58756	0.0003472
-3.20131	1.367e-22
0.479103	0.0077271
0.588603	0.0001116
0.495647	0.0047572
0.525713	0.0004548
0.702299	6.072e-07
2.36329	1.229e-27
-0.48909	0.0001546
0.66556	0.0017388
0.748381	3.342e-05
0.662236	1.034e-05
-0.81213	4.612e-09
0.579641	0.0017306
0.581617	0.0043625
-0.5472	0.0013035
0.787392	1.753e-11
-0.60297	2.718e-06
0.62041	2.487e-05
1.60544	3.411e-08
0.446265	0.0024286
0.376525	0.0088756
-0.95523	1.863e-07
0.420325	0.0093067
-0.6228	0.0008228
0.535755	0.0064672
0.459934	0.0014039
0.724492	7.531e-09
-0.57238	9.88e-07
0.856312	0.0001457
0.551354	0.0001128
0.495617	0.0026887
-0.619	3.044e-05
0.610283	0.0031573
0.472046	0.0037715
0.519746	0.00737
0.590444	0.0002949
0.425043	0.0075002
0.763964	0.0055542
0.74803	6.195e-07
0.69876	0.0001815
0.689208	9.358e-06
-0.80684	0.0047911
0.552507	0.0030304
-0.53341	0.0057691
0.513809	0.0002681
0.520007	0.0007753
0.672704	0.0002072
0.615404	9.859e-05
-0.61041	7.344e-06
-0.5823	0.0018457
1.86757	6.862e-22
0.466808	0.00275
0.507388	0.0004153
0.649579	3.271e-05
0.542886	0.009304
0.518878	0.0001721
0.832413	5.222e-08
0.582942	0.0003054
0.534159	0.0008443
0.633858	4.72e-05
-0.819	1.089e-05
0.86494	3.336e-05
-1.95602	6.907e-13
-0.73795	8.61e-07
-0.5576	1.99e-06
0.523649	0.0009697
0.584135	0.0008983
0.953692	0.0001291
-0.66599	3.156e-07
0.752153	1.468e-05
0.477352	0.000949
0.545041	0.0008851
0.645116	2.569e-05
0.895323	1.764e-11
0.438663	0.0024193
0.585293	0.0002793
0.667076	1.508e-06
-0.60328	0.0006161
0.479757	0.0026654
-0.45087	0.0011225
-0.9287	2.363e-09
0.674247	1.38e-06
0.458171	0.0032967
1.11229	4.892e-06
0.588457	0.0005581
0.479442	0.0001952
0.472551	0.0028212
0.546587	9.778e-05
0.565189	0.0001385
-0.79345	3.504e-07
-0.6687	2.876e-07
0.432026	0.0023927
0.445581	0.0012838
0.564983	9.204e-05
0.696573	0.0001126
0.809094	3.155e-05
0.605424	0.0002197
0.500651	5.843e-05
0.779626	3.688e-10
0.62762	3.047e-05
-0.61361	0.0003985
0.506466	0.0043267
0.424731	0.0037228
0.528471	9.15e-05
0.548095	0.0008132
0.394727	0.0052564
0.47771	0.0033415
0.472187	0.0052649
-0.53415	5.888e-05
0.551543	0.0051892
0.405746	0.0052274
0.949001	2.663e-11
0.493354	0.0021589
0.485058	0.0003194
0.729448	2.77e-06
0.496086	0.0006431
0.82675	6.811e-06
-0.603	0.0001128
0.426092	0.0026322
-0.48384	0.0015947
-0.50576	0.0034341
0.421674	0.0040744
0.765688	3.455e-05
-0.53873	0.0011977
0.466545	0.0068035
0.383042	0.0031145
-0.4413	0.0004082
0.648364	2.138e-06
-0.79997	2.087e-05
0.388409	0.0076578
-0.49363	0.0019551
-0.51977	0.000572
0.507885	0.0006225
0.584884	0.0003337
0.586341	0.0042578
-0.45346	0.0095554
0.654288	2.99e-05
0.964464	1.043e-15
0.444148	0.0057508
0.679997	0.0018357
0.543623	0.0093942
0.401034	0.0034328
0.418872	0.0040211
0.518149	0.0016831
-0.36892	0.0043267
0.641101	5.357e-08
0.496313	0.0016521
0.64479	0.0026582
0.457719	0.0023318
0.482043	0.0073101
-0.95153	2.187e-08
0.368733	0.0084407
0.374649	0.0028159
0.499685	0.0010751
0.406321	0.0047352
0.483131	0.0007145
0.424198	0.0004507
0.627885	1.282e-05
0.417696	0.0076074
0.428773	0.0016205
0.513511	0.0008983
0.630116	0.0003827
0.487706	0.0085789
0.527133	0.0015727
-0.64771	0.0003693
0.536326	0.0036012
-0.43016	0.0002681
-0.51004	8.372e-05
0.826903	1.119e-07
0.374184	0.0035186
0.430906	0.0014963
0.49848	0.0002607
0.465672	0.0002993
0.424469	0.0010253
0.571587	6.312e-05
0.354235	0.0085108
0.488163	0.0035893
0.388673	0.0019236
0.406612	0.0064281
0.414438	0.001048
-0.58967	1.044e-05
0.370082	0.0081778
0.377692	0.0027774
-0.34146	0.0096346
6.16186		5.7243e-128
6.24175		2.26154e-81
3.95552		4.99951e-78
6.24046		2.30537e-05
2.99834		1.2185e-127
7.84408		4.4226e-297
2.69224		3.90318e-45
4.29063		1.21865e-05
8.69099		9.68274e-38
5.55698		8.96593e-94
3.26667		4.3614e-120
4.80412		2.6881e-41
3.23375		1.52661e-17
0.458171		0.00329667
9.99476		1.9332e-109
6.68216		5.3033e-143
6.90264		3.7413e-178
2.53926		7.34983e-95
4.8651		0.00050521
3.00185		3.1748e-125
8.53442		1.87229e-44
8.23754		2.06564e-26
5.74934		7.43317e-27
5.87822		2.18634e-07
3.59542		0.000642992
3.043		1.31597e-55
0.726462		0.000144647
0.595994		7.55045e-05
0.888794		4.97838e-10
3.35072		2.19879e-78
7.60101		1.43272e-73
0.644474		0.000651479
1.90079		4.9925e-17
0.972522		2.78486e-11
4.38597		1.2202e-145
0.958039		0.00419374
1.6408		3.62585e-29
0.528471		9.15044e-05
2.61283		2.01527e-26
10.1641		0
0.988447		1.2336e-06
10.8327		2.4284e-143
1.17508		3.39495e-13
4.56086		2.16186e-20
5.90038		3.3756e-117
1.44983		1.59584e-30
0.424198		0.000450709
4.2671		7.1635e-206
0.573495		5.42457e-06
3.40399		1.31651e-32
0.762177		2.51959e-08
2.16157		2.83741e-17
0.86494		3.33604e-05
0.483131		0.000714506
0.839789		0.000108858
1.21802		3.0936e-19
0.560371		6.96827e-05
3.60908		6.93947e-10
0.711725		0.00260924
0.912335		0.00148181
2.00527		1.05532e-45
4.22104		1.60687e-15
0.839744		0.00840197
1.89578		6.20392e-15
0.589107		0.000640907
1.41944		9.20285e-25
0.388409		0.00765781
1.33238		3.822e-23
0.953613		3.03889e-09
0.979421		9.852e-10
0.866906		3.9904e-11
3.1248		2.06831e-57
1.17815		2.62186e-19
1.72164		6.18437e-35
5.72469		6.25982e-45
0.627885		1.28205e-05
0.457719		0.00233184
5.45138		1.79657e-10
1.14178		3.89759e-12
3.70945		1.58841e-32
0.610283		0.0031573
0.585293		0.000279269
4.18951		1.80138e-12
1.41768		0.00066596
1.35935		2.09801e-07
1.3558		1.18475e-22
0.949938		1.38562e-12
2.51488		3.32153e-39
0.571587		6.31176e-05
1.63026		1.54884e-11
1.23541		1.92935e-16
4.69883		1.19379e-54
0.937904		0.000458451
9.59692		8.97111e-26
3.05064		5.22493e-07
0.752759		5.60557e-05
2.06483		4.66065e-18
0.662236		1.03352e-05
0.444148		0.00575075
0.504658		0.00441869
2.47467		4.04934e-25
4.76226		4.1503e-165
1.19851		8.09842e-05
5.26589		7.90279e-47
2.62714		2.43746e-30
8.21643		1.32246e-29
0.630116		0.000382717
0.481273		0.00762571
0.584135		0.000898288
0.898828		1.83016e-10
0.77282		0.000881871
1.34621		0.00454982
4.73239		1.1274e-117
0.539698		0.00909682
2.95718		5.46082e-37
1.82859		3.07713e-13
1.79932		2.48459e-26
2.78203		4.50986e-05
1.02656		0.00164324
1.3356		2.24069e-19
1.65291		3.45637e-17
2.79608		2.95794e-30
1.47205		3.10144e-12
1.05492		4.32638e-20
0.642424		0.000948761
1.18673		0.00411598
2.13433		5.41311e-23
0.425043		0.00750021
0.499685		0.00107509
3.20125		3.8805e-59
1.22239		1.85764e-06
7.38729		1.85899e-37
1.78774		0.00114424
0.465672		0.000299344
1.43277		0.000541116
0.636602		0.00780932
1.85854		8.6618e-51
0.765688		3.45468e-05
0.670393		1.17419e-05
0.518878		0.00017205
0.523649		0.000969716
0.466545		0.00680352
0.564983		9.20428e-05
0.445581		0.00128378
0.732863		1.50973e-06
0.783763		0.0037216
5.61962		7.70889e-14
2.40467		2.31297e-19
0.731379		1.44172e-07
4.18701		9.31784e-10
0.500651		5.84309e-05
0.525713		0.000454775
0.645409		0.000443735
0.852498		3.33797e-11
3.55768		1.8403e-21
4.06599		2.6658e-46
2.08145		8.81486e-38
0.855627		0.00955543
0.774793		0.00441532
0.47771		0.00334151
0.994845		2.02103e-07
2.07027		3.53804e-50
3.40625		4.9509e-39
0.868468		4.31324e-05
1.38433		0.00396532
0.368733		0.00844065
9.66646		1.03585e-29
2.57863		5.91018e-05
0.526252		0.00152679
0.370082		0.0081778
0.926631		1.02249e-07
0.414438		0.00104796
1.58065		3.46092e-21
0.851988		1.37393e-06
0.712424		7.79343e-07
2.57993		4.72579e-09
2.21747		1.94921e-06
0.823659		9.84436e-09
1.05476		6.81455e-16
2.56948		8.27482e-27
0.856312		0.000145689
1.46495		1.04053e-22
0.779849		0.00073402
1.92088		3.66099e-06
0.847646		0.00232976
2.52085		2.57778e-06
1.3365		0.00269635
0.810605		0.00172452
3.23172		1.90464e-18
0.675285		0.00012887
2.25155		0.000320095
0.406612		0.00642806
0.886352		0.000266915
0.993861		1.16e-17
0.545041		0.000885083
3.68876		1.5643e-06
0.587217		0.000805882
0.482043		0.00731014
0.383042		0.00311452
1.43982		0.000561163
0.552103		0.000325044
1.0159		1.50913e-06
2.50214		0.00164708
0.615404		9.85947e-05
0.53001		0.00200155
1.6445		5.20183e-06
0.590444		0.000294921
3.08334		2.2586e-29
1.17885		7.03434e-07
9.37177		3.76644e-28
3.95376		4.39392e-40
2.54524		4.48986e-09
0.881405		7.72002e-08
2.22149		8.50363e-06
0.552507		0.00303036
2.62514		0.00485272
1.02534		4.97e-32
1.18037		1.2e-31
3.6331		3.24e-31
9.81861		3.39e-30
2.15262		3.8e-29
2.41398		8.51e-29
9.13835		1.98e-28
1.94469		9.76e-28
1.15402		3.73e-27
1.26983		9.93e-27
3.58404		1.4e-25
1.01369		4.81e-25
8.04847		1.14e-24
1.04604		1.81e-22
1.55632		8.83e-21
0.882216		1.13e-19
7.97093		1.27e-19
0.899209		3.19e-19
2.70251		5.64e-19
1.93042		2.04e-18
0.79187		2.5e-18
0.852392		3.38e-18
1.21297		3.45e-18
0.914443		6.89e-18
0.957601		4.98e-17
0.777121		7.59e-16
0.718932		1.96e-14
7.95186		2.59e-14
1.06529		3.5e-14
0.839643		4.68e-14
1.12907		8.98e-14
2.69611		3.07e-12
0.576004		9.59e-11
1.47701		1.2e-10
4.24857		5.61e-10
4.52726		7.51e-10
0.651327		2.28e-09
0.575091		2.61e-09
0.513209		3e-09
4.43329		4.22e-09
1.04268		1.09e-08
0.722218		1.6e-08
0.543508		2.16e-08
0.630013		3.48e-08
0.575535		4.65e-08
2.36819		5.38e-08
0.685644		5.86e-08
3.59027		7.77e-08
2.30426		9.12e-08
0.53306		1.07e-07
2.05472		1.3e-07
0.591966		1.44e-07
0.543248		1.95e-07
0.806942		2.75e-07
0.769748		3.03e-07
2.56794		3.12e-07
0.5071		3.17e-07
1.42623		3.64e-07
1.65317		6.36e-07
0.509547		1.44e-06
1.87879		1.46e-06
0.891893		1.49e-06
0.641082		2.24e-06
2.49734		2.39e-06
0.514227		2.61e-06
0.61839		2.64e-06
0.858013		2.9e-06
1.46089		6.17e-06
0.776145		6.39e-06
0.88228		6.45e-06
0.620169		7.04e-06
0.437201		9.3e-06
1.72909		1.08e-05
0.921728		1.14e-05
0.584659		1.65e-05
1.15605		1.76e-05
1.35298		1.82e-05
1.19608		2.06e-05
1.59406		2.38e-05
2.04465		2.77e-05
0.897031		3.03e-05
0.872972		3.21e-05
0.382646		3.43e-05
0.541181		3.54e-05
0.648577		6.5e-05
0.798031		6.99e-05
0.390688		7.24e-05
0.550647		8.6e-05
0.512084		9.67e-05
0.810433		0.000165
0.50934		0.000169
0.475194		0.000185
0.372771		0.000192
1.38007		0.000232
0.76866		0.00024
0.88511		0.000243
0.432893		0.00054
0.47859		0.000564
1.26977		0.000921

## Sheet: Fig 1g
Log2FC for genes with 1 binding site	Log2FC for genes with 2 binding site	Log2FC for genes with 3 binding site	Log2FC for genes with 4 binding site	Log2FC for genes with 5 binding site	Log2FC for genes with 6 binding site	Log2FC for genes with 7 binding site	Log2FC for genes with 8 binding site
5.61962	0.644474	5.74934	4.29063	3.95552	2.47467	9.99476	9.99476
0.732863	3.60908	5.87822	3.26668	0.458171		6.16186	6.16186
2.13433	1.3365	4.8651	0.972522			6.24175	6.24175
0.552103	4.56086	3.59542	8.69099
1.21802	0.752759	0.77282
1.92088	0.810605	6.90264
0.499685	3.35072	3.043
0.642424	1.19851	3.23375
0.762177	1.6408	2.69224
1.63026	0.481273	2.40467
0.545041	2.57863	6.24046
0.675285	0.595994	2.08145
2.07027	1.43277	3.00185
1.43982	1.23541	2.99833
0.500651	1.3356	4.80412
1.02656	2.95718	5.55698
0.53001	10.1641	7.84408
0.731379	0.888794	0.823659
0.866906	5.72469	0.370082
3.1248	0.912335	3.05064
0.610283	1.35935	2.61283
0.590444	0.988447
4.06599	1.44983
0.783763	0.958039
1.85854	1.33238
0.466545	0.839789
3.40625	3.20125
1.41944	1.90079
0.406612	6.68216
0.953613	5.90038
1.41768	2.79608
2.21747	4.69883
0.86494	10.8327
4.76226	7.60101
0.852498	2.52085
2.62714	8.53442
1.46495	2.57993
0.670393	0.926631
0.585293	1.3558
1.65291	4.38597
3.70945	3.55768
0.847646	0.528471
0.662236	8.23755
0.383042	9.59692
1.05492	4.18951
0.552507	0.839744
1.47205	0.564983
1.17885	0.726462
0.571587	0.711725
0.587217	2.53926
0.526252	0.994845
1.89578	2.25155
3.95376	7.38729
0.979421	0.388409
0.636602	2.51488
0.457719
5.2659
0.465672
2.06483
0.525713
0.425043
4.18701
1.17508
0.856312
0.993861
1.17815
1.58065
2.78203
2.56948
0.765688
0.886352
1.14178
0.779849
0.774793
8.21643
4.2671
0.645409
3.08334
1.6445
2.00527
1.72164
4.73239
0.573495
0.584135
5.45138
0.615404
0.627885
0.855627
1.05476
9.66646
0.560371
0.414438
0.445581
0.518878
2.22149
0.881405
2.16157
9.37177
4.22104
0.482043
0.504658
0.589107
0.47771
1.22239
2.54524
1.34621
1.79931
3.68876
0.949938
0.630116
1.38433
0.937904
3.40399
1.0159
0.368733
1.82859
0.444148
2.62514
0.712424
2.50214
0.851988
0.483131
0.539698
0.523649
0.424198
1.18673
1.78774
0.898828
3.23172
0.868468

## Sheet: Fig 2h
Genetic Background:	Wild Type	egl-9(sa307)	egl-9(sa307); hif-1(ia4)	Wild Type	egl-9(sa307)	Wild Type	egl-9(sa307)
Transgene	Ppck-1(+)::Venus	Ppck-1(+)::Venus	Ppck-1(+)::Venus	Ppck-1(deltaPeak)::Venus	Ppck-1(deltaPeak)::Venus	Ppck-1(deltaHRE)::Venus	Ppck-1(deltaHRE)::Venus
	0.845917	3.45506	0.730509	0.715394	0.716998	0.775828	0.718599
	0.679465	5.95955	0.739208	3.14932	0.739	0.784996	0.728574
	0.80962	3.64222	0.802032	0.833118	0.767575	0.820918	0.837968
	1.33086	3.77009	0.806628	0.841294	0.797777	0.858131	0.966885
	0.767701	6.27332	0.810986	0.869455	0.814175	0.87089	0.971468
	1.10087	1.61985	0.813094	0.877382	0.830297	0.888798	1.01631
	1.07827	1.63807	0.819508	0.892396	0.853565	0.893076	1.01847
	1.20253	1.67291	0.820353	0.922072	0.877332	0.911016	1.02746
	1.37428	1.80913	0.828847	3.43235	0.894604	0.932486	1.02764
	1.46721	3.26163	0.829517	1.06892	0.904097	0.945715	1.04186
	0.736198	3.41974	0.909652	1.08588	0.914905	0.950308	1.04239
	0.730713	3.47858	0.931699	1.09494	0.917661	1.02025	1.07097
	1.43518	3.80809	0.971489	1.11559	0.919613	1.02066	1.10476
	1.19251	4.01498	0.984006	1.14814	0.947033	1.02532	1.18669
	1.21642	4.1742	1.00156	1.16933	0.980733	1.02903	1.18837
	1.31336	4.21097	1.00672	1.19021	0.985915	1.04799	1.20012
	0.924716	4.24002	1.02146	1.20315	0.992311	1.04968	1.21601
	1.342	4.2848	1.03013	1.21089	0.998126	1.05148	1.23162
	1.61694	4.29667	1.04091	1.23758	1.00283	1.07586	1.2394
	0.715042	4.45353	1.06002	1.28596	1.0337	1.08787	1.49033
	0.591599	4.62646	1.08856	1.31005	1.0414	1.10199	1.69209
	0.649897	5.14631	1.1264	1.32797	1.04611	1.1219	1.71783
	0.675228	2.8969	1.15056	1.33452	1.06103	1.13837	1.97971
	0.747827	3.71445	1.17575	1.33964	1.06342	1.14776	2.19583
	0.752409	4.32516	1.25092	1.39373	1.12529	1.14952	3.31298
	0.86387	5.00386	1.25721	1.44185	1.15744	1.16445
	0.907048	5.32501	1.27109	1.47493	1.21973	1.2283
	0.974336		1.28758	1.47863	1.23146	1.23799
	1.20367		1.31771	1.48817	1.25121	1.25601
	0.97985		1.33176	1.48974	1.25946	1.26343
	1.35059		1.35222	1.4922	1.31875	1.28157
	1.15444		1.39434	1.51062	1.39089	1.28369
	0.760238		1.39754	1.52368	1.41279	1.29297
	0.940494		1.47149	1.5318	1.54136	1.32259
	0.792613		1.48756	1.56007	1.66177	1.35491
	0.799817		1.49468	1.70386	1.67771	1.35839
	0.902074		1.872	3.13592	1.77314	1.35843
	0.969244			3.1621	2.23439	1.36088
	0.752148					1.3625
	1.40139					1.36743
	0.901722					1.43714
	1.21229					1.46092
	1.09671					1.53845
	1.12005					1.57875
	1.10313					1.59901
	0.93663					1.61773
	0.798117					1.65039
	0.981141					1.70245
	0.945218					1.73261
	0.918198					1.8191
	0.938204					3.28035

## Sheet: Fig 2i
All HIF-1 Peaks	Only BETA HIF-1 Peaks	Only LOA/BETA HIF-1 Peaks
17	0	0
2	0	0
35	0	0
34	0	1
88	0	0
49	0	37
46	0	8
51	0	16
38	1	0
25	1	3
46	1	12
25	1	0
18	1	2
44	1	3
6	1	1
43	1	19
47	1	2
15	1	10
43	1	4
38	2	1
46	2	40
46	2	9
3	2	43
26	2	27
46	2	13
24	2	1
46	3	9
46	3	14
40	3	3
21	3	12
43	3	17
45	3	9
27	4	17
10	5	24
45	5	23
32	6	18
26	6	32
36	7	9
18	7	30
14	8	1
12	8	12
47	8	2
32	8	36
48	8	38
41	9	9
1	9	18
21	9	3
0	9	38
34	9	2
22	9	16
32	9	9
1	9
36	9
45	10
24	10
38	10
20	11
38	11
33	12
26	12
34	12
62	12
26	12
41	13
31	13
41	13
29	13
39	13
39	14
8	14
35	14
29	15
26	15
1	15
41	15
16	16
13	16
32	16
32	16
14	16
13	16
3	17
5	17
3	17
5	17
1	17
16	18
16	18
9	18
25	18
37	19
58	19
54	19
82	20
0	20
32	20
48	22
12	23
40	25
41	26
1	26
37	27
0	28
45	28
25	29
45	29
0	30
25	30
55	30
16	30
46	30
46	31
67	32
0	32
20	33
43	34
20	34
15	35
37	36
2	36
50	37
17	37
11	37
4	37
27	37
5	37
28	37
1	38
29	38
39	38
37	38
34	38
48	38
39	39
3	39
28	40
35	41
33	41
26	41
16	42
3	43
19	43
35	44
0	45
41	45
18	47
15	49
16	50
33	50
46	53
38	56
30	58
44	60
43	62
13
26
28
34
29
17
17
31
26
39
35
27
22
31
37
4
1
36
7
22
26
17
44
30
43
3
38
2
26
22
26
30
35
58
59
7
50
56
71
34
58
17
50
53
29
20
49
49
48
46
49
9
48
64
49
42
54
50
37
3
43
27
37
49
40
34
9
54
42
34
40
21
43
1
40
9
32
29
2
41
32
37
33
34
51
32
31
33
34
11
18
30
49
23
37
35
29
30
37
37
20
41
48
29
41
30
33
27
37
9
6
26
22
34
36
39
37
22
21
20
34
23
26
23
17
8
27
12
58
13
58
29
33
22
16
46
25
25
24
34
4
51
40
35
40
35
45
43
17
8
24
50
15
2
29
49
28
13
18
44
12
36
39
36
9
17
30
39
17
43
36
35
35
17
4
24
1
28
41
36
0
30
44
41
35
28
15
33
30
9
17
38
8
35
34
16
15
39
12
31
15
14
35
37
1
15
23
1
34
26
1
19
16
6
18
25
26
17
28
25
40
26
16
14
10
23
26
40
12
27
15
26
42
27
16
30
40
26
39
19
48
56
35
16
3
11
12
13
47
55
41
43
12
45
23
3
47
6
37
31
9
1
33
52
29
31
32
41
35
36
46
10
23
19
36
13
45
9
35
41
18
0
33
2
33
41
39
35
23
26
31
22
32
33
38
6
16
4
7
19
19
36
32
31
22
7
32
38
18
22
14
29
28
1
38
32
26
17
19
22
29
3
26
23
37
8
27
31
22
18
9
17
7
30
62
77
62
60
58
66
59
12
58
57
54
24
74
63
15
59
55
51
52
51
27
50
13
33
19
33
54
46
42
46
18
31
36
60
2
47
60
37
25
9
43
34
41
20
51
61
42
55
41
9
43
28
43
37
29
51
28
38
38
42
40
13
47
17
22
37
29
9
16
15
39
45
34
31
41
36
28
41
39
37
36
10
33
46
24
34
12
1
41
25
16
1
25
29
27
37
38
24
37
34
31
29
24
38
17
31
49
33
6
32
34
31
19
29
36
28
25
2
13
8
26
28
18
30
33
17
9
42
27
37
19
25
26
22
19

## Sheet: Fig 2j
PQM-1	NHR-28	DVE-1	HLH-30	CEH-38	MEP-1	DAF-16	LSY-2	FKH-10	NHR-77	UNC-130	DPL-1	PHA-4	RBR-2	CES-1	F49E8.2	NHR-6	MDL-1	NHR-11	DUXL-1	NHR-48	UNC-62	R02D3.7	NHR-25	NHR-102	F37D6.2	LIN-13	SPR-1	ZTF-7	SNPC-4	NHR-10	F10B5.3	CEY-2	ZIP-2	ZFP-2	LIN-15B	LIR-3	43252	NHR-116	NHR-76	C05D10.1	ZK546.5	CEH-32	ZAG-1	LIN-39	FOS-1	EGL-27	NHR-237	R06F6.6	ZTF-11
0.446571	0.481294	0.486263	0.558487	0.616734	0.67106	0.671369	0.80125	0.835339	0.855337	0.857039	0.873013	0.921581	0.936274	0.940061	0.946377	0.998875	1.05063	1.12859	1.15427	1.23404	1.25114	1.26737	1.28976	1.34	1.37343	1.39352	1.82399	1.94586	2.0826	2.12284	2.12375	2.14325	2.28873	2.38356	2.43506	2.45402	2.46425	2.6317	2.67016	2.87913	2.9781	3.14646	3.3959	3.44	3.47423	3.53468	3.64	4.09873	4.89126
[truncated: 4 more columns]

## Sheet: Fig 3b
	Gluconeogenesis Specific Enzyme mRNA Level	Common Enzyme mRNA Level	Metabolite Level	Glycolysis Specific Enzyme mRNA Level
Glucose			0
hxk-1				0.528826
hxk-2				0
Glucose6P			1.16993
gpi-1		0.507288
Fructose6P			1.19535
pfk-1.1				0
pfk-1.2				-0.54015
fpb-1	0.571587
Fructose1,6BP			0
aldo-1		1.21802
aldo-2		0
DHAP			0
tpi-1		0
gpd-1		0.636602
gpd-2		1.23541
gpd-3		1.3356
gpd-4		0
pgk-1		0.603575
3PGlycerate			0.992768
ipgm-1		0.888794
2PGlycerate			0.887525
enol-1		0.953613
PEP			0.956057
pyk-1				0
pyk-2				-0.494319
pck-1	1.5
pck-2	0
pck-3	-0.569026
pyc-1	0
Pyruvate			0.773996

## Sheet: Fig 3c
	Enzyme mRNA Level	Metabolite Level
Pyruvate		0.773996
pdhk-2	0
pdha-1	0
pdhb-1	0
dlat-1	0
dlat-2	0
dld-1	0
cts-1	0
Citrate		0
aco-1	-0.513022
aco-2	0
Isocitrate		-0.621488
idh-1	0
idh-2	0
idha-1	0
idhb-1	-0.396368
idhg-1	0
idhg-2	0
a-KetoGlut		0
ogdh-1	-0.581066
ogdh-2	0
dlst-1	0
dld-1	0
suca-1	-0.705557
sucg-1	-0.34387
sucl-1	-0.523169
sucl-2	0
Succinate		0
mev-1	0
sdha-1	0.560371
sdha-2	0
sdhb-1	0
sdhd-1	0.414438
Fumarate		1.24489
fum-1	0
Malate		1.30451
mdh-1	1.14178
mdh-2	0

## Sheet: Fig 3d
	Enzyme mRNA Level	Metabolite Level
cts-1	0
Citrate		0
aco-1	-0.513022
aco-2	0
Isocitrate		-0.621488
icl-1	0
icl-1	0
Malate		1.30451
mdh-1	1.14178
mdh-2	0
pyc-1	0
Pyruvate		0.773996
ldh-1	1.17815
Lactate		0.378512

## Sheet: Fig 3e
	Enzyme mRNA Level	Metabolite Level
Glucose6P		1.16993
gspd-1	0
Y57G11C.3	0
6PGluconate		0
T25B9.9	0
rpia-1	-0.464959
F08F8.7	0
tkt-1	0
Sedohep7P		0.333424
tald-1	0
Fructose6P		1.19535
tkt-1	0
Fructose6P		1.19535

## Sheet: Fig 3f
Lipid Species	egl-9 / WT
oleoyl ethanolamide	-0.89
palmitoleoyl ethanolamide	-0.62
phosphoethanolamine	-0.64
laurylcarnitine (C12)	-0.6
glycerol 3-phosphate	-0.42
1-stearoyl-2-oleoyl-GPG	0.39
1-stearoyl-2-arachidonoyl-GPI	0.45
1-oleoyl-GPI (18:1)	0.43
1-stearoyl-GPI (18:0)	0.64
1-stearoyl-GPS (18:0)	0.69
myristoleate (14:1n5)	0.64
tetradecadienoate (14:2)	0.51
linolenate (18:3n3 or 6)	0.63
hexadecadienoate (16:2n6)	0.68
stearidonate (18:4n3)	0.75
hexadecatrienoate (16:3n3)	1.07
laurate (12:0)	1.01

[truncated: 42 more sheets: Fig 3g, Fig 3h, Fig 3i, Fig 4a, Fig 4b, Fig 4c, Fig 4d, Fig 4e, Fig 5, Sup Fig 1c, Sup Fig 1d, Sup Fig 1e, Sup Fig 1f, Sup Fig 1g, Sup Fig 1h, Sup Fig 1i, Sup Fig 2a, Sup Fig 2b, Sup Fig 3b, Sup Fig 4b …]
